# Supplementary material for: Androgen deprivation induces double-null prostate cancer via aberrant nuclear export and ribosomal biogenesis through HGF and Wnt activation
Source: Nat Commun. 2024 Feb 9;15:1231. doi: 10.1038/s41467-024-45489-4 (PMC10858246; doi:10.1038/s41467-024-45489-4)
Supplement: Supplementary file 4 — Supplementary Data 1 [file 41467_2024_45489_MOESM4_ESM.xlsx]

## Sheet: Supplementary Data 1
Supplementary Data 1. (Related to Fig. 1b, Supplementary Fig. 1b,c) DEGs between DNPC or NEPC versus ARPC
DNPC vs ARPC			NEPC vs ARPC
gene	adj_p_val	avg_log2FC	gene	adj_p_val	avg_log2FC
NCOA7	6.23197e-06	0.608669	TCP11X2	9.71882e-17	0.240667
C1GALT1	2.37516e-05	0.462239	SCGB1D1	7.9785e-16	1.4591
RP11-249C24.12	5.96545e-05	0.0984806	PTH2	1.55528e-12	1.32412
PRELID2	0.000139716	0.63393	GPR6	2.06271e-12	1.27643
RD3L	0.000139716	0.0507676	KRTAP17-1	8.10673e-10	0.791782
DEFB1	0.000150134	1.46045	KRTAP1-4	1.19894e-09	0.348802
CHI3L1	0.00015193	1.23882	KRTAP1-3	1.83332e-09	0.341293
SMC6	0.000203913	0.293749	OTX2	9.57176e-09	0.248211
HMGN5	0.000209293	0.685161	SLC6A5	1.21319e-08	0.70483
ARNTL2	0.0002205	0.791311	AC010731.4	1.41117e-08	0.208804
CCDC82	0.0002491	0.417858	KRTAP5-3	1.41117e-08	0.40286
STAT4	0.00025915	0.638326	PLCZ1	1.74397e-08	0.123384
GUCY2C	0.000278586	0.658345	KCNB2	1.74397e-08	1.84099
ARAP2	0.000282597	0.554024	KRTAP12-1	3.88641e-08	0.501638
C15orf41	0.000296845	0.527412	GFY	3.97379e-08	1.91964
PLSCR1	0.000296845	0.456894	KRTAP5-5	3.97379e-08	0.239607
TRIM9	0.000337435	0.460655	LEMD1	4.04092e-08	1.32083
ALPK1	0.000337435	0.537668	NXF2B	4.58694e-08	0.163744
LGALS9C	0.000352555	0.427919	GARIN5B	6.61697e-08	0.836252
SP100	0.000380185	0.41473	SBK2	1.02206e-07	1.08328
RHEBL1	0.000387666	0.576887	CCDC33	1.24141e-07	1.05256
CEACAM1	0.000405395	0.843636	VWC2L	1.26294e-07	0.386898
PSMB10	0.000405395	0.291042	NRSN1	1.65539e-07	1.64234
SLC34A1	0.000438202	0.160907	BTBD17	1.72279e-07	1.92699
ID2	0.000485067	0.357372	KCNK16	1.88058e-07	1.22847
ANAPC4	0.000511027	0.283097	MYBPHL	1.94996e-07	0.643329
ANP32E	0.000511027	0.510897	HES3	2.64602e-07	0.392422
BCL2L15	0.000539186	0.966556	FAM181A	4.49346e-07	0.823873
NAV2	0.000539186	0.574799	GFRA4	4.49346e-07	1.13813
NMI	0.000539186	0.573189	XKR7	4.49346e-07	1.93829
HLA-A	0.000602597	0.275947	KRTAP10-12	4.49346e-07	0.232336
LPCAT4	0.000602597	0.413284	OTOS	4.49346e-07	0.733568
IL7	0.000613736	0.584714	RGS8	5.11134e-07	0.987568
PLIN2	0.000651928	0.430978	TAGLN3	5.50565e-07	2.28269
IL1RN	0.000663972	0.978704	ZDHHC22	5.50565e-07	1.5775
CXCL2	0.000694131	1.05033	CA5A	5.50565e-07	0.339557
MVP	0.000707007	0.299539	PCSK2	5.50565e-07	2.19726
DPY19L1	0.000720123	0.387397	KRTAP10-9	5.50565e-07	0.264345
PLCZ1	0.000732078	0.13018	AMER3	5.50565e-07	1.53734
PLD1	0.000732078	0.571423	KCNC1	5.50565e-07	1.44462
LONRF3	0.000777549	0.530585	SNAP25	5.50565e-07	2.19667
SLC2A9	0.000791358	0.588306	SCG3	5.50565e-07	2.19419
SP140L	0.000791358	0.579002	SEZ6	5.50565e-07	2.18772
KLF5	0.000802101	0.654383	CHRNB2	5.50565e-07	1.8949
PYGL	0.000802101	0.690666	CABP7	5.50565e-07	2.06502
STK38	0.000802101	0.223512	TRIM9	5.50565e-07	1.91136
KLHL2	0.000828782	0.421689	CACNA1A	5.50565e-07	2.04962
PNP	0.000828782	0.346437	SOGA3	5.50565e-07	1.71035
KCNK5	0.000832954	0.519856	TUBB2B	5.50565e-07	2.00905
MRPS31	0.000832954	0.233116	BRINP2	5.50565e-07	1.90159
CCDC150	0.000833695	0.411551	RTBDN	5.50565e-07	1.54547
MREG	0.000833695	0.607493	GRIK3	5.50565e-07	2.10376
TRIM38	0.000833695	0.39491	CRMP1	5.50565e-07	1.11085
INPP1	0.000865673	0.475896	PGBD5	5.50565e-07	1.33398
GANC	0.000878277	0.309402	UNC13A	5.50565e-07	1.82785
GGH	0.000878277	0.642637	PCSK1	5.50565e-07	2.21003
GADD45A	0.000879735	0.424266	GPRIN1	5.50565e-07	1.31496
GATM	0.000879735	0.844648	TUBA1A	5.50565e-07	0.601572
NOD2	0.000879735	0.736287	CPLX2	5.50565e-07	2.21391
TMEM94	0.000892732	0.789259	LMO3	5.50565e-07	2.09752
S100A2	0.00096422	1.25287	ELAVL4	5.50565e-07	1.60476
EVPLL	0.00096422	0.515612	TEAD1	5.50565e-07	0.592592
OPTN	0.000971869	0.3751	BAALC	5.50565e-07	1.68324
TPTE2	0.00100151	0.17503	AP3B2	5.50565e-07	1.42544
DERA	0.00100151	0.390116	CDK5R2	5.50565e-07	1.83224
CLEC7A	0.00101277	0.751508	INSM1	5.50565e-07	1.80987
CTSB	0.00101277	0.239934	2023-03-04	5.50565e-07	1.48226
PELI1	0.00101277	0.275268	L1CAM	5.50565e-07	1.89055
DAPP1	0.00102035	0.974094	DNAJC6	5.50565e-07	1.08935
NABP1	0.00102035	0.554457	CELF3	5.50565e-07	1.91192
SH3BP2	0.00102035	0.267588	ASXL3	5.50565e-07	1.34239
NRG1	0.00104014	0.540524	IGFBPL1	5.50565e-07	1.89943
GCH1	0.00106025	0.390553	CDKAL1	5.50565e-07	0.873207
PPM1N	0.00108065	0.450635	RUNDC3A	5.50565e-07	1.51172
CASP4	0.00108944	0.312221	NGB	5.50565e-07	1.39372
SAMD9L	0.00110245	0.606579	PLA2G3	5.50565e-07	1.08925
SMCO2	0.00114703	0.31353	KRTAP10-8	5.50565e-07	0.272837
PSMB8	0.00115557	0.381738	OVOS2	5.50565e-07	1.2303
AGPS	0.00120801	0.481105	LHFPL5	5.50565e-07	1.24877
NT5C3A	0.00120801	0.269686	HCN4	5.50565e-07	1.22437
BTG3	0.00125539	0.378985	KCNH3	5.50565e-07	1.52276
PLP2	0.00127557	0.314899	SRRM3	5.50565e-07	1.31748
S100A14	0.00128364	1.47259	GNAO1	5.50565e-07	1.55118
GEN1	0.00128364	0.343149	RGS7	5.64538e-07	1.55665
AP3S1	0.0013428	0.254166	CLSPN	5.75162e-07	1.05728
ACSL4	0.00135959	0.463464	NAV2	5.78634e-07	1.26259
SERPINB1	0.00135959	0.797892	DSCAML1	5.78634e-07	1.50669
KIAA1024L	0.00138634	0.0193799	ONECUT1	5.78634e-07	0.740044
CFHR3	0.00139721	1.1639	PHYHIPL	5.78634e-07	1.55215
SPDYC	0.00140213	0.595354	CDC25B	5.78634e-07	0.696004
B3GNT7	0.00140654	0.495652	HOXD11	5.78634e-07	1.46457
G0S2	0.00141123	0.671237	TMEM8C	5.78634e-07	0.634771
OVOS2	0.00141123	0.507704	BEST3	5.78634e-07	1.50841
PLCL2	0.00141123	0.606679	ACTL6B	5.80097e-07	2.03081
SAMD9	0.00141123	0.66123	PGAP1	5.86977e-07	0.956834
STEAP3	0.00141123	0.684741	SOX2	5.87936e-07	1.95485
CARHSP1	0.00144616	0.245898	DRD2	5.87936e-07	1.81196
DENND2D	0.00144616	0.356216	CHGB	5.87936e-07	2.06921
KEL	0.00146616	1.13802	KCNH7	5.87936e-07	1.5126
CMPK2	0.00146616	0.498764	KIT	5.87936e-07	1.25189
ATP13A4	0.0015027	0.399489	SYN1	5.87936e-07	1.33233
CHRFAM7A	0.00151428	0.212065	SLC36A4	5.87936e-07	0.872962
CYSTM1	0.00151555	0.245799	LY6L	5.87936e-07	0.71073
PLS1	0.00153244	0.510761	CHGA	5.87936e-07	2.30797
ARNTL	0.00153868	0.382044	DPF1	5.87936e-07	1.23313
CISH	0.00153868	0.405018	TP73	5.87936e-07	1.14422
IL1A	0.00153868	0.681699	EVX2	5.87936e-07	0.199716
HLA-B	0.00156723	0.232073	KCNK9	5.87936e-07	1.63501
KRT23	0.00160414	1.12138	PLA2G12B	5.87936e-07	1.20101
RABGAP1L	0.00164335	0.401484	CARMIL3	5.87936e-07	1.46049
ZNF804A	0.00170573	0.447621	PEG10	5.87936e-07	1.61665
KCNJ15	0.00170573	0.928725	PSIP1	5.87936e-07	0.520351
SLC47A1	0.00170573	0.737486	DLL3	6.02274e-07	1.74034
TTC7A	0.0017302	0.409694	NR0B2	6.15424e-07	1.86024
UGP2	0.0017302	0.266308	ASTN1	6.15424e-07	1.41115
CASP10	0.00175507	0.443786	CHRM4	6.15424e-07	1.58594
ERO1A	0.00175507	0.422929	KRT85	6.15424e-07	0.455262
IL15RA	0.00175507	0.463631	CDH22	6.2709e-07	1.30486
LTBP1	0.00177151	0.444316	NCAM1	6.37989e-07	1.75894
MITD1	0.00179549	0.173566	SFTA3	6.45507e-07	2.11839
TMEM154	0.00179549	0.746336	CCDC88A	6.45507e-07	0.831688
BATF2	0.00182324	0.681513	ZNF620	6.45507e-07	0.760774
TEX30	0.00182324	0.480636	SEZ6L	6.615e-07	2.09614
KYNU	0.00190869	0.790787	SYNGR4	6.615e-07	1.85469
TUBA4A	0.00193658	0.426597	C1QL2	6.615e-07	0.827538
UNC5CL	0.00193658	0.631632	FOXO6	6.615e-07	1.00448
CCL15	0.00195412	1.10053	NRCAM	6.615e-07	1.459
B3GLCT	0.00195566	0.419638	KATNAL1	6.74112e-07	0.677577
HLA-F	0.00195566	0.469125	RAB39A	6.8705e-07	1.33351
LGALS3	0.00195566	0.424132	TLE6	6.8705e-07	1.1
LCN2	0.00197056	1.32401	DPYSL5	6.99706e-07	1.68194
TRIM29	0.00197056	0.872985	KIF14	7.09711e-07	0.957577
FCRLB	0.00197056	0.39925	SCG2	7.09711e-07	1.57722
GALNT6	0.00197056	0.849191	ATP1A3	7.11164e-07	1.73772
LRRC8D	0.00197056	0.229309	PROX1	7.11164e-07	1.50778
ZNRF1	0.00197056	0.282624	ZNF488	7.1319e-07	1.3259
DONSON	0.00199816	0.331371	JAKMIP2	7.1319e-07	1.43802
HPSE	0.00199816	0.429075	CKAP2L	7.1319e-07	0.777214
OPN1LW	0.00199816	0.0149326	TMEM145	7.1319e-07	1.29669
TMEM40	0.00209278	0.883124	TMEM169	7.1319e-07	0.958926
C4orf19	0.00209278	0.888883	CDKN2C	7.19672e-07	0.710034
NNT	0.00209278	0.352581	SYP	7.19672e-07	1.19464
CTSS	0.00211946	0.515663	TMEM63C	7.19672e-07	1.18411
RNF175	0.00214193	0.627849	SYT5	7.27732e-07	1.4655
CEACAM6	0.00218006	1.36379	ENO2	7.30447e-07	1.00856
NXF3	0.00219286	0.703296	STX1A	7.30447e-07	0.8831
FUT6	0.00220392	0.812543	2023-03-11	7.41053e-07	1.65738
ATP2B4	0.00220562	0.359776	SESTD1	7.41053e-07	0.56129
CAMK1D	0.00220562	0.50937	ATP4B	7.41053e-07	0.896296
MYBPH	0.00220562	0.063083	ERC2	7.4142e-07	0.974638
CXorf57	0.0022893	0.574965	CNIH2	7.4142e-07	1.01728
MLKL	0.0022893	0.488583	FBXO5	7.4142e-07	0.5298
YWHAH	0.0022893	0.163812	KIF18A	7.4142e-07	0.822072
EFCAB5	0.00236434	0.152103	RIMKLA	7.4142e-07	0.983274
EXOSC2	0.00236434	0.246559	HMX2	7.47416e-07	0.5362
ITPKA	0.00240526	0.444173	DAND5	7.53708e-07	0.839881
KCNJ5-AS1	0.00243689	0.30623	H2BFM	7.6534e-07	0.221537
CDC25B	0.00243689	0.280369	FAM57B	7.6534e-07	1.44007
ERI1	0.00243689	0.288279	PCP4	7.72004e-07	1.95128
ERAP1	0.00246404	0.314663	NRXN1	7.72004e-07	1.49444
AIM1L	0.00249169	0.377267	CELF4	7.72004e-07	1.38568
MTSS1	0.00257374	0.357344	NEUROG2	7.72004e-07	1.46893
VNN3P	0.00258524	1.01519	BRINP1	7.72004e-07	1.47647
SKAP1	0.0026132	0.761649	CCNE2	7.72004e-07	0.846215
ZDHHC13	0.0026132	0.403421	MARK1	7.72004e-07	0.633584
PSMB9	0.00264295	0.431727	PGBD1	7.72004e-07	0.572198
TLR2	0.00264295	0.758782	MTNR1B	7.84875e-07	0.435074
C7orf31	0.00267323	0.388412	ABLIM2	7.84875e-07	1.10144
OR4C6	0.00274058	0.154553	SLC7A14	7.84875e-07	1.21024
GLRX	0.00274058	0.477944	SLC17A6	7.84875e-07	1.11152
MR1	0.00274058	0.466499	RIMS2	7.8781e-07	1.33773
TRIM34	0.00274058	0.397895	FRMD5	7.8781e-07	1.10652
P2RY2	0.00283664	0.629543	ATP6V1G2	8.06395e-07	0.953324
HELB	0.00285906	0.254205	GRK1	8.06395e-07	0.811439
HTATIP2	0.00285906	0.345262	POU3F1	8.07661e-07	0.895511
IRF5	0.00285906	0.347008	E2F1	8.15832e-07	0.692593
SLPI	0.00285906	0.791497	SRGAP1	8.15832e-07	0.741166
CCDC88A	0.00289803	0.52292	NKX2-1	8.18392e-07	2.01821
VMO1	0.00289803	0.506231	MAST1	8.38156e-07	1.37166
UBA7	0.00294301	0.354397	TOP2A	8.38156e-07	0.601422
CARD16	0.00297244	0.584142	DLGAP3	8.57058e-07	1.35637
MTRF1	0.00297244	0.283595	CEP170	8.57058e-07	0.514413
SLC7A5	0.00297244	0.53133	FAM163B	8.69153e-07	1.5565
GBP6	0.00297649	0.727333	DNMT1	8.69153e-07	0.47694
HLA-C	0.0030187	0.167477	PHF19	8.69153e-07	0.605224
XRCC4	0.0030187	0.372749	TMEFF1	8.92566e-07	1.05803
APOM	0.00303303	0.830604	LINC00890	8.96317e-07	0.664669
CASP1	0.00303303	0.641661	LCN15	9.01758e-07	1.89483
CDCA7	0.00303303	0.591708	BSN	9.01758e-07	1.13402
CHST11	0.00303303	0.506722	GPSM2	9.01758e-07	0.723273
SERPINA1	0.00303303	0.916544	ADCYAP1	9.02373e-07	1.82691
ALS2CL	0.00306959	0.478884	GNAT1	9.08663e-07	0.503537
ATP23	0.00310136	0.306319	WDR76	9.14182e-07	0.757634
AK1	0.00311759	0.27445	ZNF367	9.14182e-07	0.726843
PIP5K1B	0.00311759	0.891087	KCNK10	9.14182e-07	1.05584
ST3GAL6	0.00311759	0.533518	U82695.5	9.14182e-07	0.765476
C4BPB	0.0031559	1.08307	NELL1	9.17002e-07	1.71053
DEPDC7	0.0031559	0.724679	KCNH5	9.17002e-07	1.11702
TFR2	0.0031559	1.24895	LRIT2	9.17899e-07	0.210665
BCL2A1	0.0031559	0.878652	STMN3	9.17899e-07	0.689594
RASL11A	0.00317875	0.457587	NKAIN2	9.21827e-07	1.56963
RASSF5	0.00317875	0.525073	APLP1	9.28444e-07	1.16405
ZNF684	0.00317875	0.407719	NOL4	9.29359e-07	1.60514
BTN3A2	0.00320228	0.350832	SCGN	9.42942e-07	1.68023
S100A6	0.00320228	0.454013	FSD1L	9.42942e-07	0.801244
IFI27L2	0.00324769	0.563117	GAD1	9.68579e-07	1.32351
GSTK1	0.00327242	0.137386	SERTM1	9.76787e-07	1.22344
MAP3K8	0.00327242	0.560755	FAM184A	9.87557e-07	0.9645
FXYD5	0.00331374	0.380533	QSER1	9.87557e-07	0.731873
SLC43A3	0.00331374	0.456195	SYT4	1.03817e-06	1.76791
KMO	0.00334504	0.722168	KIF19	1.04735e-06	1.6852
PLAUR	0.00334504	0.501579	USP1	1.04735e-06	0.388133
PMAIP1	0.00334504	0.516529	CHRNA9	1.05673e-06	1.34973
KLHDC7B	0.00338765	0.497934	CBX5	1.06076e-06	0.415246
TRPV3	0.00343631	0.467296	CCP110	1.06076e-06	0.517163
SQRDL	0.00343631	0.224058	MYBL1	1.06076e-06	1.01087
SPG20	0.00348572	0.4283	KRTAP10-6	1.071e-06	0.286431
LBP	0.00353348	1.3071	FMN2	1.07445e-06	1.36033
APOL1	0.00357035	0.5115	CDC7	1.07838e-06	0.773894
SNX10	0.00357035	0.557379	BEND5	1.09646e-06	0.916982
AKR1C4	0.00364293	1.00238	SALL2	1.09646e-06	0.770259
NCR1	0.00366325	0.405809	TPX2	1.09646e-06	0.508128
TBC1D2	0.00366325	0.313064	CENPF	1.11129e-06	0.753048
ARPC1B	0.00371636	0.227679	POLE2	1.11129e-06	0.671101
SH3BP1	0.00371636	0.407131	PSD	1.11129e-06	1.06325
SLC28A3	0.00375502	0.721849	DBNDD2	1.1266e-06	0.581569
CYP21A2	0.00375502	0.616248	E2F8	1.1266e-06	0.815647
TNIK	0.00376467	0.538129	NUF2	1.1266e-06	0.73074
DUSP5	0.00387492	0.439836	RIBC2	1.1266e-06	0.85527
ICAM1	0.00387492	0.404016	UNC5A	1.1266e-06	1.37656
SH3BGRL	0.00387492	0.301893	CDHR2	1.14987e-06	0.983744
VNN1	0.00387492	1.12829	DONSON	1.14987e-06	0.524039
C10orf55	0.00395186	0.345156	NCAPG	1.14987e-06	0.69719
PRODH	0.00397699	0.613289	RETNLB	1.15501e-06	0.70731
CD55	0.00397699	0.44555	DNM1	1.15501e-06	0.990499
CCL3L3	0.00403502	0.63814	MLLT11	1.15501e-06	0.838481
VOPP1	0.00403502	0.276583	ASPM	1.1755e-06	0.90168
SCTR	0.00408222	0.542933	CDK5R1	1.1755e-06	0.738798
IRF1	0.00408222	0.446457	NRXN3	1.1755e-06	1.04137
TPST2	0.00408222	0.402989	PROM1	1.18183e-06	1.09512
UPP1	0.00408222	0.529445	ADGRD2	1.18183e-06	0.878435
NHLRC3	0.00414783	0.270776	CENPI	1.18183e-06	0.725285
MARCO	0.00422045	1.02589	HELLS	1.18183e-06	0.752131
AQP9	0.00435089	1.11715	MPP2	1.18183e-06	1.06328
ANO6	0.00435089	0.314413	NAPB	1.18183e-06	0.610138
SLC18B1	0.00435089	0.359242	RCOR2	1.18183e-06	1.22442
CAPZA3	0.00438139	0.0838439	E2F7	1.19966e-06	1.04272
HLA-G	0.00441453	0.86383	CDHR1	1.22897e-06	1.37956
OASL	0.00441453	0.54168	ACYP1	1.25901e-06	0.52513
HMGA2	0.00445851	0.304499	INSRR	1.27209e-06	1.42737
TYMP	0.00446052	0.348643	NPSR1	1.27381e-06	0.106855
USP25	0.00446052	0.199892	E2F2	1.28219e-06	0.810087
MSGN1	0.00447878	0.0981441	PRMT8	1.29606e-06	0.988741
MMP2	0.00464707	0.676212	FYN	1.30215e-06	0.564422
ATP6V1G3	0.00469254	0.0522032	RGS16	1.30215e-06	0.991434
IL1R2	0.00469634	0.881528	STMN1	1.30215e-06	0.424805
SLC20A1	0.00469634	0.194124	SPAG11B	1.30809e-06	1.15654
PTTG1	0.00475912	0.330113	SLC35D3	1.30969e-06	1.43045
PI4K2B	0.00482448	0.210394	SLC38A3	1.31138e-06	1.51769
CYP2S1	0.00486186	0.354167	PIPOX	1.31138e-06	1.4064
DEK	0.00486186	0.177049	LHFPL3	1.33244e-06	0.793052
CCL8	0.00501978	0.807788	CEP85	1.33244e-06	0.502395
CD58	0.00501978	0.422287	DPYSL2	1.33244e-06	0.526925
MSRA	0.00501978	0.461136	MCM3	1.33244e-06	0.349715
PNPLA3	0.00506119	0.56313	SLC26A9	1.35406e-06	0.730802
GSTO1	0.00506119	0.333863	KLC1	1.35406e-06	0.367369
IFNAR2	0.00506119	0.30237	STXBP1	1.35406e-06	0.650341
P2RX7	0.00506119	0.388338	PNPLA5	1.35497e-06	0.201573
SH3KBP1	0.00506119	0.352504	WFDC2	1.37025e-06	1.67051
STK26	0.00506119	0.370321	MIS18BP1	1.37025e-06	0.424623
MICB	0.00514937	0.709285	RALYL	1.37025e-06	1.56217
ACTB	0.00519906	0.0871315	CNGA3	1.3993e-06	0.987461
CDCA2	0.00519906	0.572288	C5orf34	1.41492e-06	0.667168
MAP3K20	0.00519906	0.306885	GNAZ	1.41492e-06	0.770949
RPA3	0.00519906	0.286908	FOXI1	1.42834e-06	0.331516
SERPINB8	0.00519906	0.511899	FSD1	1.43142e-06	1.50438
GIMAP2	0.00526288	0.402477	GPR137C	1.43142e-06	0.861827
ANXA4	0.00535447	0.311989	ARHGEF2	1.4597e-06	0.557308
B2M	0.00543392	0.165877	CDH2	1.4597e-06	1.32674
GPAT3	0.0055077	0.692412	CFAP221	1.47e-06	0.685127
PLEKHG3	0.0055077	0.372453	PTPRH	1.47e-06	1.16281
SIRPA	0.0055077	0.42311	NOVA1	1.47e-06	1.1127
DAND5	0.00565158	0.267887	CA8	1.47e-06	1.32684
BTNL8	0.00565158	0.653131	BRCA1	1.47e-06	0.607609
PROM1	0.00565158	0.677044	KSR1	1.47e-06	0.786797
DHRS9	0.00565158	0.649569	NAV1	1.47e-06	0.661179
E2F8	0.00570772	0.640079	B3GALT1	1.49206e-06	0.941396
LRRCC1	0.00570772	0.389748	LL0XNC01-16G2.1	1.49206e-06	0.32339
MTF2	0.00570772	0.214694	DLGAP5	1.53339e-06	0.660829
BBOX1	0.0057851	0.955527	GABBR2	1.57884e-06	1.27531
IL10RB	0.00578571	0.168456	KCNJ4	1.60761e-06	0.619904
CDKN3	0.00587895	0.396956	NMNAT2	1.60761e-06	1.14549
SPSB4	0.00606128	0.473815	HRK	1.62644e-06	0.729772
CXCL8	0.00607704	1.09071	KRT83	1.63619e-06	1.40713
DPP10	0.00607785	0.121639	PCYT1B	1.66944e-06	1.12008
CSF2	0.00611998	0.670481	KIAA1644	1.66944e-06	1.03477
PITPNC1	0.00613091	0.333537	CDCA2	1.66944e-06	0.746273
TRNAU1AP	0.00613091	0.205558	HOXB3	1.66944e-06	0.979339
C6orf223	0.00620761	0.561831	ATP2B3	1.68903e-06	1.4987
B3GNT8	0.00620761	0.608235	RIMBP2	1.68903e-06	1.32341
TRIM15	0.00620766	1.15442	FAM111B	1.6915e-06	0.675636
GTF2F2	0.00629278	0.187827	GDAP1	1.6915e-06	0.596225
NT5DC4	0.00634945	0.402229	SLC17A8	1.71456e-06	0.447955
BID	0.00636441	0.29698	LCE1E	1.72376e-06	0.509327
GSDMB	0.00636441	0.383062	PLS1	1.73022e-06	0.804256
HCST	0.00636441	0.583083	NCAN	1.78588e-06	0.871774
S100A9	0.00636441	0.796142	INHBE	1.78588e-06	1.23771
FXYD2	0.00638689	0.866891	NNT	1.78588e-06	0.54164
CXCL1	0.00638689	1.07391	RAB9B	1.78588e-06	0.735331
HSD11B1	0.00638689	1.00834	WDR62	1.78588e-06	0.844933
CD72	0.00638689	0.630481	OLFM3	1.79514e-06	1.0338
CKLF	0.00638689	0.238616	CACNG2	1.81482e-06	0.567022
DDB2	0.00638689	0.297819	GNG4	1.81482e-06	0.973299
NPL	0.00638689	0.575933	KIF2C	1.85266e-06	0.601838
TLR1	0.00638689	0.583867	USP2	1.85266e-06	0.96201
ZFP36L2	0.00638689	0.204304	DCX	1.88725e-06	1.76067
LRG1	0.00644478	0.819825	ELAVL3	1.89364e-06	1.69866
FCGR2B	0.00644478	0.640547	ATCAY	1.91027e-06	1.58703
IGF2BP2	0.00644478	0.726431	DBH	1.91027e-06	1.38157
MPHOSPH6	0.00644478	0.237501	CEP41	1.91027e-06	0.469037
PSMG2	0.00644478	0.120103	KIFC1	1.91027e-06	0.54393
RHBDF2	0.00651216	0.246553	RND2	1.91027e-06	0.8683
SOD2	0.00651216	0.349599	USP49	1.91027e-06	0.563696
SULF2	0.00651216	0.372506	CLVS1	1.9379e-06	0.997297
ARRDC5	0.00663576	0.373149	C6orf223	1.93818e-06	1.12991
LRR1	0.0066943	0.288046	AGPAT4	1.93818e-06	0.980716
PKLR	0.00684247	1.0993	SGO1	1.93818e-06	0.674975
RBX1	0.00685173	0.191942	TFAP2D	1.95911e-06	0.725609
CCL23	0.00691723	0.759252	PHACTR3	1.95911e-06	0.938363
IKBKE	0.00691723	0.420679	PPM1D	1.95911e-06	0.416445
XAGE3	0.00698385	0.248914	PRIM1	1.95911e-06	0.464638
CENPW	0.00698385	0.427107	TIMELESS	1.95911e-06	0.494539
HAUS8	0.00698385	0.282997	CCDC177	1.95911e-06	0.751818
CLDN10	0.00704414	0.627721	LRRC10	1.97201e-06	0.221924
CCM2	0.00704414	0.179384	TMEM35A	1.98691e-06	1.02377
NAB1	0.00704414	0.261889	ORC1	2.00049e-06	0.711246
DSG3	0.00705681	0.589767	GOLGA6L7P	2.01582e-06	0.58316
KCNJ4	0.00706514	0.16618	ELAVL2	2.03494e-06	1.2
IDO2	0.00706625	0.470276	PELI2	2.03494e-06	0.737115
HLA-DMA	0.00708335	0.341046	KNL1	2.09128e-06	0.77564
KLRB1	0.00708335	0.64327	KRTAP10-11	2.13612e-06	0.236568
PDZK1IP1	0.00708335	0.759808	DTL	2.13612e-06	0.709118
SYK	0.00708335	0.429033	PLEKHG4B	2.13612e-06	1.20036
SYTL3	0.00708335	0.36794	FSTL5	2.1783e-06	1.2222
TES	0.00708335	0.210115	KIAA1211	2.23341e-06	0.965144
TNFAIP2	0.00708335	0.347575	PLCXD2	2.23341e-06	0.703904
TRMT1L	0.00708335	0.235566	WDHD1	2.23341e-06	0.635911
HACD1	0.00728415	0.527595	TTL	2.27527e-06	0.392865
KCNE1B	0.00737157	0.0913655	UHRF1	2.27527e-06	0.729529
HLA-DOB	0.00737157	0.900723	BSND	2.27527e-06	0.664172
METTL7B	0.00758851	0.919598	FOXE3	2.27527e-06	0.587608
CIITA	0.00758851	0.616394	CHD7	2.32167e-06	0.828904
TMEM37	0.00758851	0.585538	CA10	2.34401e-06	1.63329
BRCA2	0.00764141	0.534342	C1orf127	2.37621e-06	1.51665
GSDMD	0.00764141	0.322991	MYT1	2.37621e-06	1.1709
IL4R	0.00764141	0.243159	RHBDL3	2.42801e-06	1.27462
SPATA12	0.00769562	0.220471	CASP8AP2	2.42801e-06	0.529807
HORMAD1	0.00773845	0.478577	SYT11	2.48544e-06	0.852352
DEFB106A	0.00773845	0.0165896	ST8SIA3	2.51345e-06	0.897738
CCDC153	0.00775111	0.340079	PAX5	2.52029e-06	1.10973
GPATCH11	0.00775111	0.24636	C3orf67	2.52029e-06	0.859978
HELQ	0.00775111	0.21428	CEP55	2.52029e-06	0.578317
PAQR8	0.00775111	0.362668	CEP97	2.52029e-06	0.495591
PCLAF	0.00775111	0.443495	SLC38A1	2.52029e-06	0.489428
R3HDML	0.00778154	0.290305	TTK	2.52029e-06	0.656191
RBM26	0.00784588	0.246766	EPHB2	2.54668e-06	0.919403
CPNE8	0.0079728	0.638459	FBXO43	2.54668e-06	0.898735
LGALS9B	0.00798834	0.0934273	MAPRE2	2.54668e-06	0.486778
EREG	0.00806266	0.592208	NEMP2	2.54668e-06	0.437349
IFIT3	0.00806266	0.361612	RNF165	2.54668e-06	0.846409
SPANXB1	0.00807266	0.613306	KCNJ6	2.64504e-06	0.869928
ANXA9	0.00812279	0.490021	PRLHR	2.65396e-06	1.28825
HLA-E	0.00812279	0.196679	XKR5	2.65963e-06	0.567124
RUNX1	0.00812279	0.36719	C1orf112	2.65963e-06	0.489394
STOX2	0.00812279	0.346671	NAB1	2.65963e-06	0.455474
PTH	0.00813248	0.0258127	NCAPG2	2.7329e-06	0.498075
C1orf61	0.00816612	0.637577	RGAG1	2.7894e-06	0.249653
AKR1C3	0.00819195	0.584709	C1QL1	2.79797e-06	1.55522
PTPN2	0.00819195	0.155117	NPTX1	2.86459e-06	1.94834
HSPB11	0.00827781	0.241507	PITPNM2	2.86459e-06	0.924873
PCOLCE2	0.00837272	0.881461	SCRT1	2.88634e-06	0.931243
BLVRB	0.00837272	0.267389	VSTM2A	2.88634e-06	0.913126
BORA	0.00837272	0.479089	SRRM4	2.88634e-06	1.21337
GALNT14	0.00837272	0.575763	TRIM67	2.88634e-06	0.770957
STOM	0.00837272	0.394457	CAMK1D	2.88634e-06	0.906679
CARD6	0.00847678	0.478625	EPHB1	2.88634e-06	1.28969
IL18	0.00847678	0.663044	LCA5	2.88634e-06	0.639526
IL24	0.00847678	0.558972	SUPT16H	2.88634e-06	0.236565
TMX1	0.00847678	0.193487	AGXT	2.8957e-06	1.73275
HKDC1	0.00859014	0.983113	SH3GL2	2.92969e-06	1.45546
NR1I2	0.00859014	0.599056	HES6	2.92969e-06	1.08404
CCL3	0.00859014	0.606815	KIF2A	2.92969e-06	0.417765
RGS14	0.00859014	0.372633	PARP2	2.92969e-06	0.327502
MMD	0.00871302	0.312125	NPAS4	2.93891e-06	0.492609
TFRC	0.00871302	0.387688	DNAI2	2.94582e-06	0.732998
USP26	0.00889005	0.0136629	HAS3	2.98953e-06	0.967953
TRIM40	0.00892913	0.165113	PCDH8	3.00453e-06	1.35856
PMCH	0.00896397	0.377349	ST18	3.03006e-06	1.82435
IL32	0.00896397	0.48049	ADAMTS14	3.03006e-06	1.1558
PI3	0.00900203	1.29431	FOXD2	3.03006e-06	0.60386
GLT1D1	0.00905952	0.918955	MGAT5B	3.03006e-06	1.27355
IFI30	0.00905952	0.23824	MSH6	3.03006e-06	0.321497
ITGB3BP	0.00905952	0.24424	BPIFA2	3.07177e-06	0.495395
SNRPA1	0.00905952	0.120409	RAB3C	3.07177e-06	1.04113
SPATA33	0.00905952	0.289973	LMNB1	3.07177e-06	0.469673
WDR49	0.00912402	0.0872058	PAM	3.07177e-06	0.615362
IL27	0.00912402	0.580665	C12orf42	3.07401e-06	0.690791
ACAA2	0.00912402	0.419483	NPC1L1	3.14051e-06	1.09395
GBP3	0.00912402	0.521131	KCTD16	3.14051e-06	0.763484
IER5	0.00912402	0.31762	CHEK1	3.14051e-06	0.559493
LPO	0.00915375	0.65463	CFHR3	3.16513e-06	1.1234
IGF2BP3	0.00937098	0.678204	KCNH8	3.18792e-06	1.32161
SEL1L3	0.00937098	0.32921	CAMK4	3.21083e-06	1.04075
VAMP8	0.00937098	0.19146	TIGD3	3.21083e-06	0.747975
MYBPC3	0.0094329	0.2564	KIRREL3	3.27208e-06	1.12689
AMDHD1	0.00947224	0.856656	AMPH	3.27208e-06	1.51575
CLIC2	0.00947224	0.526921	FAM92A	3.27208e-06	0.56483
GPR132	0.00947224	0.741412	MCM10	3.27208e-06	0.645982
NKX1-2	0.00953495	0.117773	POLA1	3.35642e-06	0.428646
XCL1	0.00956669	0.646572	TET1	3.35642e-06	0.811087
TOGARAM2	0.00956669	0.12342	HEPACAM2	3.4207e-06	1.67935
CAMKMT	0.00956669	0.296966	RBP1	3.4207e-06	1.05128
ARHGEF2	0.00967912	0.366308	TCF19	3.4207e-06	0.491792
OLR1	0.00967912	0.74356	ZNF878	3.4207e-06	0.557656
STAT5A	0.00967912	0.375826	KRTAP12-3	3.44769e-06	0.369389
VNN2	0.00967912	0.940073	GPR12	3.48089e-06	1.09907
SLC34A2	0.00978942	0.663387	CHRNA3	3.48089e-06	1.27875
HAUS1	0.00980979	0.319751	NHS	3.48089e-06	1.1839
SOCS3	0.00980979	0.546951	LCE1D	3.55186e-06	0.225325
CHI3L2	0.00991703	0.879071	GPR173	3.55368e-06	1.0621
ASGR1	0.00991703	0.895222	SYNJ1	3.55368e-06	0.426586
GSTM4	0.00991703	0.359905	ZNF711	3.55368e-06	1.3198
IL15	0.00991703	0.542587	NAT16	3.57379e-06	0.883738
KTI12	0.0100426	0.134913	BTBD3	3.62244e-06	0.463622
LAMB3	0.0100426	0.765983	SULT1E1	3.68976e-06	0.46075
TGDS	0.0100426	0.281849	SCN8A	3.71581e-06	0.965956
HSD17B2	0.0101361	1.137	HRH3	3.79614e-06	1.23186
AGBL2	0.0101361	0.258064	MCM6	3.7997e-06	0.46597
IL12RB2	0.0101361	0.486007	C1orf94	3.856e-06	0.691297
LY96	0.0101361	0.518818	SFRP5	3.856e-06	1.17734
KNCN	0.0101612	0.0751834	HPCAL4	3.87359e-06	0.907228
IFI44	0.0102057	0.320376	DEK	3.87359e-06	0.257554
PRR5L	0.0102057	0.336071	REEP2	3.87359e-06	1.23353
STK17A	0.0102057	0.314629	NEUROD4	3.93929e-06	1.097
FAM151A	0.0103328	0.110931	CACNA2D3	3.96043e-06	0.944317
WISP3	0.0103528	0.536457	MURC	3.96043e-06	0.723964
TMEM236	0.0103528	0.16323	SPERT	3.96043e-06	0.261811
NLRP6	0.0104763	0.315532	CHRNB4	4.02176e-06	0.697992
ADAMTSL4	0.0104763	0.497334	SATL1	4.09671e-06	0.148811
ERCC5	0.0104763	0.176002	C19orf57	4.14257e-06	0.854077
AADACL2	0.0105705	0.519213	KLHL2	4.14257e-06	0.418055
CXCL17	0.0105841	1.30683	ADAM22	4.23641e-06	0.776217
MAT2B	0.0106186	0.222376	REV3L	4.23641e-06	0.670904
IL13RA2	0.010703	0.760739	IL19	4.30036e-06	0.477917
DDX60L	0.0107282	0.342516	FXYD2	4.30036e-06	0.995558
ERAP2	0.0107282	0.475193	SPAG5	4.30036e-06	0.491695
FCGR1BP	0.0107282	0.512038	UNC79	4.30036e-06	1.28855
MARCH3	0.0107282	0.461986	KIF5A	4.38515e-06	1.3534
RSAD2	0.0107282	0.518747	DISP3	4.38515e-06	0.980819
CDH12	0.0108394	0.251988	DPYSL3	4.38515e-06	0.485825
ABCG8	0.0108394	0.673328	PRC1	4.38515e-06	0.445062
YBX2	0.0108394	0.466236	RACGAP1	4.38515e-06	0.399495
CCDC18	0.0108394	0.391053	SLC34A2	4.40987e-06	0.879412
NR3C1	0.0108394	0.244082	RP11-397G17.1	4.47835e-06	0.412387
TREML4	0.0109696	0.152584	NCOA7	4.47835e-06	0.503311
FAM49B	0.0109696	0.232136	NTN3	4.57364e-06	0.970977
RTP4	0.0109696	0.500798	PLEKHG5	4.57364e-06	0.895352
SAP30BP	0.0109696	0.110615	CDH12	4.61977e-06	0.741482
TMLHE	0.0109696	0.596289	SVOP	4.65107e-06	0.860945
GAST	0.0111278	0.229774	BEX1	4.65107e-06	1.71694
TMIGD2	0.0111293	0.52617	CDKN2D	4.65107e-06	0.54838
CREB5	0.0112793	0.496817	SOCS4	4.65107e-06	0.382271
FCGR1A	0.0112793	0.529547	TADA2A	4.65107e-06	0.342195
MED18	0.0112793	0.168438	VGF	4.65107e-06	1.2635
CD160	0.0114061	0.2373	HPCA	4.75043e-06	1.22828
C9orf40	0.0114061	0.379534	MTF2	4.75043e-06	0.312037
PCSK9	0.0115525	0.891946	TOPBP1	4.75043e-06	0.326651
IER3	0.0115525	0.347613	S100A2	4.84121e-06	0.919396
IVNS1ABP	0.0115525	0.179824	PIP5K1B	4.97915e-06	0.959481
TEX11	0.0116649	0.163774	TMEM74	4.97915e-06	1.22091
CASP3	0.0116649	0.18832	ATP4A	4.97915e-06	0.640667
CERK	0.0116649	0.277486	OTOF	4.97915e-06	0.822064
FKBPL	0.0116649	0.225389	LRRC66	4.97915e-06	0.729739
LPXN	0.0116649	0.252912	AGBL4	4.97915e-06	0.849385
NFE2L2	0.0116649	0.16131	RASAL1	4.97915e-06	1.39319
PYCARD	0.0116649	0.430095	BRIP1	4.97915e-06	0.722296
WBP4	0.0116649	0.211188	CACHD1	4.97915e-06	0.865449
RHCG	0.011815	0.546754	CEBPG	4.97915e-06	0.357415
ABCA4	0.011815	0.523155	FANCC	4.97915e-06	0.415422
NEDD4	0.011815	0.305591	HSF2	4.97915e-06	0.36623
PLK3	0.011815	0.298456	KIF3C	4.97915e-06	0.503776
SUSD3	0.011815	0.686423	NDC80	4.97915e-06	0.550443
SLC17A8	0.011815	0.0866298	SPTB	4.97915e-06	1.10949
CAPNS2	0.0119111	0.745567	SSX2IP	4.97915e-06	0.490627
C1orf106	0.0119488	0.609258	STIL	4.97915e-06	0.464856
C3orf58	0.0119488	0.338274	KRTAP4-1	5.04601e-06	0.738929
EFHD2	0.0119488	0.250764	DSCAM	5.05648e-06	1.03996
IL12A	0.0120754	0.490173	SETBP1	5.09227e-06	0.633249
COL11A1	0.0120754	0.979371	ASCL1	5.09227e-06	2.5286
CSTA	0.0120754	0.830028	CA9	5.17545e-06	1.45061
FCHSD2	0.0120754	0.290342	DISP2	5.17545e-06	0.754659
TMIGD3	0.0120754	0.588862	SEMA6C	5.17545e-06	0.581644
IL26	0.0121171	0.0912062	ZDHHC13	5.17545e-06	0.566045
KLRC1	0.0121564	0.530684	FAT3	5.28744e-06	1.02992
PSG4	0.0121946	0.417479	CCNF	5.28744e-06	0.437628
TSLP	0.0121946	0.572833	KIF11	5.28744e-06	0.515037
GLCE	0.0121946	0.243866	KRTAP10-10	5.35201e-06	0.249664
PAPD4	0.0121946	0.186447	LCT	5.35927e-06	0.303792
TMCO6	0.0121946	0.234146	AMDHD1	5.3664e-06	0.758618
RNASE7	0.0122993	0.751074	KCNK12	5.3664e-06	1.01033
AGPAT4	0.0123155	0.517134	DNA2	5.3664e-06	0.52985
GRAMD4	0.0123155	0.272689	KIF23	5.3664e-06	0.559179
PADI2	0.0123155	0.775713	LCORL	5.3664e-06	0.498554
TPRG1	0.0123155	0.469283	C14orf132	5.47579e-06	0.936855
TRIM21	0.0123155	0.205535	ZMAT4	5.56626e-06	1.31664
UBE2L6	0.0123155	0.25134	KCNA1	5.58394e-06	0.983652
ESCO2	0.0124748	0.565836	GRM4	5.58761e-06	1.35461
NFKBID	0.0124748	0.397992	OPRD1	5.58761e-06	1.06035
PPIL3	0.0124748	0.176856	DRC1	5.65366e-06	1.05223
ZNF267	0.0124748	0.313041	GPR139	5.65366e-06	0.106287
TEC	0.0126642	0.358912	ADAMTS18	5.65366e-06	1.05003
AP4B1	0.0128467	0.212223	CDKN2A	5.65366e-06	0.787676
PIGBOS1	0.0128467	0.174327	DCLK2	5.65366e-06	0.594536
CYP2A6	0.0129561	0.943984	EZH2	5.65366e-06	0.491072
CD14	0.0129561	0.337194	HSPA2	5.65366e-06	0.782394
DDO	0.0129561	0.460807	MSH2	5.65366e-06	0.380027
LASP1	0.0129561	0.176449	ERICH3	5.65366e-06	0.783282
LPCAT2	0.0129561	0.475932	ADCY5	5.78919e-06	1.04472
LY75	0.0129561	0.741318	RBM38	5.78919e-06	0.555702
RCAN1	0.0129561	0.285577	SPC25	5.78919e-06	0.524187
TBC1D1	0.0129561	0.218669	BUB1	5.87561e-06	0.527048
BIRC3	0.0130767	0.476525	CAND2	5.87561e-06	0.776705
CD83	0.0130767	0.411201	EFR3B	5.87561e-06	1.3905
GAD1	0.0130767	0.448133	FAM167A	5.87561e-06	1.41629
GBP1	0.0130767	0.504415	KIF1A	5.87561e-06	1.0348
MORC3	0.0130767	0.221738	SLC12A5	5.87561e-06	0.821916
ITLN1	0.0131127	0.814053	C1QL4	5.87561e-06	0.858424
CXCL6	0.013218	1.0861	CRTAC1	5.99243e-06	1.36506
ACOT11	0.013218	0.313223	JPH3	5.99243e-06	0.71907
CYP4F3	0.0133706	1.11302	ST8SIA5	5.99243e-06	0.788524
GTF2B	0.0133706	0.180167	TIAM1	5.99243e-06	0.886188
PDCD1LG2	0.0133706	0.567448	CFHR5	6.02951e-06	0.890847
TRIM22	0.0133706	0.341832	F13B	6.02951e-06	0.879665
PRG2	0.0134966	1.05496	KRT86	6.10124e-06	0.8133
EPSTI1	0.0134966	0.494353	TUBB3	6.2582e-06	0.727863
HGF	0.0134966	0.444337	CFHR2	6.34428e-06	1.38113
LEPROTL1	0.0134966	0.19937	GINS1	6.4034e-06	0.569487
LIN54	0.0134966	0.195272	RBBP8	6.4034e-06	0.487323
MTMR11	0.0134966	0.386945	TMSB15B	6.50015e-06	0.458882
TEX26	0.0135055	0.231873	RTL1	6.53376e-06	0.449694
HTR3A	0.0136245	1.11297	ASF1B	6.53606e-06	0.587034
GPD1	0.0136245	0.607126	DEPDC1B	6.53606e-06	0.666388
GTF2E2	0.0136245	0.208467	OTOG	6.64765e-06	0.373557
SLC16A7	0.0136245	0.451605	LRTM2	6.64765e-06	1.40509
CENPK	0.0137829	0.522062	STK32A	6.64765e-06	1.13513
FAS	0.0137829	0.387846	ARHGAP11A	6.64765e-06	0.615694
MEIS1	0.0137829	0.355505	CIT	6.64765e-06	0.73257
S100A8	0.0137829	0.92663	NASP	6.64765e-06	0.268429
LINC00672	0.0139529	0.262589	RAD54L	6.64765e-06	0.666677
PIM1	0.0139529	0.389141	TMPRSS6	6.72982e-06	1.2111
TSKS	0.0140685	0.260011	MCOLN3	6.72982e-06	1.42871
SOX6	0.0141058	0.78035	PPP1R36	6.72982e-06	0.557287
LYN	0.0143094	0.286463	DRAXIN	6.72982e-06	0.975681
SCN9A	0.0143094	0.474536	IVNS1ABP	6.72982e-06	0.276955
DTHD1	0.0144553	0.279594	MBIP	6.72982e-06	0.456965
VEPH1	0.0145059	0.439913	RHEBL1	6.72982e-06	0.888637
CCDC71L	0.0145059	0.224916	WDR47	6.72982e-06	0.30192
FES	0.0145059	0.443053	SNCB	6.77841e-06	1.19114
CFB	0.014705	0.922646	UGT3A1	6.79521e-06	0.75309
FTL	0.014705	0.10375	CDCA8	6.83031e-06	0.542549
NTSR1	0.0147831	0.297928	CERK	6.83031e-06	0.479964
CLEC5A	0.0148266	0.82612	MDC1	6.83031e-06	0.371316
C4orf33	0.0148266	0.385953	MELK	6.83031e-06	0.546709
PLBD1	0.0148266	0.694393	MAMSTR	6.98957e-06	0.663876
RARRES3	0.0148266	0.408108	MKI67	6.98957e-06	0.571754
SEPSECS	0.0148266	0.322561	SIAH3	7.11931e-06	0.969787
ATG3	0.0149702	0.122463	CAMK2N2	7.11961e-06	1.00644
C2	0.0149702	0.574547	PCNA	7.11961e-06	0.286742
CAPN3	0.0149702	0.369608	SLC4A11	7.11961e-06	1.01984
CEBPB	0.0149702	0.265968	AK7	7.2525e-06	0.730231
JAK3	0.0149702	0.530985	FMR1	7.2525e-06	0.297761
TINAG	0.0150348	0.266184	SMC3	7.2525e-06	0.284738
OSM	0.0151357	0.793493	MGAT4C	7.38829e-06	0.554849
ARPC2	0.0151357	0.103894	RFC4	7.38829e-06	0.409932
OSGEP	0.0151357	0.157896	RTKN2	7.38829e-06	0.683211
SLBP	0.0151357	0.144236	TYMS	7.38829e-06	0.462283
TXK	0.0151357	0.403341	USP41	7.48861e-06	1.45747
UGT2A1	0.0152093	0.23418	RPRM	7.49324e-06	1.70781
CLEC12B	0.0152093	0.480286	BPIFA1	7.4935e-06	0.392999
C16orf95	0.0153235	0.324188	SCGB2A1	7.4935e-06	1.3523
ADGRG3	0.0155137	0.786265	ACBD7	7.4935e-06	0.896124
BATF	0.0155137	0.628368	EFCAB7	7.4935e-06	0.368465
CP	0.0155137	0.835953	MCM8	7.4935e-06	0.508706
DCLRE1C	0.0155137	0.288604	SLCO3A1	7.4935e-06	0.724615
CFH	0.0156859	0.482529	PAH	7.50426e-06	1.28306
PRR13	0.0156859	0.120225	KRTAP12-4	7.51131e-06	0.287649
DGKA	0.0158809	0.420577	SLC30A8	7.65183e-06	0.422753
MXD1	0.0158809	0.402175	CDCA7	7.65183e-06	0.767025
PSIP1	0.0158809	0.224642	ANK2	7.7965e-06	1.22718
CATSPER1	0.0160783	0.332757	CCDC150	7.7965e-06	0.891649
ADA	0.0160783	0.390636	MFSD2A	7.7965e-06	0.998527
ELF1	0.0160783	0.206168	SPDL1	7.7965e-06	0.356384
MTFR2	0.0160783	0.480076	SPSB4	7.94178e-06	1.31064
HP	0.0162678	1.29481	PRODH	7.97899e-06	0.916216
ABCC3	0.0162678	0.601118	GRM2	7.97899e-06	1.30974
CD274	0.0162678	0.353519	SYT13	8.13035e-06	1.41887
HHEX	0.0162678	0.521947	FAM72B	8.13035e-06	0.65379
MYD88	0.0162678	0.168634	NEIL3	8.13035e-06	0.690906
CARD17	0.0163085	0.744457	PLK4	8.13035e-06	0.540074
CYP27C1	0.0163763	0.155045	LRRC74B	8.13694e-06	0.645678
ALDH3A1	0.0163763	0.705014	KIRREL2	8.25463e-06	1.19812
AREG	0.0163763	0.838125	MUC4	8.31174e-06	1.15012
UBXN10	0.0163763	0.497544	LMO1	8.32527e-06	1.17979
TMEM156	0.0163763	0.690688	CA14	8.4972e-06	0.517959
PDE6G	0.0163763	0.491105	SIPA1L2	8.4972e-06	0.654513
FAM178B	0.0165389	0.804529	SP4	8.4972e-06	0.47527
USP44	0.0165389	0.157125	KRTAP10-2	8.69209e-06	0.236811
GALM	0.0165389	0.488081	TTBK1	8.69607e-06	0.519167
HMG20A	0.0165389	0.177402	KIF18B	8.69607e-06	0.679849
TRIM10	0.0166315	1.11085	NEURL1B	8.69607e-06	0.529552
EHHADH	0.0166932	0.477989	AGPS	8.88067e-06	0.552926
LPIN2	0.0166932	0.253068	RIMS3	8.88067e-06	0.660407
NLRC5	0.0166932	0.545937	SHD	8.95632e-06	1.17536
PAK1	0.0166932	0.332481	LHX2	9.05026e-06	1.23332
PPP2R5A	0.0166932	0.193	STXBP5L	9.05026e-06	1.04124
ABHD12B	0.0167873	0.332738	GADD45A	9.20433e-06	0.446706
CCL4L2	0.0168393	0.639608	GAS2L3	9.20433e-06	0.757449
AP4E1	0.0168393	0.25624	GOLGA7B	9.20433e-06	1.13733
ATP6V1B2	0.0168393	0.146802	ID4	9.20433e-06	0.823357
CAPRIN2	0.0168393	0.300259	IPO9	9.20433e-06	0.290523
CD59	0.0168393	0.161432	MTBP	9.20433e-06	0.613134
NCF2	0.0168393	0.67379	PMAIP1	9.20433e-06	0.737875
KCNH7	0.0169031	0.117946	SMC4	9.20433e-06	0.441923
PGLYRP4	0.0169108	0.342142	ZWINT	9.20433e-06	0.407926
OSBPL3	0.0170292	0.478172	BUB1B	9.41018e-06	0.552455
PDZD8	0.0170292	0.32542	LRRCC1	9.41018e-06	0.556176
TDRD7	0.0170292	0.197355	UBE2C	9.41018e-06	0.463203
ETV7	0.017211	0.578398	ZBTB8B	9.60089e-06	0.668491
MRC1	0.017211	0.639645	ARL4C	9.60089e-06	0.512581
PATL2	0.017211	0.55186	OSBPL3	9.60089e-06	0.78748
TMSB4X	0.017211	0.183522	STUM	9.60089e-06	0.987077
CDKAL1	0.0173636	0.19157	T	9.70109e-06	1.30787
FMO4	0.0173636	0.456447	CMIP	9.80571e-06	0.446018
HLA-DRA	0.0173636	0.267326	DCLK1	9.80571e-06	1.01862
SLC17A9	0.0173636	0.649421	SLC6A17	1.00252e-05	1.10327
HORMAD2	0.0175499	0.132885	USH1C	1.02186e-05	1.02504
TNFSF14	0.0175499	0.8895	HTR3A	1.03382e-05	1.1304
COL4A4	0.0175499	0.504601	CHD5	1.04265e-05	1.06843
SUGT1	0.0175499	0.191461	CHN2	1.04265e-05	0.819118
KRTAP1-1	0.0176964	0.194477	CCNA1	1.05644e-05	0.806868
MCEMP1	0.0176964	0.983278	SPAG11A	1.0566e-05	1.03765
TNNT1	0.0176964	0.669558	NPPB	1.05809e-05	1.13961
C1orf112	0.0176964	0.324057	DDC	1.06179e-05	1.35369
KCTD9	0.0176964	0.224456	KCNIP3	1.06179e-05	0.793946
LMO4	0.0176964	0.245251	KIF15	1.06179e-05	0.606841
VAV3	0.0176964	0.560595	KNTC1	1.08346e-05	0.649015
PF4V1	0.0177193	0.717131	MAP2	1.08346e-05	0.696297
NUGGC	0.0178767	0.683816	NEURL1	1.08346e-05	1.14339
CFDP1	0.0178767	0.129536	SMYD3	1.08346e-05	0.536031
SH2D2A	0.0178767	0.645273	NKX2-8	1.08725e-05	1.09955
CCL7	0.0178956	0.584775	TMEM179	1.10451e-05	1.45613
LHX1	0.0180374	0.105856	FSTL4	1.10451e-05	1.05005
CLEC4G	0.0180382	1.11703	UNC80	1.10451e-05	0.942215
FGFBP1	0.0180382	0.81987	CENPK	1.10451e-05	0.627275
CCNE1	0.0180382	0.47608	TMPO	1.10451e-05	0.347216
ESPN	0.0180382	0.668452	TEKT2	1.12821e-05	1.35214
PIWIL4	0.0180382	0.644089	ACSL4	1.12821e-05	0.546028
SDCBP	0.0180382	0.137399	CEP152	1.12821e-05	0.749541
SNX5	0.0180382	0.0982877	HUNK	1.12821e-05	0.919197
TUBA4B	0.0181198	0.279506	MYBL2	1.12821e-05	0.506052
FAM196B	0.0182247	0.134134	HCN3	1.15353e-05	0.769774
LECT2	0.0182337	0.868943	NRM	1.15353e-05	0.526636
CAMK4	0.0182337	0.223587	PSRC1	1.15353e-05	0.478583
LGALS9	0.0182337	0.476598	WBSCR28	1.16948e-05	0.82505
ABHD3	0.0184317	0.290626	KIF6	1.17265e-05	0.369262
CASP8	0.0184317	0.191481	SNCAIP	1.17265e-05	0.98386
JAZF1	0.0184317	0.38885	C15orf41	1.17265e-05	0.642096
KIAA1551	0.0184317	0.297609	MMS22L	1.17265e-05	0.579548
NGDN	0.0184317	0.123243	PSMC3IP	1.17265e-05	0.415416
RORA	0.0184317	0.293258	SMC6	1.17265e-05	0.386705
SSFA2	0.0184317	0.188305	TMCC2	1.17265e-05	0.944351
ZSCAN4	0.0185787	0.117909	EXO1	1.19672e-05	0.619357
AIF1	0.0185787	0.341678	KCNH2	1.19672e-05	0.911787
COMMD4	0.0185787	0.139391	MEX3B	1.19672e-05	0.687582
MAP1LC3B2	0.0185787	0.287895	PANK1	1.19672e-05	0.608389
MCUB	0.0185787	0.413585	SLC4A8	1.19672e-05	1.05049
SCNM1	0.0185787	0.140108	SYNGR3	1.19672e-05	0.88612
C1RL	0.0187801	0.359472	CYP2A13	1.19915e-05	0.188508
CAPG	0.0187801	0.356345	GRIK2	1.219e-05	1.15201
FBXO48	0.0187801	0.238382	RTTN	1.219e-05	0.573817
KNL1	0.0187801	0.515793	RNF182	1.24175e-05	1.69035
POLE2	0.0187801	0.470911	FANCI	1.24175e-05	0.465714
TNFAIP8	0.0187801	0.401363	SSH2	1.24175e-05	0.429478
COL19A1	0.0187801	0.0700333	DAPL1	1.26499e-05	1.28155
C19orf84	0.0189866	0.149249	ARHGEF39	1.26499e-05	0.624525
DOCK10	0.0189866	0.485907	BLM	1.26499e-05	0.65801
PLCG2	0.0189866	0.620886	CXXC4	1.26499e-05	1.20386
CTSL	0.0191727	0.161081	FAM212B	1.26499e-05	0.647136
MAGOH	0.0191727	0.154289	KIAA1524	1.26499e-05	0.466204
SCPEP1	0.0191727	0.210618	STX2	1.26499e-05	0.409153
TBC1D7	0.0191727	0.188653	GPR62	1.28141e-05	0.309857
C5orf47	0.0192517	0.0345581	GCK	1.2853e-05	1.30699
GYS2	0.0193432	0.732835	HGFAC	1.29061e-05	1.34017
SOAT2	0.0193432	0.21621	PTPRN	1.29227e-05	1.33044
XCL2	0.0193721	0.709905	TMEM108	1.29227e-05	1.17113
APOL6	0.0193721	0.370925	AMER2	1.30888e-05	0.958984
HECW1	0.0194019	0.178236	IER5	1.35357e-05	0.496681
FLJ22763	0.0194783	0.697447	PTTG1	1.35357e-05	0.406918
LEXM	0.0195198	0.169474	NYAP2	1.36928e-05	0.86859
KLKB1	0.0195198	0.786928	SLITRK3	1.37821e-05	0.404013
CTSC	0.0195198	0.451962	CELSR2	1.38401e-05	0.60896
PLAC8	0.0195198	0.83106	CEP162	1.38401e-05	0.459038
UNC13D	0.0195198	0.614751	HAUS8	1.41129e-05	0.485061
VRK1	0.0195198	0.325602	INTS7	1.41129e-05	0.34724
XAF1	0.0195198	0.375203	NUSAP1	1.41129e-05	0.443702
BDH2	0.0197456	0.331207	VWA5B2	1.41129e-05	1.01721
CDHR2	0.0197456	0.732315	ZCCHC14	1.41129e-05	0.313621
FRG1	0.0197456	0.158149	PCK1	1.43249e-05	1.37797
CHIT1	0.0199198	0.951229	NEUROG3	1.44174e-05	1.49109
JAK2	0.0199198	0.417586	C18orf54	1.44174e-05	0.567707
KSR1	0.0199198	0.3879	PADI3	1.46854e-05	0.55817
MFSD2A	0.0199198	0.602159	CCDC187	1.47153e-05	1.30595
NINJ2	0.0199198	0.477936	GLRB	1.47153e-05	0.919063
UGT8	0.0199909	0.676257	UBE2QL1	1.47153e-05	0.85842
C11orf86	0.0200044	0.0659857	AGMO	1.50195e-05	0.91352
FUT10	0.0201617	0.28059	DEPDC1	1.50195e-05	0.533482
HK3	0.0201617	0.888766	MCM2	1.50195e-05	0.417186
MAPKAPK2	0.0201617	0.126919	RBL1	1.50195e-05	0.496752
RAP1A	0.0201617	0.167459	MYT1L	1.52504e-05	1.02078
VWA5A	0.0201617	0.394243	SOX11	1.53573e-05	1.35948
HNF4A	0.0203847	0.822721	NEK2	1.53573e-05	0.567591
GUSB	0.0203847	0.136067	RNASEH2A	1.53573e-05	0.362915
KATNAL1	0.0203847	0.303581	ADGRB2	1.56202e-05	0.78846
NIT1	0.0203847	0.145585	KIF26A	1.56202e-05	1.28616
PHF11	0.0203847	0.205764	RABGAP1L	1.56202e-05	0.519334
PITPNM2	0.0203847	0.293762	S100PBP	1.56202e-05	0.295612
FLT3LG	0.0206103	0.331833	POU3F2	1.57355e-05	1.33526
IL1B	0.0206103	0.896346	KCNMB2	1.59578e-05	1.29281
PALB2	0.0206103	0.20861	EMX1	1.62086e-05	0.974263
PLEKHA2	0.0206103	0.379865	EFCAB5	1.62886e-05	0.245434
VDR	0.0206103	0.388273	RP11-638I8.1	1.64245e-05	0.117032
ZNRD1	0.0206103	0.209661	PCDHB1	1.64437e-05	0.300855
TRIM55	0.0206799	0.496053	SERPIND1	1.65608e-05	1.32394
LAP3	0.0208609	0.167732	SLC22A7	1.65836e-05	1.11747
NCF4	0.0208609	0.622148	CSMD2	1.65836e-05	1.14761
UROD	0.0208609	0.25149	SGO2	1.65836e-05	0.460998
USB1	0.0208609	0.154381	SLC8A1	1.65836e-05	0.770696
KCNC1	0.0210595	0.0102799	HOXD10	1.67327e-05	1.24379
FAM20A	0.0211145	0.522955	BTBD11	1.69135e-05	0.87555
NAT1	0.0211145	0.381621	C17orf53	1.69135e-05	0.501135
TMEM170A	0.0211145	0.192261	CHAF1B	1.69135e-05	0.419134
KBTBD12	0.0213261	0.14729	SLC20A1	1.69135e-05	0.267713
DDX52	0.0213261	0.191395	ALK	1.73089e-05	0.863448
TRIP4	0.0213261	0.121531	GRIN2C	1.73089e-05	1.12009
MTTP	0.0213636	0.858923	RIPPLY3	1.73089e-05	0.944998
IL36A	0.0214504	0.170384	LCN8	1.74206e-05	0.536533
ABI1	0.0214504	0.12714	OTP	1.75458e-05	0.228311
BTN2A2	0.0214504	0.30031	GYS2	1.75479e-05	0.826025
CFI	0.0214504	0.698113	GAB2	1.76536e-05	0.53575
FCHO1	0.0214504	0.6047	KPNA2	1.76536e-05	0.280575
MAN1A1	0.0214504	0.50148	XPR1	1.76536e-05	0.415573
MBNL1	0.0214504	0.163946	PGLYRP4	1.77032e-05	0.867258
S100P	0.0214504	0.718204	CFHR1	1.80054e-05	1.43085
SATB1	0.0214504	0.370248	KIAA1614	1.80054e-05	0.555985
DDX11	0.0217346	0.284447	MTSS1	1.80054e-05	0.543615
SKIV2L2	0.0217346	0.16492	ZNF184	1.80054e-05	0.263839
C22orf15	0.0219326	0.223059	SULT4A1	1.81231e-05	1.20301
C14orf119	0.0219326	0.182046	SERPINA10	1.82812e-05	0.992378
GCLM	0.0219326	0.340002	RP11-766F14.2	1.82936e-05	0.602715
HMOX1	0.0219326	0.393106	FOXJ3	1.83341e-05	0.222064
IRF2	0.0219326	0.139103	NFASC	1.83341e-05	0.975799
NDC80	0.0219326	0.32081	POU4F1	1.8472e-05	1.21568
ZKSCAN4	0.0219326	0.12822	TMEM151A	1.86295e-05	0.933884
TGM5	0.0219326	0.215958	CDC45	1.8685e-05	0.4979
CLEC2B	0.0221762	0.53585	SYNE2	1.8685e-05	0.718837
FCGR3A	0.0221762	0.320528	DLX4	1.87568e-05	0.693964
OSBPL11	0.0221762	0.167726	CYP2C9	1.90588e-05	1.41182
PSMG1	0.0221762	0.213497	CACNA1B	1.90588e-05	1.12125
RNASEL	0.0221762	0.244233	SCG5	1.90588e-05	1.0927
BFSP2	0.0222332	0.563255	GINS2	1.90588e-05	0.503306
HLA-DQA2	0.0224126	0.851328	STARD4	1.90588e-05	0.645458
N4BP2L1	0.0224126	0.478526	C2orf70	1.9232e-05	1.00171
PIK3R1	0.0224126	0.274417	TACR3	1.98523e-05	0.652922
SYNE2	0.0224126	0.370052	FAM171A2	1.98781e-05	0.818702
CCL28	0.0226862	0.515637	VEZF1	1.98781e-05	0.284614
CEP57L1	0.0226862	0.327638	NHLH2	1.99999e-05	0.464032
GATA3	0.0226862	0.423016	CACNB3	2.026e-05	0.416495
GDPD3	0.0226862	0.427179	DSN1	2.026e-05	0.310978
CASR	0.0229284	0.018498	PPM1E	2.026e-05	0.771783
DPF3	0.0229284	0.664224	SBK1	2.026e-05	0.589536
SLC22A18AS	0.0229284	0.349839	SPTBN4	2.026e-05	0.915009
TAF12	0.0229284	0.135421	FANCA	2.06664e-05	0.81851
MOG	0.0231641	0.0133614	FIGNL1	2.06664e-05	0.42159
BCO2	0.0231734	0.609416	SMC1A	2.06664e-05	0.27244
BLOC1S1	0.0231734	0.164237	STRIP2	2.06664e-05	0.755536
MAP3K1	0.0231734	0.260803	TOX	2.11652e-05	1.29717
TAGLN2	0.0231734	0.199352	PNPLA1	2.15612e-05	0.185695
TAPT1	0.0231734	0.206327	DYDC2	2.16094e-05	0.676257
COL6A5	0.0231793	0.117557	CER1	2.16978e-05	0.49171
VIL1	0.0233748	0.749932	LRRN4	2.18539e-05	0.641033
NUF2	0.0233748	0.438489	ATP1B1	2.19886e-05	0.513146
RAG1	0.0233748	0.148902	CDK2	2.19886e-05	0.292096
KRTAP17-1	0.023383	0.100048	FAF1	2.19886e-05	0.259659
KRT81	0.023383	0.285783	NCAPH	2.19886e-05	0.504543
HPD	0.0236022	0.936093	RMI2	2.19886e-05	0.560011
INTS6L	0.0236022	0.442942	GPR26	2.22096e-05	0.622447
RAP2B	0.0236022	0.180557	FADS6	2.22096e-05	0.493732
ARRB2	0.0238206	0.286091	PHOX2A	2.2287e-05	0.203821
CPSF3	0.0238206	0.136619	F11	2.22885e-05	0.866318
GGNBP2	0.0238206	0.11614	KCNH6	2.2378e-05	1.19504
MAPRE2	0.0238206	0.242037	B4GALT5	2.2378e-05	0.337292
MORF4L1	0.0238206	0.099225	CDK18	2.2378e-05	0.546083
TPM3	0.0238206	0.103676	RIF1	2.2378e-05	0.379536
KIF19	0.0241123	0.281934	KRTAP16-1	2.24652e-05	0.216396
OSTF1	0.0241123	0.167047	INSM2	2.25578e-05	0.640508
PLEK2	0.0241123	0.529476	NLRP11	2.26506e-05	0.721494
FOXA3	0.0241611	1.03569	DDX25	2.27053e-05	0.274532
SLCO4C1	0.0243301	0.775253	PNPLA3	2.27053e-05	0.538029
CCL4	0.0243364	0.595081	CPA5	2.27053e-05	0.370062
FAM72D	0.0243364	0.429704	KCNH1	2.27053e-05	0.722385
FMR1	0.0243364	0.193394	ESPN	2.27053e-05	0.975377
GLA	0.0243364	0.158468	GATAD2B	2.27053e-05	0.260788
HERPUD2	0.0243364	0.117672	GGH	2.27053e-05	0.684702
TMEM243	0.0243364	0.316912	KLF7	2.27053e-05	0.473237
APOA2	0.0243447	1.18658	UGT8	2.30894e-05	1.33578
PIK3C2G	0.0244586	0.722631	NKAIN4	2.31456e-05	1.12641
ANPEP	0.024587	0.650478	ARHGEF28	2.31456e-05	0.666708
DUSP22	0.024587	0.176188	NPAT	2.31456e-05	0.36403
ELF4	0.024587	0.374736	SENP1	2.31456e-05	0.293323
PDZD3	0.0247773	0.120947	ADORA1	2.3577e-05	0.87212
KIAA2012	0.0248644	0.0840583	B3GNT8	2.3577e-05	0.933896
LST1	0.0248644	0.545951	GCH1	2.3577e-05	0.59816
MAP7D3	0.0248644	0.26782	SORCS2	2.3577e-05	0.989483
RAC2	0.0248644	0.515344	GRIA1	2.36106e-05	1.31938
CXorf65	0.0250939	0.500182	GPHB5	2.38194e-05	0.20525
APOBEC3F	0.025145	0.340864	SELENOV	2.38194e-05	0.756637
PARP4	0.025145	0.167637	ZCCHC12	2.39936e-05	0.599019
QPRT	0.025145	0.60312	SLC25A47	2.426e-05	1.17145
SEC14L3	0.0251842	0.56139	PADI6	2.4262e-05	0.247241
ARL5C	0.0252282	0.158037	CGB1	2.45397e-05	0.297783
POU3F4	0.0252835	0.0211577	PROKR1	2.46205e-05	0.637375
HAL	0.0253947	0.978626	STARD6	2.48615e-05	0.223883
VSIG4	0.0253947	0.425047	FAM178B	2.49617e-05	0.597787
CCNA1	0.0255474	0.675661	ANO4	2.49617e-05	0.819421
TREM1	0.0255474	0.946343	PAK5	2.49617e-05	0.849508
SIGLEC11	0.0255474	0.373624	MMD2	2.50596e-05	0.185927
SLAMF1	0.0255474	0.713296	ANLN	2.54935e-05	0.464058
BTN2A1	0.0255474	0.158118	ECT2	2.54935e-05	0.403449
OGFRL1	0.0255474	0.3214	TCERG1L	2.54935e-05	1.22969
TAP1	0.0255474	0.222871	NPS	2.54935e-05	0.37773
TBX19	0.0255474	0.22626	CHIA	2.55867e-05	0.1412
TNF	0.0255474	0.502252	CDC6	2.59834e-05	0.457913
TRIM6	0.0255474	0.327527	CENPE	2.59834e-05	0.58551
FGF16	0.0255614	0.0527202	ESPL1	2.59834e-05	0.707574
ICAM5	0.0257768	0.57792	FEN1	2.59834e-05	0.32584
ABCC6	0.0257768	0.536116	GPR142	2.60158e-05	0.705553
LILRA5	0.0257768	0.817048	RBP3	2.62435e-05	0.133613
PDLIM1	0.0257768	0.22789	HMP19	2.63196e-05	1.94732
RP11-726G1.1	0.0257768	0.451398	FBXW12	2.63332e-05	0.278723
GK	0.0260452	0.353604	PNMA6A	2.64137e-05	1.10504
MET	0.0260452	0.660521	EID2B	2.64137e-05	0.654397
RAD51	0.0260452	0.415547	SERTAD4	2.64137e-05	0.86441
TEP1	0.0260452	0.235318	NEUROD1	2.64196e-05	1.68966
TUBA1C	0.0260452	0.190905	MPPED1	2.65162e-05	0.878228
SERPINB2	0.0261778	0.975553	AIM1L	2.68141e-05	0.482858
ATG4C	0.0263046	0.150741	ATAD5	2.68141e-05	0.664438
HEPACAM	0.0263455	0.146364	C14orf93	2.68141e-05	0.36931
AK7	0.0265671	0.36878	IQGAP3	2.68141e-05	0.639312
C19orf38	0.0265671	0.627312	LPCAT4	2.68141e-05	0.441876
GCHFR	0.0265671	0.454838	SMC2	2.68141e-05	0.436782
KLHDC4	0.0265671	0.159015	CNPY1	2.70666e-05	0.553169
RXFP2	0.0266931	0.362659	KRT15	2.72857e-05	1.28682
SULT1E1	0.0268327	0.793306	CALML3	2.7328e-05	1.71624
APOBEC3A	0.0268327	0.971644	FANCM	2.79161e-05	0.46259
APOBEC3B	0.0268327	0.499056	GNB5	2.79161e-05	0.421171
PSMD12	0.0268327	0.101093	HTATSF1	2.79161e-05	0.236835
RAB4B	0.0268327	0.129169	INCENP	2.79161e-05	0.420947
TM7SF3	0.0268327	0.152598	RASSF5	2.79161e-05	0.526838
JAKMIP2	0.0270892	0.0774535	RTN2	2.79161e-05	0.548651
CD44	0.0270892	0.313401	ADAM23	2.85045e-05	0.822858
CES1	0.0270892	0.876024	KCNAB2	2.85045e-05	0.426175
CHL1	0.0270892	0.625968	SLC35F1	2.85045e-05	0.907126
FCER1G	0.0270892	0.267899	DDHD1	2.90846e-05	0.483409
RGL1	0.0270892	0.26532	FAM72A	2.90846e-05	0.595206
TAF3	0.0270892	0.131318	GSG2	2.90846e-05	0.557001
TNFSF13B	0.0270892	0.579873	IRAK1BP1	2.90846e-05	0.446984
TPP2	0.0270892	0.129758	MFSD13A	2.90846e-05	0.626336
VCPKMT	0.0270892	0.240541	DMBT1	2.95939e-05	0.244801
BLM	0.0274223	0.454301	BRSK1	2.95939e-05	0.815544
CA11	0.0274223	0.508759	CARMIL1	2.95939e-05	0.491675
F12	0.0274223	0.606667	ETV5	2.95939e-05	0.656959
TUBAL3	0.0274816	0.57023	CEACAM7	2.99494e-05	0.561632
DEFA1	0.0276851	0.210981	F7	3.01551e-05	1.06537
SLC10A1	0.0276851	0.854572	DGKH	3.01551e-05	0.558476
EIF3K	0.0276851	0.0837353	ZCCHC11	3.01551e-05	0.364278
SNX24	0.0276851	0.227143	TMEM151B	3.08766e-05	0.957175
GOLGA8M	0.0279758	0.284288	NNAT	3.08766e-05	1.31848
FAM72C	0.0279758	0.417372	MAP3K9	3.15709e-05	0.476137
KIF18A	0.0279758	0.46618	ZFHX2	3.15709e-05	0.664933
KLRK1	0.0279758	0.491757	CFHR4	3.1803e-05	0.476003
MYL12A	0.0279758	0.100254	NR5A1	3.20118e-05	0.138309
PARP12	0.0279758	0.143431	SERPINA6	3.20625e-05	1.39953
PLSCR4	0.0279758	0.395688	ERFE	3.21699e-05	1.3465
ZFP36L1	0.0279758	0.160857	HOXB5	3.21699e-05	1.19653
SEC14L4	0.0281237	0.992093	NPTXR	3.21699e-05	0.551621
DPYS	0.0282078	0.849531	SLF1	3.21699e-05	0.478476
IMPG2	0.0282078	0.0621242	INA	3.24732e-05	1.82052
HDAC9	0.0282078	0.51659	LHX3	3.26623e-05	1.06373
HSPBAP1	0.0282078	0.195771	LRFN5	3.26919e-05	1.01459
OPN3	0.0282078	0.256268	ANKRD65	3.27364e-05	0.936203
ZFP36	0.0282078	0.213324	CDH24	3.27364e-05	0.650365
IFIT2	0.0285423	0.36348	FAM161A	3.27364e-05	0.600406
KPNA2	0.0285423	0.15019	KIF4A	3.27364e-05	0.497545
TUBA1B	0.0285423	0.106491	LHX1	3.32483e-05	0.537604
KCNE1	0.0287803	0.205512	SYN3	3.33367e-05	0.789222
ABRACL	0.0287803	0.274339	VTCN1	3.33367e-05	0.727246
ARPC5	0.0287803	0.207696	MRAP2	3.33367e-05	0.903371
LILRB3	0.0287803	0.662417	LIG1	3.33367e-05	0.491727
QPCT	0.0287803	0.499168	CRABP1	3.34878e-05	1.67151
RNASEH2B	0.0287803	0.271658	CTXN2	3.36963e-05	0.468401
SIGLEC7	0.0287803	0.454655	IGF2BP3	3.38582e-05	0.897451
CLEC4M	0.0289077	0.721425	CRYBA2	3.38582e-05	0.885294
MUC21	0.0289095	0.404637	CDCA7L	3.38582e-05	0.597463
CA5A	0.0289567	0.317031	PCLO	3.38582e-05	0.834864
CRYGD	0.0289715	0.43111	SCHIP1	3.38582e-05	0.770441
DLX4	0.0289715	0.330413	NKAIN3	3.4121e-05	0.240784
LIPC	0.0289715	0.62094	DRP2	3.44589e-05	0.499484
CCL18	0.0289715	0.595699	BCL2	3.44589e-05	0.737915
BAALC	0.0289715	0.577574	FANCE	3.44589e-05	0.370621
CKS1B	0.0289715	0.21876	MAP3K14	3.44589e-05	0.441946
E2F7	0.0289715	0.512185	MET	3.44589e-05	0.93555
EIF1B	0.0289715	0.150208	STARD9	3.44589e-05	0.828556
MX2	0.0289715	0.415049	CDH23	3.50484e-05	0.682205
CELA1	0.0291635	0.1704	CELSR3	3.50484e-05	0.757943
C5orf67	0.0292063	0.171384	FHAD1	3.50484e-05	0.554062
CYP27A1	0.0292407	0.441655	GTSE1	3.50484e-05	0.553105
DSCR3	0.0292407	0.092112	KIAA2022	3.50484e-05	0.684217
HMGN3	0.0292407	0.162782	RFX2	3.50484e-05	0.706284
RBBP8	0.0292407	0.316164	SPAG9	3.50484e-05	0.228995
RBM17	0.0292407	0.117019	KRTAP10-3	3.5354e-05	0.189828
TLR5	0.0292407	0.237902	ESCO2	3.58129e-05	0.580476
WDR53	0.0292407	0.159504	L3MBTL4	3.58129e-05	0.962
HMSD	0.0295429	0.24556	RNF183	3.65936e-05	1.37192
ENKUR	0.0295757	0.301262	OIT3	3.65936e-05	0.69516
AP4S1	0.0295757	0.168855	MEP1B	3.68471e-05	0.688403
APLF	0.0295757	0.345846	SPX	3.71283e-05	1.09538
ESPL1	0.0295757	0.443017	LRP2	3.72701e-05	1.1171
MAP1LC3B	0.0295757	0.143464	PPARGC1A	3.72701e-05	0.84321
NCAPG	0.0295757	0.423336	BTG3	3.72701e-05	0.431302
NANOGNB	0.0297893	0.0640529	MCM4	3.72701e-05	0.408907
C20orf24	0.02994	0.145982	TSPEAR	3.80332e-05	1.01518
PAGE5	0.0302064	0.341983	CAMSAP1	3.80332e-05	0.27742
SPRR3	0.0302064	0.666112	LIPG	3.80332e-05	0.56386
BTN3A1	0.0302064	0.221376	POLA2	3.80332e-05	0.299311
C1orf174	0.0302064	0.106934	SMOC1	3.80332e-05	1.00066
CDA	0.0302064	0.634093	SPATA46	3.82443e-05	1.10594
DUSP19	0.0302064	0.223086	FGF9	3.82831e-05	1.01916
PCNA	0.0302064	0.176889	S100A5	3.84172e-05	0.703306
TAP2	0.0302064	0.243341	SYT2	3.87872e-05	0.850786
VDAC3	0.0302064	0.128843	CEP57L1	3.87872e-05	0.427556
SAA4	0.0303046	1.26918	MTFR2	3.87872e-05	0.499876
MRGPRE	0.0304253	0.447085	ZFP1	3.87872e-05	0.306637
CLECL1	0.0304253	0.497168	AURKA	3.96068e-05	0.431168
FANCA	0.0304253	0.563384	CENPA	3.96068e-05	0.547613
HCN3	0.0304253	0.315598	CNTF	3.96068e-05	0.499402
IFI35	0.0304253	0.18021	SCD5	3.96068e-05	0.644989
NDUFAF7	0.0304253	0.147754	TMEM171	4.04691e-05	0.789926
PSMB3	0.0304253	0.120048	LGR6	4.04691e-05	0.963952
FFAR1	0.0304339	0.129773	PGM2L1	4.04691e-05	0.644965
ZNF215	0.0306439	0.462598	CEP85L	4.12974e-05	0.581217
IL19	0.0307038	0.345782	MPHOSPH9	4.12974e-05	0.436251
RETN	0.0307363	0.913974	SIX2	4.12974e-05	0.879296
RAB33A	0.0307363	0.545206	DLX6	4.19845e-05	1.05369
HAUS2	0.0307363	0.229825	MYO1A	4.19845e-05	0.572035
JUNB	0.0307363	0.207006	ATAD2	4.19845e-05	0.334077
LAMB2	0.0450049	0.215656	BEGAIN	4.19845e-05	0.888541
LGALS4	0.0307363	0.857179	NANOS1	4.19845e-05	0.703327
UBE2C	0.0307363	0.236269	RP11-811O14.1	4.25245e-05	0.510457
OLFM4	0.0308514	1.03031	CEP72	4.29515e-05	0.633298
OR10A4	0.0309728	0.0390821	SCN3A	4.29515e-05	1.66017
DPYD	0.0311149	0.474105	PIWIL3	4.34367e-05	0.114884
MST1R	0.0311149	0.634708	PSG4	4.36248e-05	0.548164
PLEK	0.0311149	0.579328	MAT1A	4.38604e-05	1.32791
AADAC	0.0311154	1.30776	NMBR	4.42629e-05	0.238842
SPRR2A	0.031241	0.702215	FOXA2	4.46178e-05	1.84003
UTS2	0.031296	0.211569	DEFB1	4.46178e-05	1.29548
NASP	0.0314332	0.137081	RAD51AP1	4.46178e-05	0.464885
RNF19B	0.0314332	0.134327	SSBP2	4.46178e-05	0.455244
SPANXA2	0.0316375	0.0344154	CCNE1	4.55596e-05	0.665829
HRASLS2	0.0316646	0.428649	SV2A	4.55596e-05	1.22525
SULT1A2	0.0316646	0.520934	BLMH	4.65208e-05	0.283999
FCGR2A	0.0316646	0.310396	LRRC34	4.65208e-05	0.545527
FGD2	0.0316646	0.501063	NMUR2	4.66029e-05	0.401972
GPNMB	0.0316646	0.344442	CYP2C18	4.71109e-05	0.943758
RGS9	0.0316646	0.218821	DENND2A	4.74731e-05	0.661659
PPARGC1A	0.0320415	0.621344	RGS12	4.74731e-05	0.404533
EDEM2	0.0320415	0.148083	ZKSCAN2	4.74731e-05	0.438367
SLCO4A1	0.0320415	0.454471	CNTNAP5	4.75057e-05	0.975244
TNFSF9	0.0322695	0.58592	TERT	4.84448e-05	0.663812
TRIM31	0.0323183	0.717952	RP11-111M22.2	4.84448e-05	0.608282
TMEM52B	0.0323183	0.482855	SMAD9	4.84448e-05	0.682661
ANO9	0.0323183	0.453218	TAPT1	4.84448e-05	0.296629
C1orf162	0.0323183	0.403347	CENPO	4.94362e-05	0.34632
DCPS	0.0323183	0.162755	DTNA	4.94362e-05	0.818605
ESR1	0.0323183	0.28795	LGI2	4.94362e-05	1.04873
FANCL	0.0323183	0.178621	MST1R	4.94362e-05	0.953858
GBP5	0.0323183	0.634609	RCAN1	4.94362e-05	0.436898
NOD1	0.0323183	0.243709	SPDYC	5.0322e-05	0.236645
RIN3	0.0323183	0.353771	DNAJC22	5.04175e-05	0.736007
SH3GLB1	0.0323183	0.125462	NDRG4	5.04175e-05	0.755651
ST6GALNAC2	0.0323183	0.646701	SCML2	5.04175e-05	0.641294
TTPA	0.0324176	0.711135	VAV2	5.04175e-05	0.291108
KRT13	0.0325326	0.827041	WSCD1	5.04175e-05	0.740744
CCDC73	0.032724	0.0496072	CACNA1E	5.07993e-05	0.79529
SPANXC	0.032728	0.204978	CCDC129	5.1082e-05	0.610275
SPANXD	0.032728	0.463378	PLEKHA1	5.14798e-05	0.325488
DEFB4A	0.033013	0.445248	SLC6A3	5.14926e-05	0.953537
GOLGA8H	0.033013	0.248964	PRPH	5.25473e-05	1.38275
GOLGA8N	0.033013	0.348842	CCDC28B	5.25473e-05	0.401727
RENBP	0.033013	0.327851	DDIAS	5.25473e-05	0.434122
TMPRSS4-AS1	0.033143	0.189715	SFTPC	5.25473e-05	0.759484
MOGAT3	0.0332322	0.462694	METTL21C	5.25553e-05	0.185059
TEX15	0.0332338	0.120559	UROC1	5.28318e-05	0.766346
ZNF488	0.0333925	0.165838	CACNG5	5.29548e-05	1.11648
CD163	0.0333925	0.469615	APOA1	5.33549e-05	1.6148
CEP76	0.0333925	0.203545	C9orf3	5.33549e-05	0.41473
CUTC	0.0333925	0.200761	NEMP1	5.33549e-05	0.3099
TCHH	0.0333925	0.205268	PANK2	5.33549e-05	0.221897
ADGRE1	0.033723	0.55164	PLCL2	5.33549e-05	0.707322
ABCC2	0.033723	0.65124	PLK1	5.33549e-05	0.408781
IL18R1	0.033723	0.492878	SKA2	5.33549e-05	0.271954
MACC1	0.033723	0.48661	SUZ12	5.33549e-05	0.214701
OAT	0.033723	0.292476	GPR19	5.39927e-05	0.935644
TMEM14B	0.033723	0.17628	ATOH7	5.44606e-05	0.933414
TMEM106A	0.033723	0.342167	ARNTL2	5.44606e-05	0.871479
KRT6B	0.0338812	0.90311	PNMA2	5.44606e-05	0.925806
ACYP1	0.0340305	0.254437	RBFOX2	5.44606e-05	0.236196
RFC3	0.0340305	0.249175	ZNF713	5.44606e-05	0.508731
SLFN11	0.0340305	0.364468	NPHS1	5.50639e-05	0.686678
SLFN13	0.0340305	0.620598	KCNK3	5.55289e-05	0.921471
TMEM265	0.0340305	0.242479	KCNH4	5.64688e-05	0.639107
CYP2C19	0.0340528	0.429	AUTS2	5.64688e-05	0.457258
BST2	0.0344084	0.251864	FADS1	5.64688e-05	0.45805
BUB1B	0.0344084	0.33124	TP53BP2	5.64688e-05	0.294696
CCNJL	0.0344084	0.452191	ST8SIA2	5.70179e-05	0.739069
MED6	0.0344084	0.130187	GJD2	5.86573e-05	0.812082
C11orf16	0.0345052	0.171882	PRR18	5.86702e-05	0.635759
MYEOV	0.0347097	0.786977	PDE4C	5.86702e-05	0.417372
SLC19A3	0.0347097	0.593232	HPSE	5.86702e-05	0.682287
CXCL3	0.0347097	0.629209	KIF20A	5.86702e-05	0.404748
IL18RAP	0.0347097	0.696364	RFWD3	5.86702e-05	0.303996
CISD2	0.0347097	0.190619	SKA1	5.86702e-05	0.597219
CORO1C	0.0347097	0.176261	CRHR1	5.97695e-05	1.01943
GNB5	0.0347097	0.226791	AKAIN1	5.97695e-05	0.288436
GNRH1	0.0347097	0.271763	NUP62CL	5.97695e-05	0.748414
KLF12	0.0347097	0.320637	CEP78	5.97695e-05	0.355632
DLGAP5	0.0351089	0.446275	FNDC5	5.97695e-05	0.895551
IL27RA	0.0351089	0.386369	MAP1B	5.97695e-05	0.542598
RAP1B	0.0351089	0.253317	MTURN	5.97695e-05	0.482657
TYROBP	0.0351089	0.269233	SST	6.02115e-05	1.60207
ZDHHC19	0.0354175	0.304127	IFT81	6.08902e-05	0.350987
FAM90A1	0.0354175	0.267701	PHIP	6.08902e-05	0.342611
EXOC3L4	0.0354175	0.567051	PLEKHG3	6.08902e-05	0.512652
CD7	0.0354175	0.505513	SIX3	6.12152e-05	1.49659
FAM65C	0.0354175	0.852629	SPP2	6.20326e-05	1.23785
RAB32	0.0354175	0.297919	DPY19L1	6.20326e-05	0.40708
TIPIN	0.0354175	0.224656	ERCC6L	6.20326e-05	0.447453
TMEM71	0.0354175	0.720775	GGT7	6.20326e-05	0.511778
PSG9	0.0358249	0.185311	PPM1L	6.20326e-05	0.536192
TMEM8C	0.0358249	0.0886278	TROAP	6.20326e-05	0.565011
WFDC2	0.0358249	0.895467	TENM3	6.34447e-05	1.13878
MIER1	0.0358249	0.168223	LECT2	6.35186e-05	1.10988
PTGS1	0.0358249	0.464078	ACOT11	6.4671e-05	0.49263
RDH5	0.0358249	0.403585	CDKN3	6.4671e-05	0.441866
CCL13	0.0360987	0.893262	ZNF250	6.4671e-05	0.295099
FABP6	0.0361408	0.842586	MRGPRE	6.53569e-05	0.876249
B9D2	0.0361408	0.160632	CCDC18	6.61041e-05	0.512105
CHEK2	0.0361408	0.268239	IL17RB	6.61041e-05	0.457716
CYBA	0.0361408	0.369272	C10orf67	6.6143e-05	0.157046
GCNT2	0.0361408	0.328892	MAFA	6.62293e-05	0.815002
HS3ST3B1	0.0361408	0.393407	HOXB8	6.73071e-05	1.55135
PPP4R3A	0.0361408	0.0787484	NSD2	6.73071e-05	0.392345
RBM38	0.0361408	0.390423	TMEM198	6.73071e-05	0.621582
AMN	0.0363914	0.471898	HOXD12	6.81595e-05	0.373452
TMCO5A	0.0364878	0.0400326	MOGAT3	6.83916e-05	0.362468
NUSAP1	0.0364878	0.270146	AC092835.2	6.85816e-05	0.525761
LAMC1	0.00348572	0.328202	EME1	6.87213e-05	0.501967
PAQR5	0.0364878	0.279712	MYO19	6.87213e-05	0.332098
PGM2	0.0364878	0.188024	REM2	6.97449e-05	0.429386
SOD1	0.0364878	0.110387	AGAP1	6.97449e-05	0.365836
SSH2	0.0364878	0.299673	CA11	6.97449e-05	0.829897
LCE3A	0.0365741	0.267297	CAMK2B	6.97449e-05	0.861852
LY6G6D	0.0366135	0.474674	CCDC82	6.97449e-05	0.412237
KRT5	0.036756	0.752935	DSCC1	6.97449e-05	0.452702
ALDH3B1	0.036756	0.442321	FXYD6	6.97449e-05	0.58787
GPX3	0.036756	0.323317	HDAC2	6.97449e-05	0.238319
SLC38A9	0.036756	0.157535	HMGB3	6.97449e-05	0.415443
ZCCHC10	0.036756	0.200656	LRP8	6.97449e-05	0.680541
AKR1B10	0.0368378	0.973277	MTMR7	6.97449e-05	1.06962
BSND	0.0368378	0.0351419	NTN1	6.97449e-05	0.845233
GDF2	0.0370828	0.167396	OSBPL6	6.97449e-05	0.532767
GPR84	0.0370828	0.791615	SNX30	6.97449e-05	0.370763
AKR1C1	0.0370828	0.701694	SPATA33	6.97449e-05	0.404656
C2orf88	0.0370828	0.607	PRL	6.98204e-05	0.825862
IL2RG	0.0370828	0.489304	GPR39	7.07107e-05	0.83266
LXN	0.0370828	0.289085	CDHR5	7.10948e-05	0.957503
RNF217	0.0370828	0.250133	ADCY1	7.10948e-05	0.780477
SLC7A7	0.0370828	0.364293	DNAH2	7.10948e-05	0.816392
SORL1	0.0370828	0.274451	FAM102B	7.10948e-05	0.360169
TPK1	0.0370828	0.273096	GPC2	7.10948e-05	0.851778
HPR	0.0374409	0.989818	ITSN1	7.10948e-05	0.376373
PNLDC1	0.0374409	0.184981	CEP250	7.27448e-05	0.54563
CNTNAP4	0.0374409	0.286587	GPX2	7.41517e-05	1.38829
ANGPTL6	0.0374409	0.450979	PPP1R1C	7.52766e-05	0.925922
MB21D1	0.0374409	0.520804	PHOX2B	7.53446e-05	0.157345
RASGEF1B	0.0374409	0.310392	FBN3	7.53446e-05	0.839527
SPATA16	0.037507	0.0459538	ALDH8A1	7.53446e-05	0.982272
OR1L4	0.0375327	0.0237836	ISLR2	7.53446e-05	1.44461
S100A7	0.0375787	1.08602	DNAJC18	7.53446e-05	0.342566
RTP3	0.0377338	0.768145	HMGB2	7.53446e-05	0.285152
CASP6	0.0377338	0.174617	KLF12	7.53446e-05	0.564317
TFPI	0.0377338	0.472957	PLEKHH2	7.53446e-05	0.921006
ZNF185	0.0377338	0.374325	RFC5	7.53446e-05	0.266757
LAIR2	0.0378684	0.798815	VANGL2	7.53446e-05	0.829093
TMEM72	0.0381549	0.0655806	RIPPLY2	7.65199e-05	0.930808
BAZ1A	0.0381549	0.169094	DRGX	7.65199e-05	1.02888
LCAT	0.0381549	0.485212	CFAP210	7.65199e-05	0.502149
SULT1B1	0.0381549	0.712604	FAM64A	7.65199e-05	0.543643
SUZ12	0.0381549	0.143649	PLP2	7.65199e-05	0.323614
MSLN	0.0386505	0.244356	RAB3IP	7.65199e-05	0.351891
CCDC152	0.0386505	0.529025	SPOCK3	7.70237e-05	1.13101
PAXBP1	0.0386505	0.162781	KNCN	7.74539e-05	0.394587
RILP	0.0386505	0.281652	SCRT2	7.77515e-05	0.72328
ETAA1	0.0390671	0.124356	DGKG	7.80032e-05	0.493999
HLA-DRB1	0.0390671	0.250256	FANCG	7.96099e-05	0.292358
RNF219	0.0390671	0.189624	FANCL	7.96099e-05	0.319023
SP110	0.0390671	0.171983	NLRP14	7.96099e-05	0.169344
STX2	0.0390671	0.201419	DNER	8.12677e-05	1.27983
TCIRG1	0.0390671	0.2655	FUT6	8.16311e-05	0.256852
ABCA12	0.0395592	0.93246	KIAA1024L	8.26309e-05	0.161505
KRTAP1-3	0.0395592	0.0146309	CALB2	8.27211e-05	1.40406
IL10	0.0400282	0.436623	ADARB2	8.27564e-05	0.841819
MELK	0.0400282	0.29104	FAM72D	8.27564e-05	0.570955
RIPK1	0.0400282	0.10399	MNS1	8.27564e-05	0.46494
ANKRD55	0.0402983	0.3768	MS4A5	8.30002e-05	0.207137
ALOX5AP	0.0404156	0.618776	C3orf30	8.32484e-05	0.301121
C15orf57	0.0404156	0.164535	AFM	8.35584e-05	1.28102
CACHD1	0.0404156	0.37164	MSI2	8.41869e-05	0.2634
FABP3	0.0404156	0.414775	PRR11	8.41869e-05	0.493056
PCED1B	0.0404156	0.444004	ZNF684	8.41869e-05	0.253495
POLR3GL	0.0404156	0.178197	SLC18A3	8.45806e-05	0.884519
KRT4	0.0405565	0.475494	IGSF9B	8.59071e-05	0.73117
SHD	0.0407686	0.288394	CHST8	8.77333e-05	1.14647
ASPM	0.0408071	0.484581	EPHA7	8.77333e-05	0.850082
BCL10	0.0408071	0.15348	DERA	8.77333e-05	0.319128
NUDT5	0.0408071	0.159501	FAM83D	8.77333e-05	0.500225
SGK1	0.0408071	0.318563	2023-09-03	8.77333e-05	0.700009
TMEM253	0.0408071	0.340903	COLEC10	8.77333e-05	0.959207
HIST1H4F	0.0410036	0.591355	CPA1	8.86375e-05	0.622332
TNNI3	0.0411478	0.670043	TMEM200C	8.94965e-05	0.836203
CHODL	0.0411592	0.363932	SKA3	8.94965e-05	0.472297
AOC1	0.0411592	0.717944	SLC17A2	8.95114e-05	0.496321
ATP5E	0.0411592	0.155258	FAM151A	9.08051e-05	0.401857
BACH1	0.0411592	0.157627	ADGRV1	9.12762e-05	0.821282
PSMD7	0.0411592	0.0710544	BRWD3	9.12762e-05	0.405606
QSOX1	0.0411592	0.250316	AVP	9.14825e-05	0.109482
XAGE2	0.0415152	0.0659614	KIAA2012	9.30908e-05	0.1441
ANXA8L1	0.0415152	0.554638	RRM2	9.30908e-05	0.35069
MROH7	0.0415152	0.201434	SCUBE1	9.30908e-05	0.695753
GCLC	0.0415152	0.2526	ZNF648	9.37535e-05	0.109898
GINS4	0.0415152	0.291849	KCNT1	9.40587e-05	0.993398
ISG20	0.0415152	0.36841	PGLYRP3	9.4846e-05	0.311613
MTMR7	0.0415152	0.159488	CNKSR2	9.4846e-05	0.732947
PBK	0.0415152	0.387014	KALRN	9.4846e-05	0.694465
PLEKHO1	0.0415152	0.233075	PCSK9	9.67308e-05	0.624473
POU5F1	0.0415152	0.172219	HAPLN4	9.67308e-05	0.311094
SLC25A53	0.0415152	0.190234	ST6GALNAC2	9.67308e-05	1.00582
COLEC10	0.04156	0.685794	SYCE2	9.67308e-05	0.4682
UROC1	0.041817	0.576778	BBOX1	9.69563e-05	0.494986
ARRDC2	0.041817	0.263118	PDZD4	9.85549e-05	0.59669
CAPZA1	0.041817	0.0850684	COX6B2	0.000100065	1.06922
CD226	0.041817	0.428257	MTTP	0.000100354	0.902971
GPRIN3	0.041817	0.39392	IL22RA1	0.000100513	0.640409
LRRC34	0.041817	0.336553	CLDN9	0.000100513	0.91664
PAQR3	0.041817	0.231717	KHK	0.000100513	0.573146
WDHD1	0.041817	0.412344	SOCS7	0.000100513	0.275999
KLRC3	0.0423123	0.240357	FEZF2	0.000101379	0.263035
ARHGAP11A	0.0423123	0.368086	CDCA5	0.000104544	0.419563
POLR3C	0.0423123	0.142702	ITGB3BP	0.000104544	0.286245
PRKCQ	0.0425925	0.514138	ARL14EPL	0.000106512	0.113993
ARL4A	0.0425925	0.412312	HHIPL2	0.00010667	0.411561
BUB1	0.0425925	0.314042	CLTCL1	0.00010667	0.578733
C19orf66	0.0425925	0.231643	NUAK2	0.00010667	0.521943
CHEK1	0.0425925	0.306212	ZBTB21	0.00010667	0.3365
HPS1	0.0425925	0.292998	AGTPBP1	0.000108891	0.311859
IFITM2	0.0425925	0.22175	DBF4B	0.000108891	0.475298
IQGAP1	0.0425925	0.110847	TCP10L	0.000108891	0.528269
L3MBTL4	0.0425925	0.423618	YPEL1	0.000108891	0.499276
PIK3AP1	0.0425925	0.497451	GAP43	0.000110684	1.33966
PMEL	0.0425925	0.188494	CNR1	0.000111104	0.935918
SAMSN1	0.0425925	0.61021	APBB1	0.000111104	0.386327
SP140	0.0425925	0.625806	E2F3	0.000111104	0.299549
VWCE	0.0425925	0.519371	GNG3	0.000111104	1.072
FSD1	0.0429938	0.218877	CDH18	0.000112468	0.526043
ARAP1	0.0429938	0.181762	LRRC10B	0.000113142	0.963885
KLF6	0.0429938	0.185924	ATL1	0.000113142	0.419746
TNIP1	0.0429938	0.097092	ERO1A	0.000113142	0.363908
ZGPAT	0.0429938	0.132338	S100A14	0.000114486	1.2572
SPINK13	0.043275	0.511232	TMEM196	0.000114873	0.63784
FAM159A	0.0433112	0.527719	RBFOX3	0.000115439	1.0974
ACOT9	0.0433112	0.232118	CHN1	0.000115439	0.454093
CD74	0.0433112	0.207997	MTCL1	0.000115439	0.762331
FGD3	0.0433112	0.552097	SKIDA1	0.000115439	0.510597
SELENBP1	0.0433112	0.250836	TAS2R38	0.000115643	0.327222
TMPRSS3	0.0433112	0.746909	NTRK1	0.000117333	0.939436
ZNF655	0.0433112	0.515055	CALCA	0.000119544	1.79851
MYO16	0.0437797	0.212495	POU6F2	0.000119544	0.908782
ANKRD13A	0.0437797	0.131676	NRTN	0.000119544	1.00134
ANXA1	0.0437797	0.281736	CIART	0.000119544	0.605937
C5AR1	0.0437797	0.472165	PLXNA4	0.000119544	0.652897
ROBO3	0.0437797	0.346826	SLC35G2	0.000119544	0.673107
SHCBP1	0.0437797	0.381431	TNIK	0.000119544	0.796115
NIPAL4	0.044111	0.345863	NKX6-2	0.000121855	0.253359
BIN3	0.0442976	0.240978	KRT37	0.000121855	0.156458
MX1	0.0442976	0.347735	OGDHL	0.000121855	0.784149
NAA16	0.0442976	0.221066	CTDSPL2	0.000121855	0.270657
ZNF281	0.0442976	0.20818	EXO5	0.000121855	0.283369
C15orf53	0.0445736	0.084002	NANP	0.000121855	0.283133
GLRA3	0.0446269	0.0671892	APBB2	0.000124559	0.364397
SH2D1B	0.0446269	0.387004	MAPK8	0.000124559	0.278
CD180	0.0446269	0.48682	NKX2-4	0.000127023	0.535622
CEP152	0.0446269	0.455993	SYDE2	0.000127023	0.783847
CH507-9B2.9	0.0446269	0.192756	CDK5RAP2	0.000127023	0.295755
COL4A3	0.0446269	0.473969	HIRIP3	0.000127023	0.340204
CUZD1	0.0446269	0.178003	LRRC52	0.000128616	0.230669
GLIPR1	0.0446269	0.450132	GPR3	0.000129354	0.45617
LYVE1	0.0446269	0.465745	AKR7A3	0.000129354	0.84772
MCL1	0.0446269	0.0588978	B3GLCT	0.000129354	0.406128
NSMCE2	0.0446269	0.178423	CBL	0.000129354	0.312562
GALP	0.0450049	0.0783264	RASL10B	0.000129354	0.657307
PCM1	0.0450049	0.168419	GABRA5	0.000130757	0.455579
PLK4	0.0450049	0.404566	SLC38A8	0.000131354	0.776866
RPP30	0.0450049	0.147597	CARHSP1	0.000131485	0.321726
COX6B2	0.0450317	0.157456	CYB5R4	0.000131485	0.420914
KRT78	0.0452167	0.182782	FANCB	0.000131485	0.508599
CCL1	0.0454319	0.187943	PHTF1	0.000131485	0.335439
ARL4D	0.0454319	0.505254	RFC3	0.000131485	0.365034
GALK1	0.0454319	0.224084	TM6SF2	0.0001339	0.686507
IGSF6	0.0454319	0.403979	GFI1	0.0001339	1.09734
NCAPH	0.0454319	0.363904	LAPTM4B	0.0001339	0.399872
POLE4	0.0454319	0.174659	RUNX1T1	0.0001339	0.959102
SLC46A3	0.0454319	0.402323	FGFBP1	0.00013439	0.221112
OTP	0.04559	0.0176328	MCF2	0.000134919	0.135986
PTPRH	0.0458633	0.74445	TLX1	0.000135041	0.615727
GZMA	0.0458633	0.604478	DCDC2	0.00013636	0.779195
LHPP	0.0458633	0.176524	TMEM163	0.00013636	0.975605
MND1	0.0458633	0.346228	H2AFV	0.00013636	0.171176
NCEH1	0.0458633	0.268813	MUTYH	0.00013636	0.361369
NFKBIZ	0.0458633	0.262125	TPH2	0.000137256	0.161971
PPP3CC	0.0458633	0.154435	RTP3	0.000138477	0.783299
SPDL1	0.0458633	0.161864	CDK1	0.000138552	0.36852
GJB4	0.0459147	0.323126	KLF11	0.000138552	0.254006
ARL14	0.0460101	0.654962	SGCE	0.000138552	0.485322
HTR2A	0.0460955	0.0651493	STEAP3	0.000138552	0.679178
AKAP7	0.0461147	0.279134	SYNE3	0.000138552	0.560983
CFLAR	0.0461147	0.145099	TRMT6	0.000138552	0.217462
CHMP4A	0.0461147	0.155518	CLDN2	0.000139372	0.776096
CMIP	0.0461147	0.204717	AC138647.1	0.000139476	0.147002
PATL1	0.0461147	0.103015	C2orf66	0.000140116	0.398571
S100A5	0.0461147	0.22743	KIF24	0.000141164	0.60721
MYBPHL	0.0466036	0.051029	SEMA6D	0.000141164	0.719212
CD69	0.0466036	0.738775	SLIT1	0.000141164	0.895041
ECHDC1	0.0466036	0.236432	WDR35	0.000141164	0.306892
IRF8	0.0466036	0.47242	KRT81	0.000141798	0.641409
LCP2	0.0466036	0.454847	FRMPD3	0.000144148	0.706906
SMIM5	0.0466036	0.697066	FAM159B	0.000144941	0.869498
KRT222	0.0470782	0.323429	VWA3B	0.000144941	0.262823
C19orf33	0.0470782	0.61652	DRD1	0.000145248	0.769898
FGFR2	0.0470782	0.305831	APAF1	0.00014647	0.341364
ITGB1	0.0470782	0.568375	FRY	0.00014647	0.606081
MRPL39	0.0470782	0.151981	PAPD7	0.00014647	0.253585
PRPF18	0.0470782	0.12592	SOX4	0.00014647	0.305136
TMEM176B	0.0470782	0.413007	SYTL3	0.00014647	0.731178
PKD1L3	0.0476338	0.188623	CNGB1	0.000146593	0.495463
CARMIL1	0.0476338	0.314979	CAMKV	0.000148142	0.783327
CYP3A5	0.0476338	0.801793	CENPP	0.000148637	0.308453
DDX19B	0.0476338	0.117459	EPM2A	0.000148637	0.309888
SFRP5	0.0478845	0.561729	FCHSD2	0.000148637	0.337639
DUS2	0.0481185	0.139301	HOXD8	0.000148637	0.590617
DUT	0.0481185	0.145182	MADD	0.000148637	0.2249
FYB	0.0481185	0.504586	NUP160	0.000148637	0.200291
RFC4	0.0481185	0.245108	PDZK1	0.000148637	0.781164
TYMS	0.0481185	0.264709	HABP2	0.000150473	1.25265
WDR76	0.0481185	0.371253	SLC10A4	0.000151508	0.579072
SPRR2D	0.048235	0.519766	CDT1	0.000151508	0.499597
SLFN14	0.048235	0.819004	FOXM1	0.000151508	0.337034
CLDN16	0.0483288	0.518218	HCN2	0.000151508	0.749376
GBP2	0.0486082	0.307453	PLEKHG2	0.000151508	0.574559
GLUL	0.0486082	0.106984	NOTUM	0.000154433	0.736763
HPS5	0.0486082	0.206963	HDX	0.000154433	0.435622
RBL1	0.0486082	0.372243	KSR2	0.000154433	0.670472
ANXA8	0.0488052	0.55206	PRELID2	0.000154433	0.793595
FAM83A	0.0488551	0.353708	SKAP1	0.000154433	0.723905
LHX9	0.0489079	0.217081	TMEM178B	0.000154433	0.605169
MEIS2	0.0490408	0.447592	MYCNOS	0.000155142	0.592853
NR1H3	0.0490408	0.225632	SLCO6A1	0.00015582	0.370688
P2RY6	0.0490408	0.465789	DOK6	0.000157277	0.79344
POLR3G	0.0490408	0.369852	GNL1	0.000157277	0.214947
RRM2	0.0490408	0.247082	PBK	0.000157277	0.508463
VWA7	0.0490408	0.387072	RAPGEF5	0.000157277	0.450267
TAC3	0.0494466	0.281289	TPPP	0.000157277	0.538362
C14orf159	0.0494466	0.197331	RP11-231I13.2	0.000158622	0.151178
CDC7	0.0494466	0.407641	CBLN2	0.000159709	1.35556
DYRK3	0.0494466	0.396302	ZAR1	0.000159965	0.273531
FGFR1OP2	0.0494466	0.281593	HSPA4L	0.000159965	0.663767
GALE	0.0494466	0.237622	SARDH	0.000159965	0.747962
PTP4A2	0.0494466	0.0831145	SIMC1	0.000159965	0.292208
REC8	0.0494466	0.399794	TUBA1B	0.000159965	0.152935
SLC16A5	0.0494466	0.401801	STK33	0.000162982	1.02664
ITGA3	0.0494466	0.107022	CFAP61	0.000162982	0.734993
SOX15	0.0494466	0.495471	HACE1	0.000162982	0.344937
KLRF2	0.0494466	0.0809152	KLF13	0.000162982	0.264446
GALNT5	0.0497077	0.456037	ADD2	0.000166269	0.938501
KRT6A	0.0498729	0.907188	ALMS1	0.000166269	0.41921
AGER	0.0498729	0.341693	LSM14B	0.000166269	0.160873
CD300A	0.0498729	0.471164	PSG2	0.000168769	0.128408
CENPA	0.0498729	0.320989	RNFT2	0.00016962	0.639099
FUT8	0.0498729	0.252742	HMX3	0.000171438	0.352638
IFIT5	0.0498729	0.226598	MOBP	0.000171762	0.208854
RNF114	0.0498729	0.0844146	SCTR	0.000172678	0.459603
STARD4	0.0498729	0.381227	FAM83A	0.000172815	0.729448
AKT1S1	0.0498729	-0.220003	CENPV	0.000172815	0.464601
BMS1	0.0498729	-0.118262	HAUS2	0.000172815	0.286977
CHMP4C	0.0498729	-0.304864	HOXB4	0.000172815	0.878949
EXD2	0.0498729	-0.199853	NCBP1	0.000172815	0.178463
MAP2K4	0.0498729	-0.128572	RIIAD1	0.000173536	0.54001
PCDHGA2	0.0498729	-0.485455	C4orf50	0.000173797	0.4108
PDGFD	0.0498729	-0.368038	HMGB4	0.000174661	0.106474
PPDPF	0.0498729	-0.162919	MB21D2	0.00017592	0.527142
SLC25A23	0.0498729	-0.285863	TEX30	0.00017592	0.43211
CABS1	0.0497223	-0.231453	FOXB1	0.000176105	1.09604
HOXA6	0.0494466	-0.377767	GHRH	0.000176105	0.814571
KCTD15	0.0494466	-0.21186	RXFP3	0.000179119	0.749188
KIF1A	0.0494466	-0.518965	TFR2	0.000179119	1.01181
LBH	0.0494466	-0.297842	KLHDC8A	0.000179119	1.13117
SEZ6L2	0.0494466	-0.484076	SAMD12	0.000179119	0.846007
SPEF1	0.0494466	-0.324586	CCL27	0.000179119	0.457001
TBC1D14	0.0494466	-0.119511	CHAT	0.000180149	0.197958
TSNARE1	0.0494466	-0.229377	SULT2A1	0.000182072	1.33369
ZC2HC1A	0.0494466	-0.228989	CPNE9	0.000182072	0.35664
ZNF652	0.0494466	-0.329507	DNAJB5	0.000182072	0.356893
MMP26	0.0494466	-0.548159	SCN2A	0.000182072	0.957213
ACR	0.0490408	-0.107279	GJB7	0.000185331	0.373582
CBY1	0.0490408	-0.14297	GABRP	0.000185425	0.780572
ERVMER34-1	0.0490408	-0.377602	PAK3	0.000185425	0.924753
KIAA1958	0.0490408	-0.233403	SLC17A7	0.000185425	0.704228
MED19	0.0490408	-0.102953	FAM24B	0.000185425	0.498718
PRMT5	0.0490408	-0.123894	GEN1	0.000185425	0.420233
SLC33A1	0.0490408	-0.153792	KMT2A	0.000185425	0.319019
TRAP1	0.0490408	-0.146936	RP11-722G7.1	0.00018546	0.169144
USP51	0.0490408	-0.369351	RNF186	0.00018762	1.06719
ZNF14	0.0490408	-0.187555	BRCA2	0.000189073	0.572093
TPO	0.0486082	-0.256368	CEP192	0.000189073	0.366616
CYB561D2	0.0486082	-0.136308	CCHCR1	0.000192792	0.270903
KNOP1	0.0486082	-0.166362	FLRT1	0.000192792	0.886828
PARG	0.0486082	-0.125142	NYNRIN	0.000192792	0.756262
PGAP2	0.0486082	-0.160081	UBR7	0.000192792	0.237124
PLXDC1	0.0486082	-0.368263	MT3	0.000196499	0.764903
VSTM4	0.0486082	-0.338068	FOXJ1	0.000196499	0.957387
ART1	0.048199	-0.136139	CDC25C	0.000196499	0.434049
FAM120B	0.0481185	-0.122976	GJB4	0.000196731	0.272254
FKBP10	0.0481185	-0.375145	RFPL4B	0.000199949	0.383559
KCTD13	0.0481185	-0.231815	SLC26A7	0.000199949	0.571001
PCDHGA10	0.0481185	-0.319291	GRM8	0.000199949	1.08247
PRKAG1	0.0481185	-0.055028	ATP2A3	0.000199949	0.61194
SIDT2	0.0481185	-0.194452	EFNA5	0.000199949	0.808857
ZC3H14	0.0481185	-0.130879	KIF20B	0.000199949	0.454067
ZNF814	0.0481185	-0.212869	LOXL3	0.000199949	0.425041
SI	0.0476338	-0.394933	NUAK1	0.000199949	0.548078
SHANK1	0.0476338	-0.211825	RAB15	0.000199949	0.478097
ACER3	0.0476338	-0.211071	TINCR	0.000199949	0.847918
DBNDD1	0.0476338	-0.377858	FOXE1	0.000200091	0.701361
TMEM204	0.0476338	-0.331002	OVOL3	0.000202853	0.633513
ZNF829	0.0476338	-0.209031	B3GALT5	0.00020346	0.812207
FARP1	0.0470782	-0.295622	HIC2	0.00020346	0.461602
GSTO2	0.0470782	-0.363109	PALB2	0.00020346	0.265889
GTPBP6	0.0470782	-0.130768	SHF	0.00020346	0.607301
PANX2	0.0470782	-0.394639	ZFP30	0.00020346	0.394298
POM121C	0.0470782	-0.134939	MMP12	0.000203739	1.20633
SYT17	0.0470782	-0.403637	BARD1	0.000207371	0.435837
TBC1D10A	0.0470782	-0.149309	DNMT3A	0.000207371	0.286135
GALNTL6	0.046937	-0.415045	INPP1	0.000207371	0.41339
BCAT2	0.0466036	-0.23626	NCAPH2	0.000207371	0.263519
CTNND2	0.0466036	-0.485792	SRD5A1	0.000207371	0.336942
FOXP4	0.0466036	-0.286257	PSG11	0.00020943	0.221378
HOXA4	0.0466036	-0.310443	PTF1A	0.00021042	0.17678
LDOC1	0.0466036	-0.476008	GFAP	0.000211098	0.250674
RAPH1	0.0466036	-0.137923	LONRF3	0.000211098	0.535914
USP40	0.0466036	-0.189306	ACAA2	0.000211098	0.488225
LRTM2	0.0461147	-0.138283	CENPH	0.000211098	0.344884
RIMS1	0.0461147	-0.199487	POU2F1	0.000211098	0.317426
ZNF541	0.0461147	-0.205779	NXPH2	0.000213369	0.269893
ACVR1B	0.0461147	-0.19207	AKNAD1	0.000213781	0.818498
ATG9B	0.0461147	-0.310124	ARHGAP33	0.000215224	0.696534
CLUAP1	0.0461147	-0.167441	GRAMD2	0.000215224	1.02403
CS	0.0461147	-0.0974128	SFTPB	0.000215482	1.26304
FBXL8	0.0461147	-0.34603	APOA5	0.000218308	1.2401
FRS3	0.0461147	-0.202485	CRHR2	0.000219018	0.415075
GDI1	0.0461147	-0.110093	CUZD1	0.000219018	0.482342
IQCE	0.0461147	-0.234613	KBTBD2	0.000219018	0.205307
LARP6	0.0461147	-0.251926	HIST1H2BA	0.000220406	0.118148
MECR	0.0461147	-0.114668	SKOR1	0.000223487	0.668252
NMRAL1	0.0461147	-0.160636	LIN7A	0.000223487	0.690373
RPL7L1	0.0461147	-0.111033	UNC5CL	0.000223487	0.657779
SLC2A8	0.0461147	-0.156056	OR11H4	0.000227164	0.233007
TACSTD2	0.0461147	-0.382669	RGR	0.000227164	0.265351
TMEM30B	0.0461147	-0.371966	RASGEF1B	0.000227682	0.682463
TMEM184B	0.0461147	-0.182331	C1orf185	0.000227876	0.419559
UBQLN4	0.0461147	-0.146314	TLX3	0.000227876	0.406576
ZNF473	0.0461147	-0.232813	CLCNKB	0.000231842	1.00927
C10orf107	0.0458633	-0.517457	ACVR2B	0.000231862	0.48983
AMER1	0.0458633	-0.305563	CYP2E1	0.000231862	1.22424
ARHGEF4	0.0458633	-0.332623	USP11	0.000231862	0.28071
CDH1	0.0458633	-0.198178	OR2D2	0.000231974	0.10342
CTU1	0.0458633	-0.341086	DUSP26	0.000235991	1.03788
NVL	0.0458633	-0.177709	NR1I2	0.000236096	0.606042
RAD23B	0.0458633	-0.0849363	KRTAP1-1	0.00023621	0.201969
SDAD1	0.0458633	-0.0959354	PCM1	0.00023621	0.248517
PCDHA2	0.0454319	-0.168315	SRGAP2	0.00023621	0.324315
AHRR	0.0454319	-0.23615	GPR148	0.000239981	0.269875
MARCKSL1	0.0454319	-0.296969	CXorf57	0.000239981	0.993165
OLFML2A	0.0454319	-0.411798	ANP32E	0.000239981	0.482901
SEMA5B	0.0454319	-0.34245	BACE1	0.000239981	0.265681
SREBF2	0.0454319	-0.15474	CPT1C	0.000239981	1.09956
ZNF205	0.0454319	-0.286792	DENND5B	0.000239981	0.364872
ZNF792	0.0454319	-0.226467	LARGE1	0.000239981	0.521056
NPY	0.0450049	-1.23737	RET	0.000239981	1.00298
CFAP65	0.0450049	-0.216223	VASH2	0.000239981	0.518008
CGN	0.0450049	-0.413315	VTN	0.000239981	1.42201
LPCAT3	0.0450049	-0.216634	ZFP69B	0.000239981	0.359277
MNT	0.0450049	-0.194671	ZNF699	0.000239981	0.360316
PCDHGC3	0.0450049	-0.359548	AKAP5	0.000244767	0.462175
SSTR1	0.0450049	-0.611376	ARL6IP6	0.000244767	0.305832
TIGD5	0.0450049	-0.23824	BUD13	0.000244767	0.183972
TMEM38A	0.0450049	-0.310787	NEDD1	0.000244767	0.210768
TMEM135	0.0450049	-0.221632	KCTD19	0.000245781	0.323914
WNT5A	0.0450049	-0.69439	C1QL3	0.000249837	0.716931
ZSCAN32	0.0450049	-0.158037	KRT40	0.000252262	0.637043
PCDHGA8	0.0449067	-0.102911	TMEM61	0.000254122	0.855868
TBL1Y	0.0448284	-0.549828	ASPHD1	0.000254122	0.637123
FSCN3	0.0447158	-0.0802456	CENPU	0.000254122	0.35893
FAM69C	0.0446269	-0.414671	NUP155	0.000254122	0.295022
KLK12	0.0446269	-0.516557	RAD51D	0.000254122	0.279648
HIST2H4A	0.0446269	-0.416176	TNFRSF25	0.000254122	0.757749
AASS	0.0446269	-0.320445	CNTN2	0.000259056	1.08726
DENND1A	0.0446269	-0.16496	CKAP5	0.000259056	0.187537
DNASE1	0.0446269	-0.317018	RDM1	0.000259056	0.446794
GEMIN8	0.0446269	-0.132845	TBX19	0.000259056	0.449968
MON1A	0.0446269	-0.18179	TMEM107	0.000259056	0.307778
RGS17	0.0446269	-0.462741	ZNF34	0.000259056	0.292493
SLC25A29	0.0446269	-0.268979	WDR72	0.000259056	0.886951
SLC41A3	0.0446269	-0.121424	C10orf90	0.000260929	0.346789
ALG8	0.0442976	-0.14124	HSD17B2	0.000262318	1.15169
HIST3H2A	0.0442976	-0.232958	ARC	0.000263723	0.652669
JAM3	0.0442976	-0.283374	MYCN	0.000263723	0.966635
SOCS7	0.0442976	-0.180859	CENPJ	0.000263723	0.423127
WHRN	0.0442976	-0.363459	MAPRE1	0.000263723	0.126332
CTNNA2	0.0437797	-0.248138	TUBGCP3	0.000263723	0.258638
CNKSR3	0.0437797	-0.315009	DMRTA2	0.000265333	0.433421
CXorf36	0.0437797	-0.33377	RBP4	0.000269066	1.19901
NAF1	0.0437797	-0.15124	CEP76	0.000273471	0.284881
SLC25A22	0.0437797	-0.240539	HOXB7	0.000273471	0.592442
NPY2R	0.0436435	-0.262096	SLC2A13	0.000273471	0.423866
FSCN2	0.0436258	-0.366069	STON2	0.000273471	0.535217
IL17REL	0.0433112	-0.208278	ZNF611	0.000273471	0.325492
ODF3L2	0.0433112	-0.315878	ZNF724	0.000273471	0.638333
AK8	0.0433112	-0.324021	CNTRL	0.000278687	0.559256
AP3M2	0.0433112	-0.185781	ETNK2	0.000278687	0.578197
CEP170B	0.0433112	-0.345907	HMGN3	0.000278687	0.204231
DAP	0.0433112	-0.115286	PLXNA2	0.000278687	0.708974
FAM86C1	0.0433112	-0.189839	CCNA2	0.000284213	0.323261
GRSF1	0.0433112	-0.130639	CEP128	0.000284213	0.465166
LIPT2	0.0433112	-0.248404	DTX1	0.000284213	0.655402
LRRC56	0.0433112	-0.358608	PAQR8	0.000284213	0.41343
MAGEF1	0.0433112	-0.194865	UMODL1	0.000284213	0.622155
MAPRE3	0.0433112	-0.230685	USP12	0.000284213	0.276583
NDST2	0.0433112	-0.160166	VRK1	0.000284213	0.253668
PDGFRB	0.0433112	-0.293289	GNG8	0.000288788	1.35184
PCDHA6	0.043279	-0.270824	CHST4	0.00028941	0.528527
ADI1	0.0429938	-0.13353	IGFALS	0.00028941	0.917476
ALG2	0.0429938	-0.122965	CEL	0.00028941	1.2797
CHPF	0.0429938	-0.313913	DYRK2	0.00028941	0.296289
FAM102A	0.0429938	-0.176746	EXOC2	0.00028941	0.234023
MCAT	0.0429938	-0.198542	STK38	0.00028941	0.179586
MSI2	0.0429938	-0.162633	COL19A1	0.000300642	0.315832
PLVAP	0.0429938	-0.292001	C2orf54	0.000300642	0.875202
SMAD5	0.0429938	-0.133772	STRA6	0.000300642	1.14953
SMKR1	0.0429938	-0.408588	AURKB	0.000300642	0.402224
WBP1	0.0429938	-0.113215	NEB	0.000300642	0.759266
ZMPSTE24	0.0429938	-0.126814	ADGRL3	0.000306358	1.0125
NOS2	0.0429013	-0.188426	JAM3	0.000306358	0.443858
PCDHGA3	0.0425925	-0.30536	SLC5A3	0.000306358	0.383687
AGO1	0.0425925	-0.175739	TBC1D31	0.000306358	0.361533
C22orf23	0.0425925	-0.154452	UCHL1	0.000306358	0.855224
DCAF4	0.0425925	-0.151025	CCDC155	0.000309276	0.558131
GPR176	0.0425925	-0.414035	CADM1	0.000311948	0.451435
HYOU1	0.0425925	-0.158006	MEX3A	0.000311948	0.461713
KLHDC9	0.0425925	-0.286964	SGSM1	0.000311948	0.581238
RASD2	0.0425925	-0.403669	SLC15A1	0.000316934	0.884376
RGP1	0.0425925	-0.203035	RIMS4	0.000317638	1.00472
TBX2	0.0425925	-0.397082	EXOC5	0.000317638	0.254411
TIMM22	0.0425925	-0.135675	SPC24	0.000317638	0.396799
DNAH9	0.0423123	-0.164864	TRAPPC10	0.000317638	0.301966
EIF2B4	0.0423123	-0.0931957	GLYAT	0.000320459	0.935584
FOXRED2	0.0423123	-0.285797	NINL	0.000323904	0.615048
METTL6	0.0423123	-0.124755	SMARCD1	0.000323904	0.183501
OPLAH	0.0423123	-0.304372	KCTD8	0.000326849	0.781007
RALGDS	0.0423123	-0.191245	C14orf105	0.0003279	0.643775
SLCO5A1	0.0423123	-0.41823	ARHGEF19	0.000329324	0.627595
SLC7A13	0.041817	-0.272577	DIAPH3	0.000329324	0.480366
BACE1	0.041817	-0.172633	METTL4	0.000329324	0.348044
CYFIP1	0.041817	-0.132962	NPM2	0.000329324	0.643329
DKK3	0.041817	-0.406884	ZNF510	0.000329324	0.182056
FAM219B	0.041817	-0.210281	ZNF569	0.000329324	0.288505
FBXW9	0.041817	-0.192552	CYP2C19	0.000329436	0.479161
IRAK1	0.041817	-0.139033	VAT1L	0.000333933	0.640637
NUDCD3	0.041817	-0.103291	HNF4A	0.000333933	0.89717
PDZD2	0.041817	-0.304377	MEGF11	0.000335446	1.06557
VSIG10	0.041817	-0.237672	GLS2	0.000335446	0.453805
YWHAE	0.041817	-0.0766626	TBR1	0.000338985	0.359435
ZKSCAN1	0.041817	-0.156215	BVES	0.000341678	0.777772
ZNF773	0.041817	-0.178087	KIAA1211L	0.000341678	0.778432
ZSCAN5A	0.041817	-0.173356	LRR1	0.000341678	0.284806
C1orf168	0.0415152	-0.386601	FGF21	0.000341896	0.524073
BTBD2	0.0415152	-0.155816	CREB3L3	0.000343696	0.949993
CASKIN2	0.0415152	-0.238131	LCE1B	0.000344116	0.105117
DVL3	0.0415152	-0.144596	EPPIN	0.000344141	0.120334
HINT3	0.0415152	-0.145251	DDB2	0.000347582	0.257081
KL	0.0415152	-0.693725	KITLG	0.000347582	0.487341
NIPA1	0.0415152	-0.248446	ACOT12	0.000347582	0.675673
TAOK2	0.0415152	-0.163653	SLC18A1	0.000351258	1.20192
IRX1	0.0411592	-0.240637	FER1L6	0.00035334	0.147473
DOCK6	0.0411592	-0.232732	ATP2B2	0.00035334	0.958971
FAM134B	0.0411592	-0.313375	AVPR1B	0.00035334	0.383031
PELP1	0.0411592	-0.164884	TPBGL	0.00035334	0.837462
POM121	0.0411592	-0.142946	CDC5L	0.00035334	0.167867
SCAMP1	0.0411592	-0.180659	CTPS1	0.00035334	0.229243
SEC23IP	0.0411592	-0.120516	HAUS1	0.00035334	0.310207
SERP1	0.0411592	-0.14702	MYEF2	0.00035334	0.421232
SLC22A17	0.0411592	-0.305681	ZNF484	0.00035334	0.304272
SLC30A9	0.0411592	-0.12582	LRRC53	0.000359642	0.136213
STMN3	0.0411592	-0.350822	SH2D6	0.000359642	0.552225
C14orf39	0.0408071	-0.257834	EPB41L4A	0.000359642	0.422718
ACBD3	0.0408071	-0.107465	RNF219	0.000359642	0.250544
PRRX1	0.0408071	-0.455857	TRIO	0.000359642	0.286684
RHOJ	0.0408071	-0.297957	UBE2T	0.000359642	0.341875
TLCD1	0.0408071	-0.320466	BHMT	0.000365537	1.1307
TSC22D1	0.0408071	-0.175709	LYPD1	0.000365537	1.11768
ZNF135	0.0408071	-0.384921	JAKMIP1	0.000365537	0.858248
ZNF525	0.0408071	-0.253767	ASPHD2	0.000365537	0.45647
KLK1	0.0406926	-0.621502	POLD3	0.000365537	0.306311
DACT2	0.0404156	-0.698426	POLQ	0.000365537	0.474802
BCDIN3D	0.0404156	-0.19643	TAF5	0.000365537	0.25771
IRS2	0.0404156	-0.438632	TCEANC2	0.000365537	0.274361
JMJD8	0.0404156	-0.195646	TCP11L1	0.000365537	0.279668
KAT2A	0.0404156	-0.160547	ANK1	0.000372448	0.740066
PHPT1	0.0404156	-0.0991421	C4orf46	0.000372448	0.302679
RUSC1	0.0404156	-0.229236	CKAP2	0.000372448	0.290113
UNKL	0.0404156	-0.255852	ENO3	0.000372448	0.547214
ZNF497	0.0404156	-0.224214	LDOC1L	0.000372448	0.260803
PCOTH	0.0400282	-0.711425	DRD5	0.000379086	0.365211
MANSC1	0.0400282	-0.254861	SERPINC1	0.000379086	1.51814
NRARP	0.0400282	-0.412526	SLC10A1	0.000379086	1.11237
PTPN14	0.0400282	-0.289896	MCM7	0.000379086	0.2223
SAMD4B	0.0400282	-0.149111	ONECUT2	0.000379086	0.644216
SLX4IP	0.0400282	-0.197276	ZNF317	0.000379086	0.151009
ZNF597	0.0400282	-0.159316	CTD-2265O21.8	0.000382037	0.359174
ARF1	0.0395592	-0.0988947	GAL3ST3	0.000386515	0.603232
ERVK3-1	0.0395592	-0.181669	ATXN7L2	0.000386515	0.424366
FRAS1	0.0395592	-0.418929	CCDC151	0.000386515	0.633563
SEC23B	0.0395592	-0.121668	BAG5	0.000393122	0.199775
PCDHA3	0.0393394	-0.232343	DCLRE1B	0.000393122	0.304604
PAX1	0.0391324	-0.319388	DZIP1L	0.000393122	0.530318
DALRD3	0.0390671	-0.13446	FZD3	0.000393122	0.457115
NEFH	0.0390671	-1.07341	HYLS1	0.000393122	0.279543
NELFCD	0.0390671	-0.101475	PBX1	0.000393122	0.329337
SLC13A3	0.0390671	-0.396373	SLC16A7	0.000393122	0.817731
TMEM229B	0.0390671	-0.291126	PITX3	0.000397942	0.181091
TRUB2	0.0390671	-0.147929	PRODH2	0.00039869	0.876156
ZNF517	0.0390671	-0.277024	CPNE6	0.000402102	0.416675
PDXDC1	0.0386505	-0.155087	CYP11A1	0.000405119	0.3387
ZXDB	0.0386505	-0.212593	TMIE	0.000405625	0.822404
DNER	0.038432	-0.645045	BMPER	0.000408084	0.413671
BCAP31	0.0381549	-0.108975	TRPC1	0.000408084	0.582853
PCDH1	0.0381549	-0.282177	CCK	0.000413758	0.679165
PCDH12	0.0381549	-0.334119	KLHL32	0.000416056	0.722353
PRSS35	0.0381549	-0.676944	N4BP3	0.000416056	0.366862
RANBP2	0.0381549	-0.12242	ADH4	0.000416637	1.49019
TTC21B	0.0381549	-0.212967	SOAT2	0.00041928	0.547291
CST2	0.0377338	-0.544517	SLC1A2	0.000424175	0.691088
COQ4	0.0377338	-0.150988	POU3F4	0.000426806	0.112852
MLLT1	0.0377338	-0.200336	SNTG2	0.000428639	1.00421
PPARD	0.0377338	-0.157581	GRIA2	0.000429599	0.787044
SGMS2	0.0377338	-0.301647	DCBLD2	0.000431409	0.417993
TCEA2	0.0377338	-0.201349	DLK2	0.000431409	0.541277
TESK1	0.0377338	-0.187308	KLF10	0.000431409	0.230385
UFSP1	0.0377338	-0.353255	SORT1	0.000431409	0.272608
URB1	0.0377338	-0.200733	GRP	0.000437909	1.36603
ZNF264	0.0377338	-0.160054	SLC6A20	0.000438916	1.33751
ZNF347	0.0377338	-0.138736	BDKRB1	0.000438916	0.770026
ZNF419	0.0377338	-0.156511	SV2B	0.000438916	0.853233
ZNF510	0.0377338	-0.12054	LZTS1	0.000438916	0.514714
IGSF5	0.0376754	-0.390824	TACC3	0.000438916	0.312129
ARHGEF37	0.0374409	-0.302299	KRTAP12-2	0.000443492	0.248059
CCDC110	0.0374409	-0.35588	GPC3	0.000446552	1.06941
CLDN12	0.0374409	-0.322164	GRIN2D	0.000446552	0.762544
CSRNP2	0.0374409	-0.136823	MVB12B	0.000446552	0.405971
GPR137	0.0374409	-0.154672	SLC6A12	0.000446552	0.595257
RSPH3	0.0374409	-0.193674	STOX1	0.000446552	0.679231
SLC35F2	0.0374409	-0.325259	PON1	0.000452529	1.04339
TWNK	0.0374409	-0.222177	KRT7	0.000454167	0.875712
ZNF121	0.0374409	-0.173443	ARHGAP11B	0.000454167	0.676606
FAM19A3	0.0373464	-0.25005	CDCA4	0.000454167	0.341794
AXIN2	0.0370828	-0.330354	CENPL	0.000454167	0.361727
FOXD1	0.0370828	-0.472743	2023-03-06	0.000454167	0.188364
RAB26	0.0370828	-0.410976	SLC12A6	0.000454167	0.285885
TBX1	0.0370828	-0.481295	KCNJ16	0.000457278	0.190006
KLK13	0.0368378	-0.23062	NPPA	0.000461756	0.806202
LRRC24	0.0368279	-0.0384578	SOS2	0.000461756	0.254494
C9orf66	0.036756	-0.479906	STXBP4	0.000461756	0.286813
CUX1	0.036756	-0.218719	XYLT1	0.000461756	0.480017
EIF4G1	0.036756	-0.119505	DPYS	0.000467285	0.939966
GDF15	0.036756	-0.460282	VSTM2B	0.000467757	0.335082
HOXC4	0.036756	-0.356482	FST	0.000469428	0.788623
MAPK11	0.036756	-0.269763	APOM	0.000469428	0.756
MFSD4A	0.036756	-0.441366	CACNA2D1	0.000469428	0.840877
NAA25	0.036756	-0.148031	GPR52	0.000469428	0.576245
NEO1	0.036756	-0.274929	GJB3	0.000469428	0.31352
PDE7B	0.036756	-0.378144	SAA4	0.000470916	1.45257
PDPK1	0.036756	-0.151239	DMBX1	0.000477479	0.725086
PPP1R3D	0.036756	-0.277376	AP1M1	0.000477479	0.204905
SMTN	0.036756	-0.210321	EGLN3	0.000477479	0.688359
ZBTB47	0.036756	-0.211014	MAD2L2	0.000477479	0.240029
PATE2	0.0365161	-0.166104	PPFIA4	0.000477479	0.7455
LINGO4	0.0364878	-0.399696	TTC28	0.000477479	0.357079
CLDN4	0.0364878	-0.467944	TULP4	0.000477479	0.341457
CTNNBIP1	0.0364878	-0.220393	SLC2A2	0.00047925	1.2275
CYB5D2	0.0364878	-0.153533	EYA1	0.000484302	1.04883
PDCD11	0.0364878	-0.170833	FAM49B	0.000486746	0.242148
TRIM24	0.0364878	-0.177576	INPP5F	0.000486746	0.251629
ZNF134	0.0364878	-0.173423	ZCCHC18	0.000486746	0.496739
ZNF547	0.0364878	-0.203848	ALDH3A1	0.000488741	0.312303
STMN4	0.0363155	-0.173452	C1orf61	0.000490841	0.638697
GRPR	0.0361408	-0.526822	HFE2	0.000492856	0.604891
ATP1A1	0.0361408	-0.124986	CEACAM5	0.000494713	1.82
DLG2	0.0361408	-0.331924	B4GALNT1	0.000494713	0.776974
NACC1	0.0361408	-0.169178	CDC20	0.000494713	0.378471
POPDC2	0.0361408	-0.286805	KIF26B	0.000494713	0.509254
SCYL1	0.0361408	-0.124207	SRGAP2B	0.000494713	0.327708
STK36	0.0361408	-0.28063	ZNF48	0.000494713	0.227335
TCEAL3	0.0361408	-0.253868	BSX	0.000496429	0.14703
TMEM263	0.0361408	-0.191984	PIK3C2G	0.000497448	0.261248
BBS1	0.0358249	-0.22192	HOXD13	0.000498717	0.860279
CREB3L2	0.0358249	-0.23346	C16orf59	0.000503803	0.435826
INPPL1	0.0358249	-0.148529	CORO1C	0.000503803	0.261926
SLC4A4	0.0358249	-0.695893	KHDRBS1	0.000503803	0.113606
OR2A4	0.0356153	-0.0992974	RSPH14	0.000512225	0.256698
FAT1	0.0354175	-0.316656	HSD17B13	0.000512718	0.983919
ITPRIPL2	0.0354175	-0.234161	COQ10A	0.000512718	0.370623
LRP6	0.0354175	-0.228605	KCNB1	0.000512718	0.728866
MLST8	0.0354175	-0.149067	NCAPD2	0.000512718	0.242167
NLGN2	0.0354175	-0.308077	SRPK3	0.000512718	0.69012
NPTXR	0.0354175	-0.41828	TTBK2	0.000512718	0.33814
NWD1	0.0354175	-0.598819	TTC25	0.000512718	0.435909
SGSM2	0.0354175	-0.231985	F2	0.000521278	1.52519
SUMF1	0.0354175	-0.137175	LRFN2	0.000521278	0.556856
ZNF235	0.0354175	-0.191662	ADCY9	0.000521278	0.316997
AKT1	0.0351089	-0.103965	SDK2	0.000521278	0.657176
CCDC157	0.0351089	-0.229198	USP37	0.000521278	0.563002
COL9A2	0.0351089	-0.530743	ZNF292	0.000521278	0.363051
PERM1	0.0351089	-0.326124	ZNF318	0.000521278	0.214456
RAB5B	0.0351089	-0.112147	CYP2B6	0.000530702	0.711878
SNTB2	0.0351089	-0.151391	BFSP1	0.000531183	0.482169
ZSCAN23	0.0351089	-0.185069	CDC25A	0.000531183	0.377451
FOXD4	0.0347097	-0.440979	KCNC3	0.000531183	0.604216
CTBP2	0.0347097	-0.239429	RBM15	0.000531183	0.322489
GLTSCR1	0.0347097	-0.307317	SLC9A6	0.000531183	0.281018
MCFD2	0.0347097	-0.0924179	SPATA16	0.000531198	0.18372
MIPEP	0.0347097	-0.381273	CHRNA4	0.000540415	0.709058
PCDHGA9	0.0347097	-0.160035	ST6GAL2	0.000541267	0.805865
SPTBN4	0.0347097	-0.296996	C11orf84	0.000541267	0.201964
ZNF821	0.0347097	-0.246994	TNNT1	0.000551355	0.886647
GALR3	0.0344084	-0.215305	MCM5	0.000551355	0.26597
CERS6	0.0344084	-0.234367	PLEKHG4	0.000551355	0.581608
DAGLA	0.0344084	-0.38857	DHX9	0.000561983	0.123628
EDC3	0.0344084	-0.12553	RNF214	0.000561983	0.230082
PSKH1	0.0344084	-0.169344	ISM2	0.000564374	0.933258
TMEM136	0.0344084	-0.362681	CHD4	0.000572622	0.131597
ZFYVE9	0.0344084	-0.301174	GTPBP2	0.000572622	0.215616
FJX1	0.0340305	-0.407816	TTC39B	0.000572622	0.568044
ABL2	0.0340305	-0.233757	WASF1	0.000572622	0.421966
CBY3	0.0340305	-0.285181	TAAR6	0.000573415	0.204745
CORIN	0.0340305	-0.547855	CALB1	0.000574833	0.972751
CYTH2	0.0340305	-0.165415	NEUROG1	0.000574833	0.14156
DCAF7	0.0340305	-0.158402	REN	0.000580606	0.867949
SLC35B4	0.0340305	-0.155647	CCNB2	0.000582522	0.359862
SMARCD2	0.0340305	-0.13455	ETV4	0.000582522	0.59112
SUPV3L1	0.0340305	-0.099169	FBXL16	0.000582522	0.601183
XRRA1	0.0340305	-0.276296	PIM1	0.000582522	0.289925
GBX1	0.033975	-0.0869012	ZNF670	0.000582522	0.310586
DLX2	0.033723	-0.434149	TEX15	0.000589117	0.536221
CKB	0.033723	-0.38388	NT5DC4	0.000589117	0.247187
KRT18	0.033723	-0.294129	NXPH1	0.000591089	0.643597
MYBBP1A	0.033723	-0.199904	HAP1	0.000591089	0.43271
P3H4	0.033723	-0.366148	DDX46	0.000591089	0.148265
STK3	0.033723	-0.202647	KLHL3	0.000591089	0.473038
VASN	0.033723	-0.354752	MEST	0.000591089	0.317626
CCDC144NL	0.0335865	-0.211817	NPTX2	0.000591089	1.03843
B3GALNT2	0.0333925	-0.232262	PATL1	0.000591089	0.201729
P2RX4	0.0333925	-0.133012	SCAPER	0.000591089	0.359464
TNRC18	0.0333925	-0.222428	CXCL17	0.000594044	1.26415
INSM1	0.033013	-0.532407	KCNS2	0.000597972	0.858098
SLC17A7	0.033013	-0.184224	ARHGAP22	0.000602446	0.635835
ARF3	0.033013	-0.157398	DYRK1A	0.000602446	0.185792
CHST10	0.033013	-0.29844	PARPBP	0.000602446	0.381741
FKTN	0.033013	-0.232209	RNF168	0.000602446	0.289717
LMLN	0.033013	-0.252771	TBC1D26	0.000613044	0.100835
MAPK12	0.033013	-0.294655	ARL4D	0.000613044	0.497434
PKP3	0.033013	-0.500186	KIF21B	0.000613044	0.705517
RNF103	0.033013	-0.130055	SLX4	0.000613044	0.327639
TMEM205	0.033013	-0.150549	ZNF286B	0.000613044	0.266764
TPPP3	0.033013	-0.376973	ANO9	0.000623823	0.889759
ZNF587	0.033013	-0.213871	CABYR	0.000623823	0.489593
ARL3	0.032728	-0.20129	TMEM81	0.000623823	0.378006
ATP8A1	0.032728	-0.309928	ZNF709	0.000623823	0.25701
CFAP157	0.032728	-0.279741	CLDN18	0.000633798	0.570538
TDRKH	0.032728	-0.197517	CHML	0.000633798	0.410383
RGS7BP	0.0323183	-0.321088	CNTLN	0.000633798	0.425414
MLF2	0.0323183	-0.129733	DESI2	0.000633798	0.259379
RNF224	0.0323183	-0.17997	HMMR	0.000633798	0.354885
ZNF132	0.0323183	-0.246097	LIN9	0.000633798	0.345664
CGA	0.032067	-0.303778	MAPK7	0.000633798	0.247185
C10orf35	0.0320415	-0.351222	SMPD3	0.000633798	0.663922
ETFBKMT	0.0320415	-0.162609	STAG1	0.000633798	0.302053
GPATCH2	0.0320415	-0.217216	TRHR	0.000639819	0.249789
IFT22	0.0320415	-0.201076	WDR17	0.000644088	0.655399
TMEM9	0.0320415	-0.14465	NRG2	0.000644334	0.527905
UPK3A	0.0320415	-0.55788	B4GALT6	0.000644334	0.417997
ZNF250	0.0320415	-0.135486	ESR2	0.000644334	0.348925
BAIAP2L1	0.0316646	-0.349456	GPATCH11	0.000644334	0.247138
C14orf79	0.0316646	-0.304609	NTSR1	0.000651194	0.564025
CADPS2	0.0316646	-0.309435	AGXT2	0.00065177	0.734166
CDC42BPB	0.0316646	-0.203205	EPHA8	0.000655853	0.677853
HOXA11	0.0316646	-0.626376	ADGRL1	0.000655853	0.382645
HPN	0.0316646	-0.449184	KIAA0586	0.000655853	0.292071
KDM5B	0.0316646	-0.199323	SANBR	0.000655853	0.289015
MB	0.0316646	-0.602144	TMEM65	0.000655853	0.328436
OR51E2	0.0316646	-0.838004	CCDC38	0.00066535	0.148733
PCDHGB5	0.0316646	-0.434571	FOXG1	0.000665415	1.00655
POFUT2	0.0316646	-0.145275	TRIM55	0.000666341	0.589276
REPS1	0.0316646	-0.132087	IQCA1	0.000666341	0.824817
SIPA1L3	0.0316646	-0.306826	MED12L	0.000666341	0.585807
TMEM52	0.0316646	-0.420235	HJURP	0.000666341	0.405026
ACTA1	0.0314332	-0.964952	NR6A1	0.000666341	0.514915
ADGRF5	0.0314332	-0.462648	PDE7A	0.000666341	0.268915
EPB41L4B	0.0314332	-0.383549	ZNF567	0.000666341	0.268786
NOLC1	0.0314332	-0.109718	DGKB	0.000668803	0.912638
OTUB2	0.0314332	-0.306794	GAS2L2	0.000669776	0.316334
SLC29A2	0.0314332	-0.354446	KCNE1	0.000671766	0.13809
TEX261	0.0314332	-0.124345	POU4F2	0.000676681	0.834674
TNNC1	0.0314332	-0.670836	DNAJB13	0.000677827	0.620176
SLC35F1	0.0313121	-0.265105	GPD1	0.000677827	0.622417
LRRIQ1	0.0311149	-0.445153	NR1I3	0.000677827	0.58318
BCL6B	0.0311149	-0.365209	SDR42E1	0.000677827	0.3537
CA5B	0.0311149	-0.216685	SLCO4C1	0.000684731	0.514804
ITGB5	0.0311149	-0.163846	VCX	0.00068537	0.456236
PRND	0.0307363	-0.373356	GABRQ	0.000688971	0.521179
CREB3L1	0.0307363	-0.602495	MEIS1	0.000689505	0.652817
FAM160A1	0.0307363	-0.360737	S1PR2	0.000689505	0.343421
RASEF	0.0307363	-0.474688	CPB2	0.000701275	1.29647
ZNF433	0.0307363	-0.209294	SLC13A2	0.000701275	0.826348
PNLIP	0.0304253	-0.28812	TMEM44	0.000701805	0.339548
CELF5	0.0304253	-0.45758	RD3	0.000702935	0.206279
WNT8B	0.0304253	-0.241038	CDH9	0.000703483	0.332131
BCL9L	0.0304253	-0.304973	COL22A1	0.000714315	1.17297
CAMSAP1	0.0304253	-0.153922	SPATA6L	0.000714315	0.555075
GSC	0.0304253	-0.462769	TTLL7	0.000714315	0.429049
LRRC8A	0.0304253	-0.131718	RP11-546B8.6	0.000718991	0.188224
NOC2L	0.0304253	-0.145362	CALCB	0.000727696	0.733669
PIGX	0.0304253	-0.137263	KIAA1324L	0.000727696	0.525662
PPP2R2D	0.0304253	-0.143927	CPA2	0.000740841	0.574035
SGCD	0.0304253	-0.38323	SLC39A5	0.000741537	0.887348
TTLL11	0.0304253	-0.204954	ACOX2	0.000741537	0.651188
PIWIL1	0.0302977	-0.106999	ARHGAP20	0.000741537	0.556627
FAM83H	0.0302064	-0.367023	LZTS3	0.000741537	0.580675
FGF13	0.0302064	-0.341286	ZNF326	0.000741537	0.213889
GOLGA3	0.0302064	-0.159613	PTPDC1	0.000755173	0.280537
IRF2BPL	0.0302064	-0.220325	RP11-382A20.3	0.000755173	0.309805
MEN1	0.0302064	-0.182424	XRCC2	0.000755173	0.432988
MFSD3	0.0302064	-0.279569	PGA5	0.000767899	0.163103
SPRYD3	0.0302064	-0.162618	CADPS	0.000767899	0.802773
ZNF549	0.0302064	-0.215269	HOXD3	0.000767899	0.732465
BRD3	0.02994	-0.266353	ASB1	0.000767899	0.270379
BSN	0.02994	-0.241795	ITIH4	0.000767899	0.864323
CTDSPL	0.02994	-0.157343	SCN9A	0.000767899	0.970504
PRRT2	0.02994	-0.462798	HORMAD2	0.000772057	0.155793
PYGB	0.02994	-0.231733	NYAP1	0.000780372	0.817683
SAPCD2	0.02994	-0.396318	KIAA1549L	0.000780372	0.648152
ZNF627	0.02994	-0.13653	GLCCI1	0.000780372	0.368034
ADARB1	0.0295757	-0.227198	NREP	0.000780372	0.313773
PIGN	0.0295757	-0.21532	C8A	0.000784907	1.27174
POLR3E	0.0295757	-0.165585	ITPKA	0.00079516	0.48239
TRIB1	0.0295757	-0.237543	AHDC1	0.00079516	0.361614
CNNM3	0.0292407	-0.186377	CHST1	0.00079516	0.831015
FAM171B	0.0292407	-0.433323	KCTD6	0.00079516	0.216684
MAP6D1	0.0292407	-0.309703	MBOAT4	0.000803521	0.205012
SPARC	0.0292407	-0.217396	ANKS1B	0.000809734	0.66334
TMEM80	0.0292407	-0.182536	PROSER3	0.000809734	0.497951
TTC3	0.0292407	-0.175402	IGFBP1	0.00081094	1.08632
ZFP30	0.0292407	-0.20544	G6PC2	0.000819253	0.134469
EDN3	0.0289715	-0.317025	APOA4	0.000820128	0.730858
C12orf73	0.0289715	-0.200272	PLEKHA6	0.000824076	0.474667
EVI5L	0.0289715	-0.271113	SPTAN1	0.000824076	0.149984
KCTD11	0.0289715	-0.189324	TM4SF5	0.000835574	0.996963
KIAA1522	0.0289715	-0.36798	CDH4	0.000839152	0.767773
RALGAPA1	0.0289715	-0.209594	CNKSR3	0.000839152	0.678277
RASSF3	0.0289715	-0.202211	LNPK	0.000839152	0.22692
USP46	0.0289715	-0.248158	TOE1	0.000839152	0.208897
ZNF772	0.0289715	-0.26695	ZNF8	0.000839152	0.363775
ADAMTS8	0.028963	-0.254188	GSX2	0.000848332	0.355145
NHLH1	0.0287803	-0.172217	C19orf47	0.000852246	0.349428
AFDN	0.0287803	-0.235631	CTTNBP2	0.000852246	0.87544
GNA12	0.0287803	-0.141224	PRR3	0.000852246	0.224999
ILDR1	0.0287803	-0.411004	STK4	0.000852246	0.185663
KIF1C	0.0287803	-0.180767	CYP2C8	0.000867462	1.13878
PDP2	0.0287803	-0.213913	KCNN1	0.000867562	0.588365
PRAC2	0.0287803	-0.538392	HOXB6	0.000867562	0.86366
RIC8B	0.0287803	-0.20733	RGAG4	0.000867562	0.549823
TRAM1L1	0.0287803	-0.557121	ZNF382	0.000867562	0.37621
ZBTB4	0.0287803	-0.188505	SERPINB5	0.000875346	0.763426
ZFP41	0.0287803	-0.308552	SLC6A18	0.000880813	0.290667
CCDC40	0.0285423	-0.394039	F9	0.000882883	1.16095
OTUD7B	0.0285423	-0.192309	AP5M1	0.000882883	0.237779
RNF43	0.0285423	-0.383397	ID2	0.000882883	0.292987
SDK2	0.0285423	-0.510572	MTHFD1	0.000882883	0.268712
SLC17A5	0.0285423	-0.223458	AFAP1	0.000899502	0.243719
WDR24	0.0285423	-0.217072	DNMT3B	0.000899502	0.51859
ZNF396	0.0285423	-0.239934	GRB14	0.000899502	0.545275
GPR152	0.0282078	-0.0855991	KCNIP4	0.000899502	0.511405
CLDN8	0.0282078	-0.713842	RBPJ	0.000899502	0.154567
ACSM3	0.0282078	-0.479686	FUT3	0.000900671	0.580686
ATP13A1	0.0282078	-0.162926	C8B	0.000907715	1.29603
FAM222A	0.0282078	-0.469595	ANO6	0.000915094	0.308575
FLRT1	0.0282078	-0.338439	CDON	0.000915094	0.447219
IMPAD1	0.0282078	-0.189429	SMIM13	0.000915094	0.273303
MINDY4	0.0282078	-0.3193	STK32C	0.000915094	0.408452
NIPAL3	0.0282078	-0.342238	KCNF1	0.000929782	0.870109
TMEM120B	0.0282078	-0.281172	USH1G	0.000930679	0.895602
VGLL4	0.0282078	-0.182741	C9orf40	0.000930679	0.362589
HEY2	0.0279758	-0.403091	HAL	0.000930679	0.469486
LRP3	0.0279758	-0.254907	SAMD9	0.000930679	0.479516
LTBR	0.0279758	-0.192652	2023-09-11	0.000930679	0.257631
RBM18	0.0279758	-0.162356	TMEM237	0.000930679	0.220786
ZC3H7B	0.0279758	-0.160336	AMBP	0.000947603	1.50088
CT62	0.0276851	-0.419931	KPNA5	0.000947603	0.339375
EVX1	0.0276851	-0.479669	SLC27A3	0.000947603	0.313628
ATF7	0.0276851	-0.130446	UNC13C	0.000953791	0.176692
BRF1	0.0276851	-0.161948	LMO4	0.000964543	0.348603
RPS6KA6	0.0276851	-0.407287	PLCD4	0.000964543	0.369911
SLC37A1	0.0276851	-0.326163	RTN3	0.000964543	0.161317
TSPYL1	0.0276851	-0.118224	TIGD2	0.000964543	0.23879
VAV2	0.0276851	-0.213643	TIPIN	0.000964543	0.294072
ZNF502	0.0276851	-0.310659	BRMS1L	0.000981212	0.254313
UNC13A	0.0276211	-0.249006	GLRA2	0.00098811	0.193151
ADCK2	0.0274223	-0.152289	CCL15	0.00099765	0.766422
EFCAB6	0.0274223	-0.256846	AHSG	0.00099765	1.59561
NOX5	0.0274223	-0.198237	ZIC5	0.000999005	0.979044
SULT2B1	0.0274223	-0.568664	P2RX6	0.000999005	0.483572
TUT1	0.0274223	-0.15307	BAZ2B	0.000999005	0.317407
HTR6	0.0273471	-0.190889	IFT122	0.000999005	0.241232
CNTN3	0.0270892	-0.497159	NHSL1	0.000999005	0.40145
HRAS	0.0270892	-0.153742	C6	0.00100454	1.10566
LDLRAD3	0.0270892	-0.371618	RP11-569D9.5	0.0010084	0.188905
SPHK2	0.0270892	-0.240503	NRG1	0.00101034	0.69164
STARD3NL	0.0270892	-0.172303	ATRNL1	0.00101681	0.839507
ADNP	0.0268327	-0.103102	CENPW	0.00101681	0.364464
PIAS3	0.0268327	-0.232603	KLHL29	0.00101681	0.652421
RERG	0.0268327	-0.426666	OTC	0.0010338	1.02741
STX19	0.0268327	-0.525244	C17orf78	0.0010338	0.266678
THRB	0.0268327	-0.335968	MYOD1	0.00103434	0.386593
TMTC4	0.0268327	-0.29843	BICDL1	0.00103434	0.436376
ZHX1	0.0268327	-0.14997	GEMIN2	0.00103434	0.254935
BDH1	0.0265671	-0.18648	LPIN1	0.00103434	0.362125
FAM168B	0.0265671	-0.194802	MAP1A	0.00103434	0.465556
FAM219A	0.0265671	-0.186125	MASP2	0.00103434	0.54755
MAATS1	0.0265671	-0.473378	GDAP1L1	0.00103609	0.978672
MCCC1	0.0265671	-0.163039	GALP	0.00103719	0.631745
MYO6	0.0265671	-0.300005	RP11-244E17.1	0.00104934	0.209202
SIX4	0.0265671	-0.490419	ADGRB3	0.00105187	1.15698
XYLT2	0.0265671	-0.169733	LIPC	0.00105187	0.7351
C1orf198	0.0263046	-0.190651	NPVF	0.00105889	0.605437
CLIP1	0.0263046	-0.162797	ZNF705EP	0.00106266	0.20246
CUL7	0.0263046	-0.195802	BAAT	0.00106983	1.26039
IQSEC2	0.0263046	-0.332689	KLHL15	0.00107027	0.310367
KIAA0319L	0.0263046	-0.183359	MAK	0.00107027	0.478845
LRRC27	0.0263046	-0.202492	UCP2	0.00107027	0.404312
MEF2D	0.0263046	-0.196085	ITIH1	0.00107627	1.46195
NAXD	0.0263046	-0.157427	OPTC	0.0010847	0.604534
RNF215	0.0263046	-0.222535	FRMPD1	0.00108807	0.702846
TM9SF1	0.0263046	-0.166718	CBX2	0.00108807	0.385572
VDAC2	0.0263046	-0.174955	DUSP10	0.00108807	0.327795
ZNF589	0.0263046	-0.253633	EFHC1	0.00108807	0.412369
PTPN5	0.0260452	-0.0894002	GATS	0.00108807	0.482348
PIERCE1	0.0260452	-0.375462	HMCN2	0.00108807	1.12334
GJC2	0.0260452	-0.253121	MEIS2	0.00108807	0.686027
PCDHB3	0.0260452	-0.508421	PBRM1	0.00108807	0.180625
PEX11A	0.0260452	-0.369413	POLE	0.00108807	0.378282
SETMAR	0.0260452	-0.216977	SALL1	0.00109178	0.788688
CITED1	0.0259647	-0.547605	TMEM82	0.00109808	0.641748
AMELY	0.0258752	-0.370316	ERI1	0.00110801	0.228749
EPHA7	0.0257768	-0.572465	LETM2	0.00110801	0.405864
ABAT	0.0257768	-0.358629	RELL1	0.00110801	0.331535
ASMTL	0.0257768	-0.181405	ANKFN1	0.00112548	0.437606
CYB5D1	0.0257768	-0.228943	UPB1	0.00112548	0.887674
DIO2	0.0257768	-0.512087	RAD21	0.00112548	0.156389
FAM127A	0.0257768	-0.173173	SCAMP5	0.00112548	0.37443
NFKBIL1	0.0257768	-0.158629	TGFBR1	0.00112548	0.209087
PEA15	0.0257768	-0.144423	TLE2	0.00112548	0.411932
SECISBP2L	0.0257768	-0.193324	C2CD4C	0.00114354	1.00291
SURF6	0.0257768	-0.176572	CXCR4	0.00114354	0.348841
FAM19A4	0.0255474	-0.110134	RC3H2	0.00114354	0.208338
C19orf81	0.0255474	-0.792602	WDR54	0.00114354	0.267833
AAK1	0.0255474	-0.304226	XRCC1	0.00114354	0.205551
ADPRHL1	0.0255474	-0.314737	C10orf71	0.00115611	0.340116
ARHGEF5	0.0255474	-0.292843	TMEM229A	0.0011603	0.25986
EIF2B5	0.0255474	-0.084556	FUT8	0.00116252	0.39317
ELP2	0.0255474	-0.201427	KDM2B	0.00116252	0.24596
FBXO25	0.0255474	-0.267699	MANEAL	0.00116252	0.353827
GOLGA4	0.0255474	-0.159236	NUP153	0.00116252	0.178817
HIST1H2BE	0.0255474	-0.44414	PFKP	0.00116252	0.314542
TMEM198	0.0255474	-0.411797	SYT1	0.00116252	1.23467
XXYLT1	0.0255474	-0.23527	ZNF324	0.00116252	0.232688
BMP8A	0.0253947	-0.393242	FRMD3	0.00118438	0.84922
NRP1	0.0253947	-0.253788	NIPBL	0.00118438	0.216649
SAMD8	0.0253947	-0.256648	TMOD2	0.00118438	0.505848
SLC26A2	0.0253947	-0.422343	AADAC	0.00118489	1.22898
ZMYM2	0.0253947	-0.153047	HAND2	0.00119217	0.495315
ZNF853	0.0253947	-0.342987	POLD1	0.00120598	0.385077
FOXI2	0.0253947	-0.126554	ZBTB40	0.00120598	0.222901
VWA5B1	0.0253869	-0.530796	GLRA1	0.00120916	0.575911
WDR93	0.0253045	-0.334567	DLK1	0.00121646	1.04287
FAM120AOS	0.025145	-0.149101	SYT10	0.00122528	0.16951
HIVEP1	0.025145	-0.246028	KIAA0319	0.00122528	0.694817
MAGEH1	0.025145	-0.308245	CCDC171	0.00122528	0.569076
PHC1	0.025145	-0.195013	ITGA3	0.00122528	0.346322
PIGO	0.025145	-0.174288	KIDINS220	0.00122528	0.156743
TYW1	0.025145	-0.149709	UGT1A4	0.0012311	0.713854
WDR13	0.025145	-0.204561	TNR	0.00123192	1.08529
CRAT	0.0248644	-0.238382	IFNL2	0.00123594	0.249819
ELK1	0.0248644	-0.15826	BCL11B	0.00124521	0.943098
PDGFB	0.0248644	-0.303401	EFNB3	0.00124521	0.600699
TSPYL5	0.0248644	-0.531934	EYA2	0.00124521	0.375716
ZNF425	0.0248644	-0.296453	RNF138	0.00124521	0.20108
EPHA5	0.0248515	-0.446797	USP48	0.00124521	0.133883
HSPA8	0.024587	-0.0758452	ACSM2B	0.00126479	1.13847
MEAF6	0.024587	-0.162172	CACNG4	0.00126479	0.907016
SEPT11	0.024587	-0.162644	FGD6	0.00126479	0.330937
SLCO2A1	0.024587	-0.394469	HECA	0.00126479	0.202673
TBC1D9B	0.024587	-0.15882	SLC24A3	0.00126479	0.649501
TREX1	0.024587	-0.190034	TMOD1	0.00126479	0.41313
TSPAN1	0.024587	-0.473617	ZNF445	0.00126479	0.225894
HOXC10	0.0244856	-0.446764	SPRR2F	0.00126822	0.590313
CD34	0.0243364	-0.385977	TCL1B	0.00127305	0.395537
DOLPP1	0.0243364	-0.160501	GPR37L1	0.00127311	0.295237
EPN2	0.0243364	-0.201132	MYO15A	0.00127605	0.746623
KSR2	0.0243364	-0.213689	PSG7	0.00127664	0.227906
MOV10L1	0.0243364	-0.283556	SLC4A10	0.0012857	0.486206
TBC1D9	0.0243364	-0.155369	BCO2	0.0012857	0.498353
TSR2	0.0243364	-0.15338	EXTL3	0.0012857	0.258809
FAM84A	0.0241123	-0.544666	PER3	0.0012857	0.395659
LRRC59	0.0241123	-0.116505	TACR1	0.0012857	0.641362
RGS5	0.0241123	-0.360468	BARHL1	0.0012908	1.3175
SLC39A9	0.0241123	-0.158948	THRSP	0.00130624	0.642166
ZNF286A	0.0241123	-0.203055	LRRC61	0.00130624	0.328818
EMX2	0.0239902	-0.235217	RFC1	0.00130624	0.1689
AP1B1	0.0238206	-0.17132	SASS6	0.00130624	0.257611
BAIAP3	0.0238206	-0.403106	SOWAHA	0.00130624	0.475062
RIMOC1	0.0238206	-0.159307	WNT9A	0.00130624	0.601947
CGREF1	0.0238206	-0.523224	ZBTB5	0.00130624	0.181665
LIMCH1	0.0238206	-0.34755	AQP12A	0.00131021	0.104348
PNKD	0.0238206	-0.181243	SYNPR	0.0013224	0.211947
PTPRG	0.0238206	-0.246307	TTPA	0.001327	0.621598
RIPK2	0.0238206	-0.203459	CNTNAP2	0.00132887	0.550272
TACR2	0.0237871	-0.292886	DDX52	0.00132887	0.138825
ANKS3	0.0236022	-0.255826	GRIK5	0.00132887	1.15003
ARRDC4	0.0236022	-0.217983	HAUS5	0.00132887	0.390789
C6orf132	0.0236022	-0.495922	TMEM176A	0.00132887	0.496031
[truncated: 5,952 more rows]
