# Supplementary material for: Androgen deprivation induces double-null prostate cancer via aberrant nuclear export and ribosomal biogenesis through HGF and Wnt activation
Source: Nat Commun. 2024 Feb 9;15:1231. doi: 10.1038/s41467-024-45489-4 (PMC10858246; doi:10.1038/s41467-024-45489-4)
Supplement: Supplementary file 5 — Supplementary Data 2 [file 41467_2024_45489_MOESM5_ESM.xlsx]

## Sheet: Sheet1
Supplementary Data 2: (Related to Fig. 2g-h, Supplementary Fig. 2l) DEG List between hMETtg+ vs hMETtg- in prostate epithelial cells
gene	p_val	avg_log2FC	hMETtg+.pct	hMETtg-.pct	adj.pval	qval
hMETtg	0	2.82544	1	0	0	0
Met	5.29212e-249	0.843765	0.908	0.355	2.42697e-245	5.30698e-246
Dusp6	1.2909e-183	0.709641	0.793	0.252	3.94671e-180	8.62761e-181
Cd44	1.04316e-160	0.760819	0.895	0.428	2.39196e-157	5.2167e-158
Pcdh1	2.14795e-157	0.422888	0.79	0.316	3.94019e-154	8.62761e-155
Lgals3bp	2.57911e-154	0.570597	0.796	0.326	3.9426e-151	8.62761e-152
Sdcbp2	9.62964e-153	0.568907	0.732	0.217	1.26176e-149	2.76026e-150
Myadm	3.38451e-151	0.500166	0.721	0.227	3.88034e-148	8.47713e-149
Sema7a	6.50643e-150	0.493252	0.619	0.141	6.63077e-147	1.45131e-147
Mpzl2	7.28297e-150	0.493877	0.834	0.361	6.67994e-147	1.46067e-147
S100a6	1.20418e-149	1.22534	0.988	0.887	1.00406e-146	2.18882e-147
Tcn2	8.70179e-149	0.564738	0.935	0.529	6.65107e-146	1.45466e-146
Clu	1.54683e-146	1.40609	1	0.995	1.09135e-143	2.39227e-144
Rell1	6.65018e-146	0.575006	0.917	0.494	4.35682e-143	9.5305e-144
Pmepa1	1.3128e-145	0.885478	0.805	0.34	8.02731e-143	1.75227e-143
Bace2	3.44715e-143	0.504768	0.861	0.41	1.97608e-140	4.32635e-141
Gprc5a	4.79066e-140	0.728454	0.961	0.596	2.5847e-137	5.65339e-138
Ctsh	6.21458e-139	0.628999	0.959	0.602	3.16667e-136	6.92215e-137
Gjb4	8.85239e-139	0.583726	0.805	0.331	4.27338e-136	9.3457e-137
Nipal1	1.30895e-137	0.679922	0.951	0.544	6.00284e-135	1.31421e-135
Cdc42ep5	1.28098e-136	0.733801	0.965	0.654	5.59482e-134	1.22296e-134
B4galt1	1.86967e-135	0.491365	0.936	0.524	7.79484e-133	1.70546e-133
Ly6e	5.91604e-135	0.856183	0.995	0.917	2.35921e-132	5.16435e-133
Eps8	8.63565e-135	0.419495	0.784	0.33	3.30026e-132	7.22312e-133
Fxyd3	6.62708e-134	0.823388	0.992	0.852	2.43134e-131	5.32103e-132
Pam	3.31294e-133	0.411376	0.864	0.429	1.1687e-130	2.55433e-131
Anxa2	7.85167e-133	0.794026	0.993	0.858	2.66724e-130	5.83348e-131
Ly6c1	3.49081e-132	0.910524	0.833	0.395	1.14349e-129	2.50086e-130
Ctsd	1.2226e-131	0.746082	0.99	0.781	3.8668e-129	8.44081e-130
Anxa5	2.97867e-131	0.691353	0.97	0.694	9.1068e-129	1.99305e-129
Tspan8	1.67974e-130	0.841583	0.973	0.7	4.96986e-128	1.08735e-128
Serinc2	8.08908e-129	0.467543	0.944	0.561	2.31853e-126	5.07248e-127
S100a14	2.10557e-128	0.653409	0.786	0.325	5.85221e-126	1.28289e-126
Basp1	6.00096e-128	0.914762	0.919	0.59	1.61885e-125	3.54074e-126
Epha2	1.70526e-127	0.365746	0.688	0.22	4.46875e-125	9.8028e-126
Btc	2.96123e-125	0.721208	0.624	0.192	7.54456e-123	1.64972e-123
Qsox1	5.8077e-125	0.565206	0.892	0.488	1.43968e-122	3.15062e-123
Lgals3	8.11521e-124	0.986233	0.986	0.782	1.90853e-121	4.17747e-122
Hgfac	1.57105e-123	0.372489	0.575	0.138	3.60241e-121	7.8752e-122
Krt6a	9.662e-123	1.29123	0.694	0.292	2.16146e-120	4.72732e-121
Zfand2a	1.49946e-122	0.334193	0.771	0.321	3.27453e-120	7.16579e-121
Tmbim1	6.91708e-122	0.336296	0.9	0.479	1.47543e-119	3.22894e-120
Mmp15	4.97931e-121	0.283446	0.784	0.346	1.03796e-118	2.2709e-119
S100a10	2.16603e-120	0.765843	0.979	0.758	4.41485e-118	9.67541e-119
Rac1	4.45974e-120	0.625593	0.992	0.851	8.89233e-118	1.94536e-118
Gsto1	6.1422e-120	0.465837	0.84	0.41	1.19864e-117	2.62115e-118
S100a16	2.8019e-119	0.606341	0.963	0.63	5.35397e-117	1.17041e-117
Bcl2l1	3.62628e-119	0.372468	0.865	0.421	6.78781e-117	1.48639e-117
Mvp	9.12406e-119	0.323991	0.838	0.41	1.67372e-116	3.65971e-117
Serpinb5	1.7509e-118	0.458638	0.818	0.369	3.14888e-116	6.88478e-117
Ier3	4.19412e-118	0.810103	0.94	0.596	7.39778e-116	1.61671e-116
F3	4.38826e-118	0.703747	0.827	0.385	7.59417e-116	1.66192e-116
Ptgfrn	6.70205e-118	0.267832	0.753	0.313	1.11766e-115	2.44419e-116
Ncstn	1.12126e-117	0.337712	0.858	0.452	1.83647e-115	4.01284e-116
Ly6a	1.36721e-117	0.921439	0.948	0.664	2.20002e-115	4.82245e-116
Plxnb2	2.12619e-117	0.256514	0.799	0.378	3.36232e-115	7.36841e-116
Emp1	3.47833e-117	0.847837	0.846	0.44	5.40732e-115	1.18345e-115
Urah	3.6174e-117	0.556099	0.932	0.567	5.5298e-115	1.21054e-115
Plaur	3.74457e-117	0.709956	0.898	0.486	5.63037e-115	1.23017e-115
Tspo	1.79825e-116	0.576391	0.975	0.685	2.66024e-114	5.82509e-115
Ahnak	6.76252e-116	0.497579	0.953	0.635	9.84537e-114	2.15292e-114
Emp2	7.40844e-115	0.285014	0.785	0.354	1.06172e-112	2.32306e-113
Spns2	8.87105e-115	0.369959	0.78	0.336	1.25177e-112	2.73799e-113
Nek7	1.24221e-114	0.433293	0.916	0.543	1.7263e-112	3.76964e-113
Ssfa2	4.75906e-114	0.320404	0.85	0.424	6.51494e-112	1.42546e-112
Capg	1.8766e-113	0.501038	0.914	0.537	2.5312e-111	5.54717e-112
Tnfrsf21	7.49567e-113	0.53101	0.899	0.499	9.96381e-111	2.18089e-111
Mal	3.52602e-112	0.536367	0.711	0.269	4.6201e-110	1.01181e-110
Shisa5	8.54474e-112	0.378351	0.938	0.565	1.10384e-109	2.41336e-110
Tacstd2	1.24699e-111	0.786283	0.936	0.578	1.58853e-109	3.48337e-110
Phc2	2.45177e-111	0.293711	0.814	0.383	3.0805e-109	6.73388e-110
Cd47	2.70634e-111	0.313272	0.877	0.464	3.3544e-109	7.34784e-110
S100a11	4.93559e-111	0.699976	0.993	0.861	6.0359e-109	1.32156e-109
Obfc1	1.7406e-110	0.315337	0.637	0.202	2.10063e-108	4.59365e-109
Atp2b1	3.90987e-110	0.401426	0.918	0.528	4.65732e-108	1.01885e-108
Krt7	6.5054e-110	0.640174	0.774	0.339	7.64968e-108	1.67459e-108
Pglyrp1	2.10697e-109	0.510483	0.689	0.25	2.44622e-107	5.35892e-108
Cadm1	4.84598e-109	0.285772	0.721	0.293	5.55591e-107	1.21639e-107
Cyp2b10	1.85944e-108	0.472386	0.589	0.18	2.10553e-106	4.60734e-107
Phldb2	3.70395e-107	0.300725	0.738	0.309	4.14301e-105	9.05337e-106
Pon3	1.21818e-106	0.256049	0.788	0.366	1.34617e-104	2.9492e-105
Myof	1.32513e-106	0.259546	0.643	0.202	1.44692e-104	3.17683e-105
Dsg2	2.51645e-106	0.245988	0.762	0.336	2.7154e-104	5.94845e-105
Mfge8	3.06019e-106	0.482535	0.853	0.432	3.26372e-104	7.13913e-105
Rbms1	7.10814e-106	0.309025	0.721	0.292	7.49377e-104	1.63973e-104
Cd9	1.004e-105	0.548088	0.988	0.761	1.04644e-103	2.28002e-104
Larp4b	1.21637e-105	0.284121	0.888	0.488	1.25354e-103	2.75038e-104
Bsg	1.87403e-105	0.512087	0.99	0.85	1.90984e-103	4.1689e-104
Rhpn2	3.59557e-105	0.427564	0.926	0.554	3.62402e-103	7.93749e-104
Timp2	7.02406e-105	0.600231	0.95	0.648	7.00269e-103	1.53099e-103
Man2a1	8.50465e-105	0.542337	0.96	0.627	8.3876e-103	1.83383e-103
Abcd3	1.45274e-104	0.235772	0.807	0.397	1.4175e-102	3.09501e-103
Ptp4a2	2.3115e-104	0.555652	0.982	0.751	2.23169e-102	4.87877e-103
Plpp2	3.51506e-104	0.334627	0.905	0.518	3.35834e-102	7.35688e-103
Acsl4	7.42614e-104	0.366649	0.886	0.504	7.02191e-102	1.53688e-102
2610035D17Rik	1.92505e-103	0.274554	0.506	0.115	1.80169e-101	3.95142e-102
Pard6b	2.86942e-103	0.314972	0.824	0.393	2.65842e-101	5.8166e-102
Tmem40	3.06912e-103	0.192364	0.569	0.158	2.81499e-101	6.15971e-102
Tnfrsf12a	1.19744e-102	0.617798	0.987	0.798	1.08742e-100	2.38387e-101
Lpgat1	1.38386e-102	0.22286	0.69	0.288	1.24439e-100	2.71457e-101
Atp6ap2	1.70976e-102	0.374977	0.944	0.578	1.52251e-100	3.33105e-101
AA986860	2.04079e-102	0.320853	0.855	0.438	1.79982e-100	3.93567e-101
Cxcl16	3.33511e-102	0.359309	0.887	0.479	2.91329e-100	6.38233e-101
2200002D01Rik	5.59424e-102	0.455153	0.872	0.471	4.8406e-100	1.0581e-100
Ehd1	6.26649e-102	0.402248	0.928	0.564	5.37161e-100	1.17573e-100
Plat	6.87186e-102	0.928094	0.742	0.367	5.83599e-100	1.27631e-100
Prr15l	7.32542e-102	0.373453	0.795	0.374	6.1641e-100	1.34927e-100
Tmem176a	3.02135e-101	0.562508	0.97	0.685	2.51926e-99	5.50854e-100
Mgat4a	5.88381e-101	0.222839	0.687	0.269	4.84043e-99	1.05875e-99
Thbs1	5.91069e-101	0.809728	0.869	0.526	4.84043e-99	1.05875e-99
Serinc5	6.32937e-101	0.246455	0.67	0.271	5.13743e-99	1.12395e-99
4930523C07Rik	1.32265e-100	0.274787	0.79	0.347	1.06415e-98	2.32322e-99
Cldn7	3.25376e-100	0.548203	0.992	0.802	2.59509e-98	5.67032e-99
Slc25a48	3.42501e-100	0.273411	0.483	0.102	2.70812e-98	5.93278e-99
Msmo1	1.22798e-99	0.261295	0.784	0.375	9.62651e-98	2.10931e-98
Lamc2	1.34413e-99	0.466644	0.971	0.631	1.04478e-97	2.27848e-98
Man2b1	2.43731e-99	0.245272	0.786	0.374	1.87857e-97	4.11401e-98
Efhd2	3.78288e-99	0.627612	0.972	0.692	2.89138e-97	6.32023e-98
Wasf2	4.07295e-99	0.252581	0.891	0.505	3.08736e-97	6.74887e-98
Gch1	4.91186e-99	0.264638	0.825	0.417	3.69275e-97	8.07502e-98
Capn5	5.34022e-99	0.30461	0.75	0.331	3.98215e-97	8.71081e-98
Pkp3	5.77413e-99	0.290103	0.87	0.473	4.27099e-97	9.33633e-98
Smad3	6.01682e-99	0.186295	0.575	0.177	4.4149e-97	9.66293e-98
Phlda1	6.33412e-99	0.58728	0.951	0.653	4.60356e-97	1.00637e-97
Ddx3x	6.37432e-99	0.55452	0.98	0.644	4.60356e-97	1.00637e-97
Fam177a	8.87199e-99	0.201528	0.788	0.393	6.35734e-97	1.39039e-97
Net1	1.26085e-98	0.259763	0.653	0.242	8.96471e-97	1.95976e-97
Smox	1.32661e-98	0.274431	0.709	0.285	9.35974e-97	2.05272e-97
Eif6	2.21756e-98	0.567021	0.978	0.721	1.55263e-96	3.4002e-97
Tgfbr2	2.3585e-98	0.217229	0.759	0.333	1.6388e-96	3.58724e-97
Slc25a24	2.65214e-98	0.374065	0.916	0.522	1.82898e-96	3.99776e-97
Tinagl1	5.43378e-98	0.612141	0.836	0.431	3.7193e-96	8.1305e-97
Bach1	6.83727e-98	0.297505	0.817	0.428	4.6453e-96	1.01659e-96
Cwh43	8.01029e-98	0.233473	0.509	0.118	5.40224e-96	1.18172e-96
Gipc1	1.44113e-97	0.267372	0.885	0.507	9.64822e-96	2.10894e-96
Anxa11	1.82471e-97	0.254431	0.884	0.503	1.21277e-95	2.64615e-96
Ildr1	1.9507e-97	0.209502	0.735	0.33	1.28718e-95	2.81476e-96
Mpzl3	4.61025e-97	0.253848	0.856	0.459	3.02037e-95	6.60686e-96
2610507B11Rik	4.78798e-97	0.2307	0.849	0.463	3.11456e-95	6.81614e-96
D8Ertd82e	6.46407e-97	0.217208	0.767	0.351	4.17524e-95	9.1278e-96
C77080	6.95187e-97	0.203576	0.833	0.436	4.45892e-95	9.75149e-96
Ctsb	1.41299e-96	0.344673	0.928	0.542	8.99995e-95	1.96462e-95
Usp25	1.49564e-96	0.227699	0.774	0.359	9.46072e-95	2.07561e-95
Ptbp3	1.61252e-96	0.346961	0.947	0.588	1.01302e-94	2.21256e-95
Spint1	2.58293e-96	0.475181	0.959	0.618	1.61161e-94	3.52147e-95
Ccdc25	3.88271e-96	0.235848	0.848	0.474	2.40623e-94	5.26008e-95
Tmem176b	4.1965e-96	0.537756	0.976	0.702	2.58324e-94	5.65568e-95
Fhl2	9.40328e-96	0.513071	0.849	0.435	5.74979e-94	1.25736e-94
Baiap2l1	1.03059e-95	0.181696	0.762	0.353	6.26001e-94	1.36862e-94
Vill	1.32003e-95	0.128074	0.72	0.3	7.96535e-94	1.74242e-94
Sox9	2.38003e-95	0.570435	0.977	0.736	1.42677e-93	3.1211e-94
Pigt	3.02939e-95	0.263224	0.879	0.502	1.80426e-93	3.9477e-94
Lpcat4	3.18693e-95	0.256523	0.817	0.417	1.88584e-93	4.12934e-94
Zfp703	3.94664e-95	0.533803	0.954	0.593	2.32042e-93	5.08036e-94
Cmbl	7.98674e-95	0.232609	0.65	0.245	4.66589e-93	1.0211e-93
Hes1	8.41758e-95	0.68198	0.972	0.674	4.88646e-93	1.06924e-93
Gpd2	9.01663e-95	0.217204	0.722	0.328	5.20129e-93	1.13823e-93
Cpe	1.18306e-94	0.540076	0.67	0.263	6.78186e-93	1.47974e-93
Plk2	1.39745e-94	0.330582	0.785	0.368	7.96111e-93	1.74471e-93
Grn	3.1583e-94	0.373833	0.934	0.571	1.78814e-92	3.91376e-93
S100a1	3.84777e-94	0.266384	0.925	0.559	2.16514e-92	4.73909e-93
Wnt4	3.66383e-93	0.307219	0.57	0.181	2.04906e-91	4.47775e-92
Shb	4.2036e-93	0.23328	0.834	0.424	2.33669e-91	5.10725e-92
Hsd17b11	5.05902e-93	0.224196	0.704	0.295	2.79526e-91	6.11596e-92
Vopp1	5.48114e-93	0.326254	0.869	0.457	3.01036e-91	6.58395e-92
Taok3	7.44282e-93	0.234339	0.877	0.474	4.06343e-91	8.88558e-92
Lpp	1.11873e-92	0.237867	0.825	0.435	6.05187e-91	1.32188e-91
Sphk1	1.12169e-92	0.240256	0.639	0.231	6.05187e-91	1.32188e-91
Dusp7	1.14315e-92	0.197997	0.582	0.203	6.13154e-91	1.33761e-91
Atp1a1	1.37282e-92	0.481122	0.978	0.712	7.32064e-91	1.59814e-91
Cd55	1.43658e-92	0.367742	0.815	0.405	7.61635e-91	1.67008e-91
Sdc1	1.47311e-92	0.346092	0.612	0.224	7.76513e-91	1.69508e-91
Glmp	2.40378e-92	0.332619	0.943	0.588	1.25985e-90	2.75166e-91
Foxq1	2.68275e-92	0.55805	0.943	0.604	1.39808e-90	3.05523e-91
Naa20	3.29483e-92	0.248221	0.808	0.418	1.70735e-90	3.72945e-91
Myo1c	4.36404e-92	0.190614	0.856	0.47	2.24871e-90	4.91461e-91
Areg	1.43962e-91	1.27399	0.57	0.22	7.37398e-90	1.6141e-90
Tspan14	1.44714e-91	0.198387	0.625	0.241	7.37398e-90	1.61628e-90
Rap2b	1.84742e-91	0.377098	0.678	0.275	9.3616e-90	2.05076e-90
Runx1	1.90774e-91	0.247973	0.837	0.44	9.61416e-90	2.10564e-90
B4galnt1	2.44676e-91	0.201536	0.81	0.423	1.22632e-89	2.68619e-90
Gsn	3.2705e-91	0.542138	0.957	0.647	1.63028e-89	3.56576e-90
Nfe2l2	4.43861e-91	0.239817	0.829	0.433	2.20059e-89	4.81541e-90
Cmip	4.57575e-91	0.211445	0.825	0.426	2.25639e-89	4.94054e-90
Lamc1	5.16902e-91	0.152584	0.689	0.295	2.53531e-89	5.54717e-90
Podxl	6.82205e-91	0.28794	0.583	0.199	3.32829e-89	7.27861e-90
2023-09-09	7.63945e-91	0.223267	0.556	0.181	3.70735e-89	8.11061e-90
Fam129b	8.16272e-91	0.265489	0.881	0.527	3.92395e-89	8.58244e-90
Mboat1	8.17133e-91	0.373852	0.931	0.568	3.92395e-89	8.58244e-90
Hif1a	1.19759e-90	0.406865	0.878	0.489	5.72099e-89	1.25401e-89
Pgd	1.24708e-90	0.240079	0.857	0.482	5.92654e-89	1.2995e-89
Samd8	1.63861e-90	0.184729	0.716	0.321	7.74706e-89	1.69615e-89
Pdia3	1.66685e-90	0.513449	0.992	0.85	7.84016e-89	1.71832e-89
Arl14	2.19538e-90	0.497368	0.747	0.335	1.02735e-88	2.25211e-89
Plekhb2	2.84887e-90	0.171382	0.869	0.486	1.32639e-88	2.90269e-89
Krt8	3.17522e-90	0.571551	1	0.985	1.47086e-88	3.22243e-89
Iqgap1	3.58732e-90	0.389751	0.964	0.629	1.65341e-88	3.61962e-89
Slk	3.92736e-90	0.162591	0.916	0.554	1.80109e-88	3.94262e-89
Cdh1	4.32664e-90	0.515564	0.983	0.727	1.97432e-88	4.32229e-89
Tnk2	5.67924e-90	0.222668	0.667	0.286	2.57871e-88	5.64182e-89
Pgm1	1.12923e-89	0.167647	0.771	0.37	5.10212e-88	1.11688e-88
Fam3c	1.73091e-89	0.310452	0.897	0.527	7.78232e-88	1.70152e-88
Fam19a5	4.39341e-89	0.286139	0.75	0.331	1.96568e-87	4.29668e-88
Capn2	4.77368e-89	0.199482	0.795	0.382	2.12545e-87	4.64594e-88
Traf4	3.15625e-88	0.159763	0.732	0.324	1.39851e-86	3.06294e-87
Tcf7l2	3.26438e-88	0.207217	0.84	0.453	1.43947e-86	3.14468e-87
Sdc4	3.54455e-88	0.522484	0.987	0.783	1.55553e-86	3.39844e-87
Itga3	4.78626e-88	0.235345	0.755	0.352	2.09046e-86	4.57655e-87
Psap	4.92121e-88	0.353377	0.982	0.733	2.13921e-86	4.67848e-87
Cttnbp2nl	6.14373e-88	0.209202	0.508	0.146	2.65803e-86	5.81105e-87
Elovl1	7.8331e-88	0.251149	0.857	0.486	3.37301e-86	7.37572e-87
Slc39a1	1.01175e-87	0.247705	0.828	0.454	4.33633e-86	9.46956e-87
Actr2	1.19236e-87	0.310184	0.944	0.593	5.08665e-86	1.11053e-86
Prkcsh	1.56882e-87	0.219841	0.871	0.488	6.66166e-86	1.45837e-86
Mgst1	2.09084e-87	0.290286	0.759	0.348	8.8374e-86	1.93245e-86
Wfdc2	3.03178e-87	0.729535	0.788	0.432	1.27557e-85	2.78874e-86
Immt	3.18983e-87	0.195779	0.822	0.432	1.33594e-85	2.9226e-86
Lad1	5.93133e-87	0.264691	0.846	0.466	2.47282e-85	5.40822e-86
Ecm1	1.36352e-86	0.247746	0.619	0.225	5.65893e-85	1.23472e-85
Src	2.12147e-86	0.167638	0.78	0.384	8.76491e-85	1.91604e-85
Gm12603	2.29716e-86	0.251345	0.375	0.051	9.44821e-85	2.0694e-85
Capns1	6.56721e-86	0.458327	0.988	0.778	2.68904e-84	5.88491e-85
Ralb	7.92776e-86	0.174995	0.726	0.333	3.23171e-84	7.07152e-85
Zdhhc5	8.0388e-86	0.207391	0.859	0.475	3.26247e-84	7.13789e-85
Adam10	8.80978e-86	0.223975	0.808	0.42	3.55962e-84	7.78704e-85
Asah1	1.08601e-85	0.177756	0.822	0.437	4.3688e-84	9.5921e-85
Cs	1.55994e-85	0.195884	0.817	0.432	6.22671e-84	1.36088e-84
Ddb1	1.56143e-85	0.393183	0.964	0.644	6.22671e-84	1.36088e-84
Casp8	1.68411e-85	0.186701	0.688	0.308	6.68685e-84	1.45922e-84
Sgk1	1.84084e-85	0.62437	0.974	0.71	7.27767e-84	1.5913e-84
Lrp10	2.09143e-85	0.22184	0.882	0.511	8.20041e-84	1.79975e-84
Calr	2.4986e-85	0.553106	0.996	0.888	9.75199e-84	2.14361e-84
Abca3	2.89539e-85	0.144125	0.766	0.376	1.12528e-83	2.47601e-84
Tagln2	2.9475e-85	0.573887	0.981	0.782	1.1407e-83	2.50803e-84
Pparg	3.67383e-85	0.183497	0.407	0.075	1.41581e-83	3.10699e-84
Cers2	5.1948e-85	0.192728	0.888	0.521	1.99358e-83	4.37535e-84
Sepp1	6.1067e-85	0.321736	0.79	0.404	2.33378e-83	5.12939e-84
Cdcp1	7.21769e-85	0.163112	0.725	0.329	2.74692e-83	6.03598e-84
Cd151	1.03667e-84	0.227392	0.819	0.439	3.92905e-83	8.65842e-84
Kctd14	1.71696e-84	0.369896	0.539	0.178	6.48065e-83	1.42605e-83
Tapbp	2.86915e-84	0.305704	0.926	0.561	1.07852e-82	2.36972e-83
Lmo7	2.98463e-84	0.445223	0.984	0.727	1.11735e-82	2.45047e-83
Sbsn	3.68365e-84	0.335875	0.569	0.204	1.37343e-82	3.01373e-83
Acsl5	4.13826e-84	0.210929	0.801	0.408	1.53668e-82	3.37666e-83
Cnih4	5.48195e-84	0.218146	0.878	0.514	2.02744e-82	4.45149e-83
Alox12	6.07545e-84	0.258467	0.72	0.339	2.23791e-82	4.91897e-83
Tmem173	8.14559e-84	0.260043	0.716	0.344	2.98845e-82	6.5672e-83
Lsr	8.22173e-84	0.386978	0.964	0.628	3.00437e-82	6.59711e-83
Card10	9.11663e-84	0.128227	0.622	0.242	3.31816e-82	7.29026e-83
Serpinb6a	1.56382e-83	0.437304	0.988	0.79	5.6693e-82	1.24207e-82
Atp9a	1.68744e-83	0.157225	0.812	0.43	6.09337e-82	1.34026e-82
Rab31	2.15382e-83	0.234489	0.739	0.354	7.747e-82	1.69835e-82
B2m	3.05626e-83	0.881598	0.999	0.957	1.095e-81	2.40771e-82
Slc12a2	5.05597e-83	0.650566	0.969	0.743	1.80441e-81	3.96582e-82
Kitl	6.20904e-83	0.293049	0.672	0.286	2.20734e-81	4.8482e-82
Sh3pxd2b	7.68156e-83	0.133375	0.474	0.124	2.72028e-81	5.9726e-82
Pgap1	8.27643e-83	0.171932	0.688	0.311	2.91967e-81	6.41435e-82
Sh3pxd2a	1.02113e-82	0.15324	0.506	0.151	3.58843e-81	7.87135e-82
Arhgap5	1.0939e-82	0.246851	0.884	0.51	3.82947e-81	8.37931e-82
Prnp	1.46392e-82	0.235032	0.702	0.337	5.10536e-81	1.11808e-81
Nus1	1.70435e-82	0.216397	0.869	0.478	5.92131e-81	1.29693e-81
Pvr	1.71802e-82	0.23316	0.758	0.389	5.94629e-81	1.30721e-81
Tgfa	2.69916e-82	0.183312	0.567	0.198	9.27218e-81	2.04428e-81
Spint2	4.95923e-82	0.472907	0.995	0.906	1.69724e-80	3.7413e-81
Dazap2	5.27345e-82	0.317999	0.954	0.619	1.79807e-80	3.96024e-81
Tmem128	7.38608e-82	0.213986	0.844	0.465	2.50908e-80	5.53263e-81
Cpd	7.45728e-82	0.142265	0.731	0.334	2.52392e-80	5.56428e-81
Adss	1.00308e-81	0.183644	0.849	0.469	3.38246e-80	7.43119e-81
Epn3	1.22598e-81	0.203831	0.799	0.431	4.11894e-80	9.10664e-81
Gipc2	2.95472e-81	0.160097	0.658	0.281	9.85857e-80	2.17546e-80
1810011O10Rik	2.95585e-81	0.161217	0.665	0.295	9.85857e-80	2.17546e-80
Ctnnd1	4.52031e-81	0.197147	0.864	0.478	1.50219e-79	3.30986e-80
Tpp1	5.89912e-81	0.151741	0.683	0.312	1.95331e-79	4.30469e-80
S100a13	7.21761e-81	0.108622	0.705	0.311	2.37276e-79	5.24868e-80
Anpep	8.03773e-81	0.274549	0.667	0.312	2.63293e-79	5.82369e-80
Csnk1e	9.35261e-81	0.206562	0.832	0.458	3.05275e-79	6.74822e-80
Pon2	9.73303e-81	0.306013	0.932	0.584	3.16565e-79	6.9973e-80
Psca	1.2029e-80	0.908006	0.708	0.37	3.8986e-79	8.59895e-80
Lamp1	1.71177e-80	0.405934	0.986	0.745	5.5283e-79	1.22099e-79
Jak2	1.9398e-80	0.124271	0.719	0.333	6.24277e-79	1.3803e-79
Zdhhc13	2.09446e-80	0.190889	0.7	0.32	6.71692e-79	1.48177e-79
Lmo4	2.37789e-80	0.225581	0.806	0.422	7.59932e-79	1.68144e-79
Pxdc1	2.98777e-80	0.222899	0.523	0.166	9.51521e-79	2.10498e-79
Myo6	3.25533e-80	0.12783	0.787	0.407	1.03315e-78	2.28704e-79
Tmpo	3.54092e-80	0.231522	0.802	0.427	1.11991e-78	2.47482e-79
Cap1	3.71451e-80	0.263611	0.926	0.56	1.17077e-78	2.58466e-79
Abhd17c	3.75367e-80	0.187214	0.715	0.341	1.17906e-78	2.60349e-79
Lrrc26	3.78879e-80	0.408278	0.894	0.504	1.18603e-78	2.62219e-79
Ier5	4.05618e-80	0.375127	0.872	0.485	1.26542e-78	2.79934e-79
Atp6ap1	4.14339e-80	0.218941	0.898	0.513	1.28824e-78	2.84472e-79
Egfr	4.21801e-80	0.144287	0.65	0.269	1.30701e-78	2.88979e-79
Fam107b	6.33518e-80	0.435322	0.925	0.599	1.95644e-78	4.32677e-79
Cflar	6.47744e-80	0.139819	0.85	0.482	1.99366e-78	4.40733e-79
Ckmt1	8.68847e-80	0.15105	0.477	0.136	2.66524e-78	5.89047e-79
Hexa	1.01133e-79	0.213768	0.852	0.468	3.09198e-78	6.82318e-79
Atp6v1a	1.62645e-79	0.192036	0.824	0.451	4.95608e-78	1.09747e-78
Cast	1.97905e-79	0.209925	0.865	0.495	6.01055e-78	1.32867e-78
Lzts2	2.01702e-79	0.126958	0.716	0.33	6.10564e-78	1.35099e-78
Samd4b	2.0305e-79	0.205597	0.829	0.441	6.12623e-78	1.35317e-78
Kcnn4	2.64637e-79	0.383083	0.523	0.166	7.9582e-78	1.7606e-78
Mfsd5	3.01302e-79	0.166404	0.634	0.267	9.03118e-78	1.99318e-78
Ctsz	4.05731e-79	0.193241	0.788	0.427	1.21217e-77	2.67963e-78
Slc39a8	5.63337e-79	0.314818	0.846	0.465	1.67757e-77	3.70366e-78
Trim25	7.59921e-79	0.157113	0.723	0.341	2.25566e-77	4.98327e-78
Rbm47	1.29733e-78	0.26497	0.927	0.547	3.83842e-77	8.49625e-78
Eno1	1.91937e-78	0.276768	0.907	0.549	5.66061e-77	1.25076e-77
Mgat5	2.23079e-78	0.106185	0.543	0.192	6.55795e-77	1.448e-77
Akirin2	2.77442e-78	0.189806	0.88	0.497	8.10412e-77	1.79283e-77
Pim1	3.41725e-78	0.275559	0.715	0.336	9.95017e-77	2.20642e-77
Suco	3.66536e-78	0.460018	0.949	0.624	1.06388e-76	2.36012e-77
Scamp2	3.87122e-78	0.2615	0.903	0.517	1.12009e-76	2.48078e-77
Krt19	6.14044e-78	0.53373	1	0.98	1.77107e-76	3.92338e-77
9530068E07Rik	6.8482e-78	0.167651	0.761	0.404	1.96902e-76	4.36317e-77
Ddr1	6.89217e-78	0.169956	0.829	0.457	1.97547e-76	4.37476e-77
Slc44a1	7.12398e-78	0.16299	0.759	0.397	2.03555e-76	4.50654e-77
Hp1bp3	8.743e-78	0.163904	0.827	0.45	2.4904e-76	5.5145e-77
Wsb2	1.306e-77	0.243526	0.917	0.558	3.70856e-76	8.23954e-77
Slc35e4	1.86974e-77	0.191708	0.569	0.218	5.29299e-76	1.1725e-76
Plec	2.12572e-77	0.125588	0.89	0.54	5.99911e-76	1.33136e-76
Vars	2.17388e-77	0.180637	0.896	0.535	6.1162e-76	1.35215e-76
Gsta4	2.64168e-77	0.272861	0.922	0.569	7.40964e-76	1.63992e-76
Ap2m1	2.71639e-77	0.231934	0.924	0.56	7.59594e-76	1.6844e-76
Serinc3	2.90766e-77	0.42971	0.989	0.832	8.10609e-76	1.79652e-76
Stt3b	3.03919e-77	0.167733	0.888	0.529	8.44709e-76	1.87102e-76
Nras	3.36517e-77	0.199214	0.877	0.509	9.32489e-76	2.06778e-76
Zfp37	3.75981e-77	0.178462	0.59	0.227	1.0387e-75	2.30004e-76
Litaf	3.97945e-77	0.237671	0.881	0.524	1.09608e-75	2.42722e-76
Scarb2	4.72403e-77	0.175246	0.806	0.429	1.29727e-75	2.86979e-76
Cpeb2	4.84545e-77	0.184435	0.729	0.366	1.32664e-75	2.93711e-76
Sh3bgrl3	4.86425e-77	0.441578	0.969	0.71	1.32782e-75	2.93711e-76
Ltbr	6.53196e-77	0.145172	0.689	0.327	1.77778e-75	3.93451e-76
Rtkn	8.3359e-77	0.141596	0.571	0.218	2.25537e-75	5.01005e-76
Nckap1	9.88753e-77	0.187447	0.895	0.525	2.66731e-75	5.92344e-76
Slc6a6	1.09383e-76	0.117786	0.615	0.253	2.94212e-75	6.50893e-76
Tiparp	1.5496e-76	0.374896	0.886	0.516	4.15583e-75	9.22835e-76
Mrps18b	1.85311e-76	0.209802	0.874	0.497	4.9553e-75	1.09819e-75
Ndrg1	1.89491e-76	0.294979	0.476	0.147	5.05237e-75	1.11862e-75
Mast4	1.94071e-76	0.200197	0.834	0.452	5.15948e-75	1.14484e-75
Proser2	2.35967e-76	0.239495	0.689	0.338	6.25517e-75	1.38861e-75
Fam83h	3.43254e-76	0.194235	0.801	0.424	9.07299e-75	2.01229e-75
Fxyd4	4.66695e-76	0.321403	0.48	0.147	1.23004e-74	2.73178e-75
Oxr1	4.7463e-76	0.153612	0.723	0.345	1.24736e-74	2.77049e-75
Cyba	6.06423e-76	0.17351	0.702	0.307	1.58917e-74	3.52432e-75
Clstn1	8.42134e-76	0.200759	0.854	0.481	2.20058e-74	4.88268e-75
Mapk1ip1l	9.32598e-76	0.172478	0.832	0.46	2.43005e-74	5.39479e-75
Ctdnep1	9.72036e-76	0.125683	0.71	0.337	2.52564e-74	5.60414e-75
Tead4	1.01009e-75	0.15644	0.561	0.214	2.61709e-74	5.80655e-75
AI661453	1.07144e-75	0.136367	0.637	0.273	2.76824e-74	6.13392e-75
Trip12	1.23756e-75	0.105195	0.81	0.436	3.18846e-74	7.08821e-75
Slc35c1	1.36798e-75	0.158826	0.574	0.227	3.51461e-74	7.80908e-75
Rin2	1.3939e-75	0.183633	0.869	0.494	3.57118e-74	7.90064e-75
Fst	1.57155e-75	0.82126	0.409	0.102	4.01511e-74	8.89854e-75
Fdx1	1.89781e-75	0.26539	0.922	0.569	4.83519e-74	1.07386e-74
Sertad2	3.63788e-75	0.12975	0.709	0.336	9.2173e-74	2.05151e-74
Acer3	4.14431e-75	0.156406	0.666	0.307	1.04715e-73	2.32677e-74
Slc25a25	5.76786e-75	0.175482	0.586	0.234	1.45337e-73	3.23381e-74
Pllp	8.08339e-75	0.126331	0.645	0.28	2.02019e-73	4.51585e-74
Hsd17b12	8.39398e-75	0.161024	0.776	0.409	2.09211e-73	4.67608e-74
B4galt6	8.70173e-75	0.210487	0.646	0.295	2.16293e-73	4.83542e-74
Ctsa	9.35003e-75	0.112309	0.77	0.399	2.3178e-73	5.18233e-74
Krt4	1.03618e-74	0.320489	0.542	0.193	2.56168e-73	5.74843e-74
Tmcc3	1.1979e-74	0.408839	0.897	0.552	2.95354e-73	6.61458e-74
Klf10	1.68185e-74	0.11989	0.703	0.329	4.13564e-73	9.23504e-74
Ptgr1	2.02426e-74	0.197933	0.896	0.539	4.9643e-73	1.10737e-73
Itgb1	2.04606e-74	0.280937	0.939	0.583	5.00439e-73	1.12075e-73
Dcaf12	2.35946e-74	0.160773	0.773	0.406	5.75559e-73	1.28673e-73
Acot9	2.59439e-74	0.130158	0.754	0.38	6.31186e-73	1.4083e-73
Galnt3	2.79112e-74	0.170174	0.81	0.429	6.77254e-73	1.51295e-73
R3hdm4	2.90887e-74	0.1762	0.897	0.54	7.03962e-73	1.57377e-73
Ago2	5.34289e-74	0.121627	0.742	0.372	1.28961e-72	2.88019e-73
Gorasp2	6.39018e-74	0.230546	0.917	0.539	1.53834e-72	3.43727e-73
Nucb2	6.70399e-74	0.474474	0.96	0.687	1.60966e-72	3.59439e-73
Cdk6	7.48428e-74	0.213009	0.593	0.25	1.79232e-72	4.00214e-73
Crb3	1.14343e-73	0.277519	0.946	0.6	2.73113e-72	6.0833e-73
Chodl	1.42705e-73	0.214171	0.562	0.211	3.39971e-72	7.61056e-73
Anxa3	1.86704e-73	0.486271	0.965	0.705	4.4364e-72	9.92595e-73
Neat1	2.68954e-73	0.146295	0.929	0.59	6.35785e-72	1.42408e-72
Cdyl	2.75541e-73	0.135406	0.619	0.272	6.49682e-72	1.4573e-72
Lactb	2.87312e-73	0.182771	0.735	0.371	6.75698e-72	1.5114e-72
Rock2	3.26255e-73	0.266427	0.914	0.54	7.65322e-72	1.71229e-72
Nucb1	3.62363e-73	0.363802	0.977	0.71	8.47855e-72	1.89641e-72
Iah1	4.32308e-73	0.142906	0.649	0.304	1.00894e-71	2.25722e-72
Pold4	5.43499e-73	0.230085	0.813	0.461	1.26522e-71	2.82984e-72
Clptm1	5.94872e-73	0.134087	0.832	0.477	1.38131e-71	3.0928e-72
Sfn	6.39883e-73	0.389255	0.93	0.608	1.48207e-71	3.31811e-72
Phactr4	7.06699e-73	0.105659	0.717	0.346	1.63271e-71	3.65603e-72
Pum2	7.24601e-73	0.152668	0.828	0.452	1.66986e-71	3.73947e-72
Ppp2r1a	7.74795e-73	0.206683	0.912	0.538	1.78106e-71	3.98712e-72
Dram2	8.61359e-73	0.14044	0.741	0.378	1.9751e-71	4.41823e-72
Hgs	8.65157e-73	0.138113	0.795	0.432	1.97886e-71	4.42744e-72
Gaa	9.25737e-73	0.132747	0.809	0.435	2.11215e-71	4.7276e-72
Dusp5	9.28813e-73	0.331178	0.836	0.479	2.11391e-71	4.73088e-72
Trim8	9.44628e-73	0.120221	0.712	0.348	2.14459e-71	4.80017e-72
Wls	1.13971e-72	0.185532	0.806	0.44	2.5811e-71	5.77606e-72
Sgsm3	1.20193e-72	0.171587	0.781	0.413	2.71529e-71	6.06475e-72
Flnb	1.3679e-72	0.17827	0.829	0.469	3.08265e-71	6.90653e-72
Tbcc	1.50212e-72	0.148776	0.752	0.39	3.37683e-71	7.54294e-72
Senp6	1.55303e-72	0.235723	0.91	0.535	3.48273e-71	7.77488e-72
Raph1	1.63831e-72	0.13474	0.78	0.394	3.66269e-71	8.1854e-72
Cnppd1	1.64126e-72	0.124432	0.676	0.324	3.66269e-71	8.1854e-72
Esrp1	1.94947e-72	0.120685	0.761	0.392	4.33995e-71	9.70849e-72
Sort1	2.31742e-72	0.118016	0.765	0.412	5.14659e-71	1.1522e-71
Rbpms	2.54883e-72	0.147958	0.531	0.183	5.64682e-71	1.2633e-71
Tnfaip1	2.76916e-72	0.163986	0.655	0.293	6.12018e-71	1.36891e-71
Tspan1	3.57141e-72	0.464801	0.993	0.874	7.87428e-71	1.75993e-71
hHGFtg	3.59892e-72	0.747553	0.732	0.421	7.9159e-71	1.77037e-71
Cyb5r3	3.70465e-72	0.190789	0.932	0.601	8.12897e-71	1.8151e-71
Furin	4.25658e-72	0.133985	0.794	0.425	9.31775e-71	2.08472e-71
Itga6	4.91208e-72	0.192029	0.908	0.56	1.0727e-70	2.39697e-71
Camk2d	5.29829e-72	0.101212	0.834	0.461	1.1543e-70	2.58108e-71
Epn1	5.63233e-72	0.187733	0.909	0.56	1.22416e-70	2.73515e-71
Scyl2	6.15739e-72	0.128781	0.752	0.387	1.33512e-70	2.9854e-71
Snrpd1	7.46962e-72	0.190202	0.932	0.588	1.61583e-70	3.61156e-71
Mbp	9.28586e-72	0.189727	0.76	0.395	2.004e-70	4.48069e-71
Elp5	9.65208e-72	0.140731	0.777	0.403	2.07814e-70	4.64316e-71
Arl8a	1.15258e-71	0.142845	0.792	0.425	2.47574e-70	5.52006e-71
Agpat2	1.46087e-71	0.154468	0.63	0.28	3.13063e-70	6.99135e-71
Specc1	1.823e-71	0.147975	0.592	0.233	3.8885e-70	8.69449e-71
Crk	2.09548e-71	0.148857	0.848	0.482	4.45934e-70	1.00083e-70
Gsr	2.92603e-71	0.13164	0.795	0.432	6.2124e-70	1.39308e-70
Bcar3	3.25649e-71	0.138601	0.556	0.213	6.89805e-70	1.54632e-70
Tm4sf1	3.49833e-71	0.71725	0.427	0.124	7.37625e-70	1.65624e-70
Map2k4	3.8724e-71	0.200292	0.893	0.509	8.14626e-70	1.82702e-70
Tspan31	4.88268e-71	0.158115	0.741	0.38	1.02481e-69	2.29844e-70
Card19	5.18021e-71	0.118298	0.869	0.5	1.08477e-69	2.43402e-70
Cxxc5	5.27534e-71	0.131069	0.686	0.325	1.10217e-69	2.47521e-70
Klf5	6.01069e-71	0.351558	0.947	0.596	1.24447e-69	2.81086e-70
Tcerg1	8.85796e-71	0.182656	0.779	0.414	1.82985e-69	4.13416e-70
Fam96b	1.01291e-70	0.147727	0.815	0.453	2.07879e-69	4.69094e-70
Wasl	1.01311e-70	0.309986	0.949	0.614	2.07879e-69	4.69094e-70
Entpd2	1.01817e-70	0.133842	0.53	0.194	2.08453e-69	4.72644e-70
Mmp7	1.05075e-70	1.02937	0.985	0.884	2.14643e-69	4.85425e-70
Rnf128	1.08019e-70	0.22189	0.889	0.52	2.20167e-69	4.98146e-70
Ifngr2	1.77248e-70	0.131218	0.712	0.35	3.6047e-69	8.14533e-70
Amfr	1.84154e-70	0.157619	0.831	0.469	3.73686e-69	8.44809e-70
Rnh1	1.87088e-70	0.376338	0.986	0.801	3.78803e-69	8.56623e-70
Uba1	2.35224e-70	0.199581	0.912	0.562	4.75215e-69	1.07405e-69
Ywhaz	2.38912e-70	0.412863	0.983	0.74	4.81604e-69	1.08985e-69
Dnajc5	2.98793e-70	0.189022	0.887	0.526	6.00994e-69	1.36036e-69
Capza1	3.01684e-70	0.137377	0.745	0.391	6.0548e-69	1.3709e-69
Usp53	3.42397e-70	0.118493	0.725	0.374	6.85691e-69	1.54898e-69
Cdipt	3.53012e-70	0.150988	0.76	0.408	7.05409e-69	1.5952e-69
Creb3	4.52034e-70	0.150129	0.787	0.429	9.01316e-69	2.03798e-69
Nab1	5.02636e-70	0.135798	0.779	0.416	1.00004e-68	2.26285e-69
Aplp2	6.10343e-70	0.282395	0.949	0.606	1.20908e-68	2.73807e-69
Chtop	6.22232e-70	0.121094	0.814	0.439	1.22998e-68	2.7857e-69
Sec61a1	6.55695e-70	0.273473	0.962	0.627	1.29334e-68	2.93143e-69
Pkn2	6.79915e-70	0.151071	0.881	0.519	1.33824e-68	3.03193e-69
Il13ra1	7.41118e-70	0.171617	0.639	0.293	1.45558e-68	3.29658e-69
Rab5c	7.8469e-70	0.1458	0.851	0.478	1.53458e-68	3.4846e-69
Calu	7.95311e-70	0.167979	0.856	0.5	1.55204e-68	3.5212e-69
Por	8.5902e-70	0.317264	0.97	0.644	1.67272e-68	3.79629e-69
BC005537	8.60796e-70	0.193568	0.926	0.568	1.67272e-68	3.79677e-69
Ap2b1	8.68941e-70	0.116001	0.823	0.464	1.68497e-68	3.82364e-69
Cdk9	9.03735e-70	0.182659	0.896	0.537	1.74875e-68	3.96894e-69
H2-T23	1.16822e-69	0.370873	0.967	0.678	2.25577e-68	5.12557e-69
Hipk2	1.45693e-69	0.122281	0.793	0.423	2.80734e-68	6.38208e-69
Ddx6	1.5438e-69	0.194872	0.879	0.514	2.9685e-68	6.71715e-69
Sav1	1.61679e-69	0.101264	0.636	0.29	3.10235e-68	7.05077e-69
Pdlim4	1.83144e-69	0.223592	0.784	0.387	3.50688e-68	7.94751e-69
Sel1l3	2.01671e-69	0.167212	0.891	0.531	3.85359e-68	8.75372e-69
Adipor2	2.11609e-69	0.170381	0.822	0.458	4.0351e-68	9.16727e-69
Ldlr	2.4078e-69	0.137205	0.476	0.154	4.58182e-68	1.03989e-68
Pbx1	2.85942e-69	0.195496	0.725	0.374	5.42994e-68	1.23141e-68
Pabpc4	4.48221e-69	0.137465	0.655	0.305	8.49397e-68	1.92479e-68
Znrf2	4.541e-69	0.143398	0.747	0.396	8.58765e-68	1.9464e-68
Tkt	5.3947e-69	0.242803	0.945	0.62	1.01602e-67	2.30589e-68
Glb1	5.56598e-69	0.166606	0.805	0.418	1.04613e-67	2.37782e-68
Klf13	5.63551e-69	0.179625	0.88	0.491	1.05703e-67	2.40259e-68
0610040J01Rik	6.07771e-69	0.153473	0.756	0.395	1.13765e-67	2.58454e-68
Nptn	6.80059e-69	0.138018	0.738	0.362	1.27037e-67	2.8845e-68
Wnt7b	7.5036e-69	0.159358	0.562	0.221	1.39884e-67	3.17472e-68
Tax1bp3	8.69573e-69	0.182261	0.887	0.513	1.61452e-67	3.67492e-68
Dag1	9.48475e-69	0.144417	0.754	0.396	1.75746e-67	3.99598e-68
Edem1	1.027e-68	0.200559	0.901	0.559	1.89912e-67	4.33252e-68
Cnn3	1.05666e-68	0.287355	0.963	0.639	1.95005e-67	4.44939e-68
Ganab	1.29258e-68	0.131839	0.765	0.409	2.38062e-67	5.40352e-68
Pacsin2	1.32171e-68	0.133128	0.85	0.476	2.4294e-67	5.51766e-68
Ngf	1.41173e-68	0.4184	0.32	0.049	2.58968e-67	5.88161e-68
Ipo5	1.41545e-68	0.144881	0.859	0.486	2.59131e-67	5.91103e-68
Got2	1.95752e-68	0.120362	0.813	0.453	3.57656e-67	8.142e-68
Tmem51	2.02705e-68	0.148353	0.593	0.25	3.69624e-67	8.41536e-68
P2ry2	2.17054e-68	0.148445	0.606	0.253	3.94872e-67	8.95871e-68
Vcp	2.85972e-68	0.324887	0.97	0.644	5.17344e-67	1.17831e-67
Lasp1	3.01767e-68	0.182549	0.938	0.614	5.44843e-67	1.24168e-67
Krtcap3	3.11311e-68	0.145513	0.848	0.484	5.60972e-67	1.27607e-67
Vangl1	3.15214e-68	0.114992	0.409	0.101	5.66891e-67	1.28984e-67
Reep3	3.18653e-68	0.282632	0.954	0.611	5.71954e-67	1.30356e-67
Bspry	4.4256e-68	0.107628	0.835	0.49	7.8972e-67	1.80659e-67
Fkbp1a	4.65262e-68	0.326467	0.937	0.629	8.28618e-67	1.89247e-67
Mier1	5.08096e-68	0.146159	0.817	0.452	9.0315e-67	2.06328e-67
Aftph	5.33238e-68	0.148198	0.808	0.444	9.46007e-67	2.16045e-67
Klrg2	5.62336e-68	0.135661	0.523	0.196	9.95704e-67	2.2734e-67
Med13l	6.15842e-68	0.111883	0.666	0.32	1.08834e-66	2.48683e-67
Adh1	8.12349e-68	0.253872	0.878	0.543	1.43011e-66	3.27151e-67
Plin3	8.46549e-68	0.178221	0.884	0.521	1.48746e-66	3.40569e-67
Csnk2a2	8.60858e-68	0.116015	0.728	0.367	1.50971e-66	3.45506e-67
Cep170b	8.7979e-68	0.11927	0.835	0.472	1.53997e-66	3.52425e-67
Bzw2	9.73531e-68	0.271564	0.932	0.587	1.69757e-66	3.89294e-67
Tmed7	1.0992e-67	0.174154	0.876	0.509	1.91104e-66	4.37909e-67
Npepps	1.10012e-67	0.13866	0.862	0.499	1.91104e-66	4.37909e-67
Ergic3	1.13033e-67	0.265205	0.962	0.655	1.95334e-66	4.48074e-67
Hn1l	1.13086e-67	0.108934	0.63	0.284	1.95334e-66	4.48074e-67
Scnn1a	1.22076e-67	0.192444	0.55	0.213	2.10278e-66	4.81857e-67
Tuba8	1.22196e-67	0.180507	0.353	0.072	2.10278e-66	4.81857e-67
Hprt	1.2782e-67	0.14281	0.863	0.495	2.19544e-66	5.04562e-67
Cttn	1.35976e-67	0.157608	0.911	0.563	2.33117e-66	5.35046e-67
Dhx15	1.64512e-67	0.191416	0.903	0.529	2.81512e-66	6.47866e-67
Runx2	2.23865e-67	0.125609	0.425	0.115	3.80944e-66	8.77809e-67
Scara3	2.39419e-67	0.143315	0.374	0.08	4.06657e-66	9.34766e-67
Zmpste24	2.97866e-67	0.157856	0.611	0.285	5.03135e-66	1.16326e-66
Atp10b	3.18238e-67	0.113748	0.401	0.099	5.36559e-66	1.23892e-66
Pafah1b3	3.21199e-67	0.152722	0.882	0.531	5.40558e-66	1.24818e-66
Gns	3.28455e-67	0.103225	0.859	0.5	5.51756e-66	1.27293e-66
Aldh1a3	3.32817e-67	0.622516	0.421	0.125	5.58062e-66	1.28984e-66
Slc30a1	3.54489e-67	0.150777	0.579	0.25	5.93316e-66	1.36854e-66
Zbtb20	4.03651e-67	0.245478	0.915	0.56	6.73144e-66	1.55884e-66
Dapk3	4.38432e-67	0.116781	0.87	0.512	7.29818e-66	1.68678e-66
Tomm70a	5.09254e-67	0.114022	0.758	0.401	8.46173e-66	1.95645e-66
Lpcat3	5.14531e-67	0.14224	0.661	0.318	8.53396e-66	1.97573e-66
Rala	6.15004e-67	0.17332	0.906	0.573	1.01636e-65	2.35486e-66
Anxa1	8.17791e-67	0.512384	0.948	0.683	1.34906e-65	3.1262e-66
Syngr2	8.84147e-67	0.254392	0.936	0.595	1.45591e-65	3.37201e-66
Tnfrsf1a	9.10691e-67	0.160749	0.799	0.437	1.49693e-65	3.46841e-66
Arf3	9.56253e-67	0.155741	0.832	0.48	1.56901e-65	3.63284e-66
Prss22	9.61525e-67	0.204182	0.537	0.207	1.57484e-65	3.64873e-66
Rras	9.72784e-67	0.181427	0.794	0.438	1.59044e-65	3.68349e-66
Mob1a	1.19414e-66	0.157714	0.803	0.446	1.94541e-65	4.4965e-66
Aldh1a1	1.44665e-66	0.174998	0.691	0.341	2.3526e-65	5.46863e-66
Tmem43	1.91608e-66	0.130228	0.46	0.146	3.11049e-65	7.22763e-66
Itpripl1	2.60256e-66	0.158797	0.605	0.268	4.21682e-65	9.76909e-66
Sppl3	2.62716e-66	0.111486	0.743	0.392	4.24232e-65	9.86334e-66
Itgb6	2.73684e-66	0.205932	0.498	0.181	4.41165e-65	1.02567e-65
Lmna	2.87951e-66	0.416637	0.992	0.879	4.63348e-65	1.07607e-65
Ckap4	2.95954e-66	0.201824	0.873	0.502	4.75393e-65	1.1039e-65
Scaf11	3.05968e-66	0.199648	0.902	0.532	4.90618e-65	1.13908e-65
Tshz1	3.39599e-66	0.157645	0.652	0.302	5.43595e-65	1.2633e-65
Bcl3	3.8034e-66	0.148324	0.711	0.352	6.07749e-65	1.40932e-65
Gpat4	3.89815e-66	0.122788	0.677	0.333	6.21805e-65	1.44374e-65
Eif2s3x	4.27985e-66	0.12945	0.787	0.422	6.81507e-65	1.58149e-65
Pef1	4.84758e-66	0.122194	0.616	0.279	7.70572e-65	1.78881e-65
Atp8b1	5.58173e-66	0.100928	0.755	0.408	8.84294e-65	2.05052e-65
Rras2	5.58227e-66	0.220799	0.748	0.388	8.84294e-65	2.05052e-65
Creb3l2	5.74794e-66	0.136176	0.624	0.29	9.08967e-65	2.10913e-65
Tmem127	6.07391e-66	0.10227	0.656	0.32	9.58862e-65	2.22244e-65
Mgat2	6.34499e-66	0.153035	0.894	0.516	9.9822e-65	2.31707e-65
Bok	6.7122e-66	0.194003	0.411	0.115	1.05418e-64	2.44783e-65
Slc2a1	1.34412e-65	0.167416	0.87	0.507	2.1038e-64	4.8795e-65
Pvrl2	1.3987e-65	0.226526	0.895	0.541	2.1855e-64	5.08875e-65
Mtch2	1.47118e-65	0.131742	0.824	0.475	2.29484e-64	5.33353e-65
Wwp1	1.56183e-65	0.131826	0.66	0.321	2.4321e-64	5.64985e-65
Ogdh	1.59349e-65	0.134374	0.739	0.387	2.4772e-64	5.74813e-65
Kdsr	1.97479e-65	0.103303	0.69	0.345	3.05959e-64	7.10908e-65
Pak2	2.00344e-65	0.227894	0.938	0.593	3.09353e-64	7.20439e-65
Canx	2.0875e-65	0.357261	0.98	0.733	3.21791e-64	7.51509e-65
Sgms2	2.35595e-65	0.323025	0.967	0.633	3.62564e-64	8.47076e-65
Slc44a3	2.45554e-65	0.117268	0.65	0.318	3.77256e-64	8.81392e-65
Zfp593	2.67293e-65	0.140781	0.828	0.477	4.09968e-64	9.54928e-65
Arl4d	2.71897e-65	0.183472	0.7	0.36	4.16334e-64	9.71079e-65
Oxct1	2.76891e-65	0.224274	0.879	0.523	4.23274e-64	9.87174e-65
Ppp4r2	2.86104e-65	0.246488	0.93	0.569	4.3663e-64	1.01744e-64
Chtf8	2.98152e-65	0.111399	0.663	0.318	4.5426e-64	1.05825e-64
F11r	3.34623e-65	0.313615	0.968	0.664	5.08139e-64	1.18755e-64
Snx10	3.39688e-65	0.125345	0.637	0.299	5.14979e-64	1.20315e-64
Cd82	3.96599e-65	0.168998	0.889	0.536	6.00265e-64	1.40238e-64
Tmem125	3.9812e-65	0.131689	0.538	0.217	6.01575e-64	1.40344e-64
1700017B05Rik	5.20155e-65	0.105693	0.606	0.279	7.83393e-64	1.83042e-64
Abhd2	6.40583e-65	0.371605	0.982	0.749	9.63184e-64	2.25239e-64
Actn1	8.61908e-65	0.134098	0.813	0.454	1.28963e-63	3.02366e-64
Tmf1	9.3248e-65	0.134877	0.869	0.511	1.39295e-63	3.2635e-64
Vps35	9.48656e-65	0.143078	0.793	0.436	1.41481e-63	3.31724e-64
Tspan5	9.95594e-65	0.150292	0.773	0.419	1.4824e-63	3.47547e-64
Irf2bpl	1.00111e-64	0.161334	0.817	0.456	1.48819e-63	3.48337e-64
Cyp2f2	1.20054e-64	0.268036	0.601	0.263	1.77889e-63	4.1728e-64
Upk1b	1.24924e-64	0.271517	0.631	0.302	1.84807e-63	4.33915e-64
Ar	1.32211e-64	0.148	0.744	0.406	1.95271e-63	4.57423e-64
Plp2	1.36482e-64	0.102539	0.759	0.391	2.01256e-63	4.70471e-64
Serpinb9	1.46092e-64	0.207681	0.377	0.097	2.15082e-63	5.04195e-64
Smc1a	1.51384e-64	0.126756	0.843	0.476	2.22516e-63	5.20566e-64
Rab27b	1.5648e-64	0.192725	0.883	0.533	2.29637e-63	5.36881e-64
Aph1a	1.67181e-64	0.120221	0.788	0.429	2.4495e-63	5.73754e-64
Khdrbs1	1.82918e-64	0.139074	0.859	0.499	2.67577e-63	6.26579e-64
Fam220a	1.83208e-64	0.292333	0.936	0.586	2.67577e-63	6.26579e-64
Nipsnap3b	1.87495e-64	0.139768	0.692	0.346	2.73404e-63	6.39184e-64
Golt1b	1.92076e-64	0.11281	0.706	0.357	2.79638e-63	6.55158e-64
Zfp664	2.00489e-64	0.110185	0.739	0.389	2.91425e-63	6.81298e-64
Gcnt2	2.11387e-64	0.147544	0.583	0.254	3.06778e-63	7.17551e-64
B230219D22Rik	2.12939e-64	0.148366	0.761	0.417	3.08542e-63	7.23127e-64
Sil1	2.17609e-64	0.17842	0.875	0.514	3.14813e-63	7.38851e-64
Arpc1b	2.37941e-64	0.405732	0.991	0.853	3.43684e-63	8.05275e-64
Tmc4	2.46757e-64	0.126543	0.916	0.581	3.55858e-63	8.3432e-64
Rad21	3.0245e-64	0.110085	0.675	0.332	4.3549e-63	1.01839e-63
Acadvl	3.23189e-64	0.104337	0.789	0.427	4.63895e-63	1.08737e-63
Stt3a	3.65101e-64	0.170042	0.904	0.555	5.2242e-63	1.22671e-63
Fundc2	3.93303e-64	0.125555	0.767	0.433	5.60151e-63	1.3186e-63
Vat1	5.69736e-64	0.206771	0.929	0.586	8.08919e-63	1.90928e-63
Tmco1	5.79413e-64	0.140607	0.835	0.482	8.21388e-63	1.9362e-63
AI837181	6.2706e-64	0.11186	0.703	0.353	8.8756e-63	2.09322e-63
Cpsf2	6.43452e-64	0.127474	0.587	0.264	9.0936e-63	2.14307e-63
Dnajb11	7.20321e-64	0.1564	0.885	0.532	1.01643e-62	2.39573e-63
Tusc3	7.68033e-64	0.13844	0.816	0.453	1.08209e-62	2.55121e-63
Luzp1	8.67037e-64	0.136006	0.856	0.493	1.21784e-62	2.87532e-63
Ninj1	8.69017e-64	0.118694	0.779	0.421	1.21875e-62	2.8772e-63
Arl6ip1	8.87561e-64	0.111753	0.827	0.467	1.24286e-62	2.93526e-63
Ube2r2	1.03059e-63	0.165987	0.9	0.563	1.44094e-62	3.39904e-63
Arpc4	1.0379e-63	0.140231	0.902	0.551	1.44895e-62	3.4264e-63
Taok1	1.11452e-63	0.128132	0.761	0.399	1.55356e-62	3.65103e-63
Noct	1.234e-63	0.137716	0.858	0.498	1.71489e-62	4.03911e-63
D1Ertd622e	1.30207e-63	0.103783	0.531	0.211	1.80674e-62	4.26201e-63
Erlec1	1.46812e-63	0.221301	0.923	0.574	2.03408e-62	4.81148e-63
Clic1	1.63991e-63	0.375725	0.988	0.822	2.26525e-62	5.35917e-63
Pld3	1.67587e-63	0.10042	0.808	0.452	2.31145e-62	5.48096e-63
Adgrg6	1.90807e-63	0.100912	0.556	0.223	2.61206e-62	6.22121e-63
Txnrd1	2.23254e-63	0.212789	0.868	0.512	3.04715e-62	7.25173e-63
Lrrc41	2.57691e-63	0.159706	0.736	0.397	3.50154e-62	8.37632e-63
Rab11a	2.63445e-63	0.290604	0.971	0.686	3.56916e-62	8.52486e-63
Ccdc64b	3.71167e-63	0.100297	0.633	0.298	5.01377e-62	1.20062e-62
Ick	4.82876e-63	0.116686	0.734	0.388	6.50357e-62	1.56055e-62
Txndc9	4.84329e-63	0.108281	0.885	0.538	6.51359e-62	1.56127e-62
Trappc4	5.06127e-63	0.136089	0.819	0.457	6.79677e-62	1.62961e-62
Nipa2	5.40858e-63	0.126951	0.778	0.407	7.25256e-62	1.73954e-62
Adam9	5.45775e-63	0.112433	0.638	0.297	7.3078e-62	1.75281e-62
Copz1	5.68352e-63	0.110214	0.803	0.454	7.59901e-62	1.82052e-62
Gpbp1	5.82008e-63	0.124985	0.808	0.439	7.77028e-62	1.86242e-62
Pdgfa	6.24028e-63	0.143143	0.642	0.3	8.31917e-62	1.99364e-62
2310011J03Rik	6.27703e-63	0.120107	0.726	0.377	8.35601e-62	2.00323e-62
Degs2	7.69401e-63	0.186206	0.675	0.319	1.02127e-61	2.44911e-62
Copb1	7.87387e-63	0.214813	0.917	0.558	1.04363e-61	2.50246e-62
Banf1	7.9681e-63	0.112528	0.85	0.491	1.05459e-61	2.53025e-62
Polr2h	8.10314e-63	0.116219	0.729	0.388	1.07092e-61	2.56746e-62
Naga	8.22353e-63	0.120838	0.806	0.455	1.08527e-61	2.60139e-62
Ap1s3	8.42059e-63	0.105813	0.491	0.178	1.10809e-61	2.66048e-62
Ap1s1	9.85543e-63	0.106944	0.744	0.402	1.29504e-61	3.11058e-62
Ppt1	1.00353e-62	0.188896	0.868	0.51	1.3168e-61	3.1498e-62
Antxr2	1.2235e-62	0.194961	0.346	0.079	1.60084e-61	3.83673e-62
Abcc3	1.32892e-62	0.133327	0.761	0.397	1.73383e-61	4.17612e-62
Erbb3	1.91236e-62	0.112528	0.611	0.279	2.49151e-61	5.98791e-62
Dek	2.07553e-62	0.106753	0.86	0.495	2.70025e-61	6.5107e-62
Sypl	2.47219e-62	0.192395	0.922	0.564	3.21174e-61	7.71941e-62
Psmd13	2.51601e-62	0.157181	0.887	0.539	3.26405e-61	7.86342e-62
Hcfc1r1	2.87601e-62	0.187958	0.931	0.617	3.71532e-61	8.97282e-62
Tjp1	2.90332e-62	0.128272	0.865	0.501	3.74533e-61	9.02112e-62
Fuca2	3.41153e-62	0.114286	0.803	0.449	4.39475e-61	1.05912e-61
Slc22a23	3.98994e-62	0.121047	0.566	0.244	5.104e-61	1.23734e-61
Kat2b	4.08636e-62	0.112688	0.752	0.41	5.22007e-61	1.2664e-61
Igf1r	4.51311e-62	0.106109	0.862	0.505	5.75719e-61	1.39429e-61
Sf3b4	4.70183e-62	0.125509	0.832	0.469	5.98961e-61	1.4508e-61
Srprb	7.38317e-62	0.165954	0.658	0.326	9.34048e-61	2.27456e-61
Anxa7	7.91849e-62	0.254335	0.94	0.61	1.00039e-60	2.43725e-61
Arpc1a	8.02224e-62	0.204263	0.952	0.636	1.0121e-60	2.46424e-61
Baz2a	8.60278e-62	0.112324	0.723	0.372	1.08237e-60	2.63841e-61
Bmp3	1.05274e-61	0.176959	0.366	0.093	1.31909e-60	3.2115e-61
Scd2	1.05464e-61	0.263144	0.883	0.539	1.31967e-60	3.2115e-61
Twf1	1.26464e-61	0.146341	0.858	0.506	1.57599e-60	3.84793e-61
Tnfaip8	1.27624e-61	0.154765	0.527	0.202	1.58829e-60	3.90307e-61
Fam102b	1.73562e-61	0.142167	0.548	0.234	2.14833e-60	5.29768e-61
Esd	1.82795e-61	0.205177	0.949	0.632	2.25956e-60	5.56326e-61
Bcar1	1.97381e-61	0.116231	0.571	0.245	2.43658e-60	5.9798e-61
Mbnl1	2.00564e-61	0.138007	0.778	0.424	2.47255e-60	6.092e-61
Leprotl1	2.06598e-61	0.112238	0.848	0.5	2.54351e-60	6.26439e-61
Selt	2.14058e-61	0.122963	0.825	0.466	2.63182e-60	6.46648e-61
Rtn3	2.58885e-61	0.259222	0.958	0.649	3.17446e-60	7.81448e-61
Sys1	2.84297e-61	0.241237	0.937	0.606	3.47677e-60	8.55591e-61
Cald1	2.8632e-61	0.268499	0.356	0.085	3.49684e-60	8.60325e-61
Kras	3.17113e-61	0.153125	0.9	0.554	3.86777e-60	9.52149e-61
Lamtor5	3.37925e-61	0.140692	0.833	0.476	4.11068e-60	1.01371e-60
Pak1ip1	3.54967e-61	0.149485	0.834	0.484	4.31226e-60	1.0631e-60
Cnn2	3.57698e-61	0.15792	0.553	0.224	4.33969e-60	1.07049e-60
Ipo7	3.8398e-61	0.102185	0.798	0.437	4.6524e-60	1.14653e-60
Smim12	4.21773e-61	0.118071	0.641	0.304	5.10357e-60	1.25811e-60
Cyb561	4.78951e-61	0.163613	0.869	0.519	5.77258e-60	1.42593e-60
Me1	4.87371e-61	0.111109	0.67	0.305	5.86637e-60	1.4476e-60
Rela	5.23178e-61	0.121234	0.892	0.523	6.28087e-60	1.55231e-60
Dnajc21	5.30395e-61	0.154617	0.887	0.543	6.35919e-60	1.57076e-60
Spry2	5.62791e-61	0.211335	0.572	0.257	6.7388e-60	1.6661e-60
Lrrfip1	6.01513e-61	0.232071	0.957	0.643	7.18369e-60	1.77889e-60
Itpripl2	6.59915e-61	0.232567	0.52	0.216	7.87093e-60	1.94741e-60
Pdcd10	6.86288e-61	0.185293	0.923	0.572	8.17485e-60	2.02115e-60
Cul1	6.98222e-61	0.167855	0.902	0.545	8.30621e-60	2.05349e-60
Adgrl2	8.54812e-61	0.144996	0.592	0.265	1.01559e-59	2.5117e-60
Slc20a1	1.14635e-60	0.119049	0.393	0.115	1.35668e-59	3.37337e-60
Tmem205	1.16028e-60	0.166675	0.921	0.574	1.37141e-59	3.39774e-60
Mgst3	1.32035e-60	0.25386	0.929	0.605	1.55659e-59	3.86075e-60
Ddx39	1.38159e-60	0.154406	0.84	0.488	1.6267e-59	4.03037e-60
Wdr26	1.49997e-60	0.234561	0.923	0.592	1.76381e-59	4.37447e-60
Sdf2	1.61933e-60	0.191348	0.914	0.559	1.89929e-59	4.71757e-60
Pbrm1	1.99583e-60	0.160751	0.865	0.51	2.33491e-59	5.8073e-60
Lamb2	2.00008e-60	0.103086	0.618	0.298	2.33691e-59	5.8073e-60
Gapdh	2.1097e-60	0.372707	0.991	0.871	2.46186e-59	6.11785e-60
Arf2	2.19737e-60	0.101713	0.517	0.209	2.5609e-59	6.36959e-60
Vps37b	2.29055e-60	0.166648	0.912	0.573	2.6661e-59	6.62061e-60
Yif1b	2.40175e-60	0.168965	0.836	0.484	2.792e-59	6.92865e-60
5730559C18Rik	2.90196e-60	0.107504	0.347	0.075	3.35647e-59	8.36009e-60
Mrpl19	3.11688e-60	0.10884	0.606	0.276	3.60051e-59	8.9814e-60
Leprot	3.19927e-60	0.109068	0.621	0.302	3.69103e-59	9.19849e-60
Ppp1r1b	3.3265e-60	0.110337	0.583	0.25	3.833e-59	9.55849e-60
Sptlc2	3.444e-60	0.114302	0.887	0.544	3.95845e-59	9.86013e-60
Cldnd1	4.02107e-60	0.151246	0.817	0.463	4.61016e-59	1.15062e-59
M6pr	4.69221e-60	0.129169	0.865	0.5	5.36621e-59	1.33857e-59
Rab10	4.89437e-60	0.219388	0.943	0.615	5.59043e-59	1.39366e-59
Elf1	4.99035e-60	0.238765	0.939	0.571	5.69297e-59	1.42015e-59
Sgpl1	7.21188e-60	0.118193	0.571	0.256	8.1967e-59	2.04905e-59
Cdk2ap2	7.34196e-60	0.163197	0.872	0.532	8.32392e-59	2.08305e-59
Hnrnpc	7.88006e-60	0.18616	0.934	0.589	8.91194e-59	2.23314e-59
Tex264	8.74335e-60	0.102944	0.805	0.456	9.81567e-59	2.46988e-59
Pdlim1	9.08185e-60	0.271168	0.92	0.593	1.01832e-58	2.56235e-59
Cept1	9.56549e-60	0.120455	0.54	0.234	1.07124e-58	2.69683e-59
Lman2	1.00252e-59	0.217611	0.942	0.608	1.12135e-58	2.81406e-59
Rgs2	1.08295e-59	0.40191	0.895	0.557	1.20984e-58	3.03492e-59
Sap30bp	1.15696e-59	0.117836	0.731	0.39	1.29095e-58	3.25517e-59
H2afy	1.2031e-59	0.102877	0.882	0.535	1.34081e-58	3.36272e-59
Rap1b	1.31912e-59	0.220676	0.931	0.585	1.46654e-58	3.69383e-59
Wbp2	1.41452e-59	0.136409	0.874	0.531	1.5707e-58	3.94019e-59
Prlr	1.45874e-59	0.376019	0.84	0.48	1.61393e-58	4.07424e-59
Cmtm6	1.49093e-59	0.122105	0.706	0.367	1.64757e-58	4.15218e-59
Cd2ap	1.53146e-59	0.288618	0.956	0.646	1.69032e-58	4.25773e-59
Tm9sf2	1.84697e-59	0.13575	0.887	0.541	2.02879e-58	5.14111e-59
Ormdl2	1.90498e-59	0.110933	0.867	0.528	2.08797e-58	5.27275e-59
Alcam	1.9054e-59	0.165444	0.852	0.493	2.08797e-58	5.29318e-59
Plac8	2.38911e-59	0.425746	0.809	0.479	2.61179e-58	6.61427e-59
Cxadr	2.49285e-59	0.281368	0.949	0.625	2.71871e-58	6.88153e-59
Rce1	2.61913e-59	0.101705	0.692	0.353	2.84966e-58	7.23084e-59
Mydgf	2.675e-59	0.246819	0.947	0.621	2.907e-58	7.35872e-59
Relb	2.81255e-59	0.10834	0.748	0.404	3.05286e-58	7.73394e-59
Fam214b	2.90777e-59	0.1303	0.612	0.284	3.14877e-58	7.9982e-59
Mrpl24	2.95111e-59	0.104122	0.906	0.568	3.19193e-58	8.09705e-59
Snx6	3.05723e-59	0.121713	0.858	0.5	3.30281e-58	8.3875e-59
Ccni	4.08888e-59	0.200331	0.928	0.599	4.39662e-58	1.11954e-58
Smim15	4.72094e-59	0.140924	0.665	0.336	5.06438e-58	1.29023e-58
Dnajc8	4.76493e-59	0.11667	0.884	0.533	5.1056e-58	1.2994e-58
Nae1	4.79118e-59	0.10372	0.696	0.361	5.12773e-58	1.30581e-58
Nap1l1	5.00062e-59	0.127598	0.857	0.508	5.34565e-58	1.36121e-58
Sdha	5.86272e-59	0.11503	0.871	0.513	6.2454e-58	1.59317e-58
Sfr1	6.57818e-59	0.21469	0.947	0.637	6.97515e-58	1.7865e-58
Cdh17	6.87906e-59	0.180446	0.344	0.083	7.28577e-58	1.86543e-58
Pgk1	7.35782e-59	0.118056	0.793	0.449	7.78385e-58	1.99288e-58
Bax	7.43636e-59	0.151797	0.821	0.488	7.85787e-58	2.01183e-58
Rassf3	9.18725e-59	0.102418	0.781	0.44	9.67457e-58	2.4817e-58
Osmr	9.40114e-59	0.121232	0.468	0.166	9.88845e-58	2.53499e-58
Ly6d	9.55969e-59	0.994817	0.375	0.112	1.00437e-57	2.57468e-58
Ywhab	1.03397e-58	0.191931	0.933	0.589	1.08384e-57	2.77026e-58
Naglu	1.04487e-58	0.117195	0.566	0.253	1.09401e-57	2.79341e-58
Zbtb7a	1.19739e-58	0.142352	0.879	0.529	1.25085e-57	3.21886e-58
Ppig	1.52634e-58	0.237028	0.927	0.583	1.58546e-57	4.09856e-58
Ftsj3	1.97585e-58	0.107313	0.672	0.331	2.04774e-57	5.29695e-58
P2rx4	1.99056e-58	0.109235	0.867	0.517	2.06065e-57	5.31662e-58
Gtpbp4	2.11773e-58	0.164217	0.881	0.525	2.18983e-57	5.6564e-58
Cisd2	2.16722e-58	0.128545	0.883	0.537	2.23849e-57	5.78212e-58
Sqle	2.50924e-58	0.147767	0.584	0.267	2.58302e-57	6.6792e-58
Bmyc	2.58749e-58	0.215502	0.682	0.366	2.66059e-57	6.88296e-58
Gpi1	3.23275e-58	0.21937	0.97	0.685	3.31664e-57	8.57241e-58
Nudt4	3.25677e-58	0.123537	0.858	0.5	3.33756e-57	8.6406e-58
Nono	3.30323e-58	0.119492	0.873	0.528	3.38139e-57	8.73508e-58
Scd1	3.38123e-58	0.182405	0.83	0.512	3.45738e-57	8.93505e-58
Pip5k1a	3.52769e-58	0.123448	0.844	0.504	3.5991e-57	9.3193e-58
Tomm40	5.36354e-58	0.12594	0.818	0.464	5.44186e-57	1.4132e-57
Erp44	5.62493e-58	0.265674	0.962	0.665	5.68819e-57	1.4798e-57
Zdhhc20	7.35307e-58	0.119597	0.737	0.399	7.42752e-57	1.93279e-57
Irgq	8.16128e-58	0.14268	0.502	0.206	8.20781e-57	2.14298e-57
Tmed5	8.38958e-58	0.20874	0.92	0.56	8.42818e-57	2.20051e-57
Lamp2	9.59811e-58	0.279385	0.975	0.691	9.61069e-57	2.51458e-57
Dnttip1	1.06203e-57	0.125697	0.829	0.49	1.0611e-56	2.77289e-57
Tigd2	1.10137e-57	0.115737	0.524	0.222	1.09921e-56	2.87378e-57
Vps4b	1.10543e-57	0.121079	0.897	0.543	1.10097e-56	2.89614e-57
G6pdx	1.41696e-57	0.107947	0.659	0.343	1.40349e-56	3.70015e-57
Epcam	1.447e-57	0.371772	0.998	0.957	1.43016e-56	3.77343e-57
Fam63a	1.57457e-57	0.107554	0.694	0.368	1.55457e-56	4.08042e-57
Mia3	1.6309e-57	0.156992	0.892	0.532	1.60845e-56	4.23088e-57
F2rl1	1.77389e-57	0.129368	0.812	0.445	1.7476e-56	4.58833e-57
Ndufs4	1.78294e-57	0.150087	0.907	0.576	1.75463e-56	4.6083e-57
Trex2	2.6516e-57	0.138961	0.462	0.173	2.59834e-56	6.85183e-57
Hn1	2.69814e-57	0.149208	0.891	0.554	2.64112e-56	6.97212e-57
Gatad1	2.84212e-57	0.11425	0.82	0.487	2.77898e-56	7.32421e-57
Tmem64	2.84503e-57	0.127031	0.83	0.486	2.77898e-56	7.34057e-57
Ctsc	2.88119e-57	0.122487	0.765	0.41	2.8113e-56	7.40833e-57
Smap1	2.94255e-57	0.104229	0.837	0.495	2.86813e-56	7.55298e-57
Ctse	3.32476e-57	0.359594	0.343	0.086	3.22695e-56	8.51831e-57
Ccdc47	3.58881e-57	0.101613	0.753	0.418	3.47588e-56	9.1993e-57
Ppp1r15a	3.75415e-57	0.271458	0.948	0.647	3.62835e-56	9.59704e-57
Prr13	4.10291e-57	0.202679	0.942	0.612	3.95709e-56	1.04794e-56
Abi1	4.42951e-57	0.11024	0.833	0.477	4.26311e-56	1.13085e-56
1810055G02Rik	4.55924e-57	0.100777	0.537	0.233	4.36963e-56	1.16255e-56
Ash1l	4.73946e-57	0.104472	0.847	0.496	4.53288e-56	1.20691e-56
Irf6	5.81285e-57	0.269233	0.963	0.648	5.54278e-56	1.47748e-56
Fam49b	6.43598e-57	0.124549	0.576	0.268	6.12989e-56	1.63561e-56
Rybp	7.127e-57	0.123138	0.764	0.409	6.76697e-56	1.80857e-56
Supt4a	8.27532e-57	0.127109	0.897	0.552	7.84914e-56	2.09762e-56
Msi2	9.36892e-57	0.129449	0.917	0.589	8.86808e-56	2.37077e-56
Rest	9.69149e-57	0.107649	0.691	0.362	9.16396e-56	2.44864e-56
Reg3g	1.04066e-56	0.577635	0.458	0.179	9.81989e-56	2.62475e-56
Gan	1.08217e-56	0.113717	0.515	0.216	1.02011e-55	2.72228e-56
Hebp2	1.19572e-56	0.107198	0.731	0.382	1.12253e-55	3.01718e-56
Serpinb11	1.20404e-56	0.17792	0.365	0.102	1.12803e-55	3.01718e-56
Ptpn12	1.23471e-56	0.130697	0.537	0.238	1.15441e-55	3.08873e-56
Tmem41b	1.25968e-56	0.101862	0.657	0.33	1.17536e-55	3.16011e-56
Eef1e1	1.64071e-56	0.108141	0.641	0.319	1.52778e-55	4.10803e-56
Bscl2	1.75899e-56	0.111935	0.738	0.403	1.63625e-55	4.40312e-56
Tjp2	1.84103e-56	0.180537	0.919	0.562	1.71083e-55	4.59753e-56
Sssca1	2.09424e-56	0.115737	0.711	0.388	1.94024e-55	5.2157e-56
Ube2f	2.22652e-56	0.142011	0.842	0.492	2.06071e-55	5.55127e-56
Pgs1	2.23408e-56	0.114627	0.648	0.323	2.06562e-55	5.55127e-56
Nr1d1	2.34874e-56	0.154044	0.547	0.236	2.16727e-55	5.84274e-56
Lrrc58	2.84187e-56	0.14475	0.833	0.492	2.61703e-55	7.05227e-56
Pdcd6	2.99048e-56	0.209098	0.94	0.63	2.75112e-55	7.41558e-56
Prss8	4.08894e-56	0.227248	0.906	0.557	3.74663e-55	1.01312e-55
Ube2q2	4.61699e-56	0.128447	0.851	0.52	4.22323e-55	1.14299e-55
Prpf38b	6.68664e-56	0.103367	0.865	0.512	6.07226e-55	1.65307e-55
Rsl1d1	7.82835e-56	0.126621	0.915	0.552	7.09502e-55	1.93238e-55
Aco2	8.89439e-56	0.15403	0.847	0.491	8.02946e-55	2.19129e-55
Rasa1	9.2335e-56	0.108611	0.648	0.323	8.31922e-55	2.2723e-55
Vdac2	9.99827e-56	0.262454	0.976	0.748	8.9906e-55	2.45885e-55
Cdc42ep1	1.04755e-55	0.128479	0.744	0.416	9.41051e-55	2.57863e-55
Sdcbp	1.05538e-55	0.282102	0.977	0.72	9.47154e-55	2.60001e-55
Anxa4	1.07773e-55	0.270994	0.989	0.842	9.66273e-55	2.64583e-55
Pcbd1	1.1162e-55	0.1085	0.637	0.321	9.99128e-55	2.74048e-55
Cyc1	1.16092e-55	0.201273	0.936	0.602	1.03681e-54	2.8349e-55
Gba	1.56166e-55	0.110017	0.554	0.244	1.39063e-54	3.80781e-55
2023-09-02	1.64843e-55	0.132452	0.848	0.509	1.46364e-54	4.02259e-55
Snrk	1.76776e-55	0.105675	0.613	0.302	1.56505e-54	4.30991e-55
Dusp4	1.77541e-55	0.102222	0.331	0.078	1.5703e-54	4.32901e-55
Tmem9b	2.05552e-55	0.104009	0.725	0.393	1.81107e-54	5.00391e-55
Sbspon	2.44244e-55	0.183179	0.43	0.148	2.14169e-54	5.91979e-55
Ceacam1	2.47977e-55	0.422417	0.984	0.779	2.17234e-54	6.00957e-55
Mfsd1	2.62276e-55	0.128063	0.619	0.318	2.29542e-54	6.34116e-55
Degs1	3.37545e-55	0.100272	0.691	0.359	2.94293e-54	8.17073e-55
Bzw1	4.75268e-55	0.2702	0.963	0.64	4.12409e-54	1.14687e-54
Ndufs8	4.78678e-55	0.103741	0.867	0.522	4.14975e-54	1.15514e-54
Serpinb1a	4.97132e-55	0.276911	0.812	0.453	4.30566e-54	1.19711e-54
Dph3	5.7705e-55	0.176913	0.933	0.6	4.98371e-54	1.38814e-54
Lrrc8a	6.66339e-55	0.122189	0.567	0.266	5.73865e-54	1.60033e-54
Sfxn1	7.35263e-55	0.10925	0.804	0.452	6.31445e-54	1.76402e-54
Taf6l	7.9395e-55	0.103055	0.789	0.453	6.81208e-54	1.90334e-54
Dnttip2	8.21884e-55	0.145441	0.87	0.513	7.03858e-54	1.96811e-54
Tbl1x	1.2343e-54	0.123851	0.838	0.485	1.05018e-53	2.94148e-54
Atxn10	1.37818e-54	0.102966	0.886	0.544	1.16935e-53	3.29626e-54
Sdf4	1.41046e-54	0.233016	0.968	0.695	1.19453e-53	3.36392e-54
Sox4	1.54277e-54	0.177901	0.455	0.168	1.30418e-53	3.6697e-54
Paox	1.72372e-54	0.125914	0.397	0.137	1.45046e-53	4.09377e-54
Tmsb4x	1.99524e-54	0.577194	0.999	0.974	1.67279e-53	4.75455e-54
Pmaip1	2.04077e-54	0.161501	0.289	0.054	1.7094e-53	4.84391e-54
Cuta	2.36398e-54	0.11168	0.882	0.541	1.97652e-53	5.59711e-54
1810058I24Rik	3.02469e-54	0.13838	0.868	0.528	2.50813e-53	7.15395e-54
Ubald2	3.02714e-54	0.13825	0.901	0.572	2.50813e-53	7.16917e-54
Atxn7l3b	3.10835e-54	0.105917	0.868	0.511	2.57076e-53	7.34979e-54
H13	3.33189e-54	0.297948	0.972	0.69	2.74821e-53	7.86045e-54
Cfap20	3.75189e-54	0.109808	0.789	0.455	3.08631e-53	8.84146e-54
Gmds	3.86179e-54	0.142268	0.925	0.612	3.17387e-53	9.09013e-54
Emc10	4.82475e-54	0.158393	0.901	0.553	3.95113e-53	1.13376e-53
Snapc2	4.93627e-54	0.107933	0.468	0.188	4.03884e-53	1.16062e-53
Ubxn1	6.60567e-54	0.175862	0.973	0.747	5.38553e-53	1.55116e-53
Comt	7.51063e-54	0.183898	0.932	0.61	6.10164e-53	1.76031e-53
Ppp2r2a	8.4219e-54	0.115442	0.871	0.518	6.81374e-53	1.9713e-53
Mrps17	1.19837e-53	0.104063	0.788	0.454	9.65857e-53	2.80618e-53
Upk1a	1.5027e-53	0.256796	0.877	0.546	1.20795e-52	3.50365e-53
Igsf8	2.10342e-53	0.101115	0.432	0.156	1.6747e-52	4.8994e-53
Elof1	2.64941e-53	0.124253	0.871	0.523	2.10211e-52	6.1754e-53
Tcp1	3.00662e-53	0.228994	0.963	0.645	2.37321e-52	7.00618e-53
Krt23	3.05935e-53	0.369688	0.755	0.439	2.41276e-52	7.11431e-53
Impad1	3.38554e-53	0.111998	0.673	0.353	2.66771e-52	7.87242e-53
Sdhd	3.40459e-53	0.100597	0.843	0.504	2.68042e-52	7.88651e-53
Mtus1	3.43761e-53	0.110836	0.81	0.487	2.7041e-52	7.97008e-53
Pkm	3.78893e-53	0.307222	0.989	0.819	2.97026e-52	8.77086e-53
Ppp4c	4.40022e-53	0.10511	0.854	0.51	3.44359e-52	1.01708e-52
Ctnna1	4.62318e-53	0.24234	0.977	0.716	3.61499e-52	1.06671e-52
Plscr1	5.03693e-53	0.273359	0.952	0.647	3.93181e-52	1.16234e-52
Ecscr	5.58508e-53	0.145206	0.32	0.077	4.35598e-52	1.2877e-52
Mkrn1	6.3216e-53	0.107713	0.841	0.494	4.9137e-52	1.4542e-52
Bst2	6.75738e-53	0.120476	0.766	0.442	5.24799e-52	1.55366e-52
Rpn1	7.6658e-53	0.197577	0.96	0.654	5.92839e-52	1.76078e-52
Gjb3	8.65798e-53	0.118865	0.447	0.165	6.67319e-52	1.98578e-52
Ccdc71l	9.81862e-53	0.180159	0.483	0.207	7.55703e-52	2.24921e-52
Mgat4b	1.46275e-52	0.108086	0.597	0.271	1.1199e-51	3.34022e-52
Cmas	1.63785e-52	0.188006	0.932	0.62	1.25186e-51	3.74776e-52
Nolc1	2.97146e-52	0.123026	0.855	0.517	2.25056e-51	6.77938e-52
1110001J03Rik	3.91182e-52	0.111117	0.828	0.492	2.94333e-51	8.9149e-52
Psme2	3.94039e-52	0.138738	0.913	0.58	2.96239e-51	8.9731e-52
Timm17a	4.16335e-52	0.133456	0.893	0.556	3.12234e-51	9.46339e-52
Slc38a10	4.383e-52	0.106211	0.797	0.447	3.2817e-51	9.95258e-52
Hsp90b1	5.51431e-52	0.366306	0.994	0.873	4.10529e-51	1.25061e-51
Eif3l	6.15267e-52	0.128023	0.905	0.56	4.57169e-51	1.39429e-51
Cebpb	6.31626e-52	0.286482	0.903	0.585	4.68711e-51	1.43122e-51
Tes	6.38397e-52	0.302163	0.972	0.667	4.73353e-51	1.44318e-51
Apoa1bp	6.51772e-52	0.146253	0.88	0.556	4.8288e-51	1.47318e-51
Apobec1	6.86665e-52	0.173443	0.405	0.148	5.0832e-51	1.55052e-51
Tmbim6	7.64952e-52	0.32127	0.992	0.803	5.65362e-51	1.72462e-51
Rps19bp1	7.66134e-52	0.100612	0.848	0.495	5.65779e-51	1.72494e-51
Rnf11	7.87151e-52	0.156733	0.929	0.578	5.80833e-51	1.77024e-51
Fam134b	8.14079e-52	0.107059	0.849	0.495	5.99737e-51	1.82892e-51
Ssr1	8.4906e-52	0.173156	0.94	0.617	6.24505e-51	1.90543e-51
Tpbg	8.66309e-52	0.104739	0.645	0.337	6.35663e-51	1.94141e-51
Ppp1r11	8.76819e-52	0.123162	0.919	0.583	6.4286e-51	1.96387e-51
Tmem33	1.14188e-51	0.109393	0.724	0.393	8.35193e-51	2.54997e-51
Gpr108	1.17936e-51	0.104992	0.773	0.432	8.61235e-51	2.6365e-51
Plet1	1.60686e-51	0.355048	0.968	0.7	1.16507e-50	3.59326e-51
Tmsb10	1.92297e-51	0.168863	0.89	0.59	1.39317e-50	4.28037e-51
Fh1	1.95345e-51	0.113322	0.845	0.5	1.41301e-50	4.34242e-51
Hras	1.99204e-51	0.141706	0.914	0.591	1.4398e-50	4.42658e-51
Yrdc	2.05153e-51	0.153459	0.901	0.568	1.48162e-50	4.555e-51
Phlda2	2.07155e-51	0.177972	0.647	0.347	1.49491e-50	4.59435e-51
Spr	2.26342e-51	0.112286	0.764	0.439	1.63208e-50	5.01051e-51
Cst3	2.35122e-51	0.432256	0.991	0.836	1.69406e-50	5.20429e-51
Dirc2	3.21899e-51	0.146039	0.852	0.498	2.30122e-50	7.12313e-51
Jup	4.58448e-51	0.227098	0.977	0.678	3.25708e-50	1.01205e-50
Sprr1a	4.70575e-51	0.646556	0.862	0.617	3.34064e-50	1.03963e-50
Hsp90aa1	4.84193e-51	0.356761	0.994	0.851	3.43466e-50	1.06715e-50
Tor1aip2	4.9516e-51	0.101516	0.847	0.513	3.50974e-50	1.09021e-50
Actn4	5.44712e-51	0.254924	0.984	0.746	3.84315e-50	1.19901e-50
Psmb8	6.5478e-51	0.134404	0.873	0.531	4.60555e-50	1.43944e-50
Gfpt1	6.96628e-51	0.268006	0.972	0.689	4.88865e-50	1.53006e-50
Csnk2b	8.15239e-51	0.139808	0.936	0.616	5.71228e-50	1.78714e-50
Srp72	8.37087e-51	0.205323	0.939	0.626	5.86089e-50	1.83338e-50
Calm2	8.40802e-51	0.361975	0.989	0.816	5.88241e-50	1.84013e-50
C1galt1	1.06185e-50	0.101464	0.632	0.334	7.40069e-50	2.31678e-50
Ebp	1.16018e-50	0.104154	0.818	0.487	8.06151e-50	2.53259e-50
Ccar1	1.39904e-50	0.105323	0.84	0.495	9.68452e-50	3.05325e-50
Pfn1	1.54382e-50	0.331478	0.992	0.865	1.06465e-49	3.35493e-50
Rwdd1	1.62016e-50	0.13367	0.893	0.564	1.11646e-49	3.52538e-50
Tubb2b	1.74907e-50	0.115331	0.36	0.111	1.20439e-49	3.80416e-50
Fosl1	1.84692e-50	0.300071	0.825	0.499	1.27081e-49	4.01719e-50
Rnase4	2.22447e-50	0.350329	0.631	0.32	1.52602e-49	4.81541e-50
Rab7b	2.24207e-50	0.125378	0.264	0.047	1.53694e-49	4.85355e-50
Crip1	2.24595e-50	0.51169	0.734	0.447	1.53845e-49	4.86996e-50
Prpf40a	3.1685e-50	0.10579	0.895	0.564	2.1575e-49	6.85383e-50
Wars	3.45132e-50	0.172121	0.907	0.568	2.34833e-49	7.45119e-50
Frrs1	3.66354e-50	0.100483	0.401	0.141	2.49088e-49	7.89624e-50
Rpl7l1	9.71874e-50	0.104301	0.839	0.504	6.44077e-49	2.09478e-49
Mal2	1.14421e-49	0.114249	0.806	0.479	7.57191e-49	2.45421e-49
Aldh6a1	1.16646e-49	0.138793	0.856	0.532	7.70807e-49	2.51609e-49
Rac3	1.36815e-49	0.131275	0.623	0.324	9.0213e-49	2.94304e-49
Pdcd6ip	1.38383e-49	0.153915	0.961	0.66	9.11164e-49	2.96135e-49
Bcap31	1.51184e-49	0.185381	0.955	0.637	9.92932e-49	3.23686e-49
Magt1	1.5164e-49	0.178676	0.894	0.537	9.94877e-49	3.25481e-49
Fam46b	1.92372e-49	0.100861	0.37	0.117	1.25672e-48	4.10696e-49
Nucks1	2.13311e-49	0.197313	0.963	0.665	1.39054e-48	4.55131e-49
Arl4c	2.35237e-49	0.139001	0.429	0.16	1.5313e-48	5.01605e-49
Tap2	2.55406e-49	0.110791	0.617	0.315	1.65671e-48	5.43717e-49
Ucp2	2.79116e-49	0.168999	0.916	0.593	1.80922e-48	5.94259e-49
Edn1	2.87593e-49	0.313703	0.664	0.361	1.86154e-48	6.12778e-49
Fam173a	3.00048e-49	0.147924	0.925	0.583	1.93805e-48	6.37634e-49
Mpp5	3.14301e-49	0.106096	0.836	0.469	2.02726e-48	6.66684e-49
Derl1	3.19654e-49	0.132811	0.909	0.57	2.06034e-48	6.78705e-49
Tmem238	4.02442e-49	0.141295	0.925	0.609	2.57765e-48	8.51723e-49
Mrpl12	4.55937e-49	0.106372	0.905	0.563	2.90811e-48	9.65114e-49
Mrpl14	5.12303e-49	0.141207	0.915	0.593	3.26082e-48	1.0825e-48
Fam69a	5.49731e-49	0.117814	0.712	0.387	3.48937e-48	1.16161e-48
Ddx24	5.50859e-49	0.180102	0.955	0.651	3.4941e-48	1.1625e-48
Ybx3	5.7469e-49	0.228924	0.971	0.698	3.64023e-48	1.21186e-48
Tmem147	6.08793e-49	0.128171	0.878	0.546	3.84827e-48	1.28217e-48
Arcn1	6.77287e-49	0.133578	0.912	0.574	4.2724e-48	1.42384e-48
Gng12	7.01055e-49	0.102593	0.9	0.573	4.41929e-48	1.47278e-48
Ddost	7.61964e-49	0.272103	0.975	0.715	4.78681e-48	1.59926e-48
Perp	8.58355e-49	0.172237	0.954	0.637	5.38129e-48	1.79886e-48
Ywhag	1.26152e-48	0.11368	0.868	0.534	7.84452e-48	2.63893e-48
Gsk3b	1.29319e-48	0.152308	0.948	0.626	8.019e-48	2.69894e-48
Ereg	1.39663e-48	0.308916	0.226	0.028	8.63781e-48	2.92603e-48
Abhd14b	2.12615e-48	0.100258	0.8	0.467	1.30616e-47	4.44712e-48
Ubl7	2.38982e-48	0.113501	0.568	0.284	1.46618e-47	4.98477e-48
Rhov	2.42591e-48	0.213762	0.464	0.202	1.48634e-47	5.06293e-48
Tmem248	2.54851e-48	0.14226	0.927	0.597	1.55833e-47	5.30744e-48
Ippk	2.59585e-48	0.10109	0.531	0.251	1.58622e-47	5.4059e-48
Socs4	2.66717e-48	0.10428	0.573	0.279	1.62871e-47	5.5457e-48
Cd24a	3.33105e-48	0.325426	0.992	0.906	2.01947e-47	6.90939e-48
Gm20442	5.95282e-48	0.100757	0.361	0.113	3.55927e-47	1.23329e-47
Arhgdia	6.79509e-48	0.216098	0.971	0.7	4.05231e-47	1.40802e-47
Rock1	6.98575e-48	0.152809	0.92	0.575	4.1606e-47	1.44586e-47
1810037I17Rik	9.72033e-48	0.159336	0.967	0.689	5.73343e-47	2.00849e-47
H2-D1	1.02615e-47	0.313335	0.994	0.886	6.03324e-47	2.12615e-47
Rab1a	1.31159e-47	0.238784	0.975	0.679	7.68682e-47	2.70135e-47
Trappc5	1.52782e-47	0.103634	0.778	0.462	8.89723e-47	3.15177e-47
Hspa4	1.79729e-47	0.223448	0.954	0.637	1.04334e-46	3.70416e-47
Yipf5	2.11399e-47	0.120364	0.817	0.489	1.22023e-46	4.33765e-47
Pdlim2	2.91393e-47	0.123357	0.891	0.584	1.66624e-46	5.97614e-47
G3bp1	3.69874e-47	0.17213	0.934	0.604	2.10845e-46	7.59076e-47
Ido1	5.73169e-47	0.350031	0.303	0.079	3.21929e-46	1.17434e-46
Txn2	7.00617e-47	0.108878	0.856	0.526	3.92072e-46	1.43521e-46
Qars	8.28128e-47	0.124268	0.932	0.613	4.623e-46	1.69349e-46
Snw1	8.71922e-47	0.120701	0.865	0.535	4.86156e-46	1.78167e-46
Clptm1l	9.58772e-47	0.104563	0.894	0.563	5.33284e-46	1.95743e-46
Tmem208	1.08256e-46	0.111018	0.902	0.572	6.00315e-46	2.20217e-46
Tomm5	1.2615e-46	0.12193	0.886	0.558	6.97438e-46	2.56659e-46
Cdkn1a	1.62109e-46	0.259524	0.884	0.557	8.9087e-46	3.29655e-46
Dnajb9	1.71039e-46	0.127567	0.881	0.527	9.38261e-46	3.47617e-46
Actb	1.80684e-46	0.378563	1	0.991	9.87625e-46	3.67573e-46
Slc35b1	3.80503e-46	0.10133	0.858	0.526	2.04931e-45	7.72949e-46
Tmed10	4.28446e-46	0.284914	0.984	0.787	2.29807e-45	8.67423e-46
Tspan3	5.60294e-46	0.101028	0.767	0.424	2.99128e-45	1.13266e-45
Reep5	5.87034e-46	0.223096	0.975	0.718	3.12857e-45	1.18607e-45
Frmd4b	6.51517e-46	0.119527	0.866	0.524	3.46619e-45	1.31608e-45
St14	7.10995e-46	0.126522	0.927	0.618	3.77168e-45	1.43373e-45
Eif3f	8.37576e-46	0.26002	0.992	0.877	4.43036e-45	1.68813e-45
Rhou	1.1223e-45	0.188624	0.914	0.569	5.90239e-45	2.25395e-45
Tmem50a	1.12587e-45	0.165876	0.943	0.64	5.91777e-45	2.2718e-45
Hspa5	1.22576e-45	0.368702	0.998	0.938	6.43171e-45	2.47037e-45
Slc7a4	1.35465e-45	0.146538	0.857	0.506	7.08775e-45	2.70867e-45
Hspa9	1.4952e-45	0.180007	0.932	0.595	7.80533e-45	3.00663e-45
Atp5d	1.6497e-45	0.257443	0.989	0.809	8.59233e-45	3.30399e-45
Serinc1	1.7966e-45	0.145555	0.895	0.534	9.34151e-45	3.60076e-45
Ocln	1.95536e-45	0.142941	0.884	0.541	1.01382e-44	3.91692e-45
Rdx	2.54608e-45	0.123806	0.809	0.472	1.31268e-44	5.09092e-45
Os9	2.73404e-45	0.187458	0.96	0.67	1.40485e-44	5.43945e-45
Pgrmc1	3.28724e-45	0.165154	0.953	0.649	1.68063e-44	6.54874e-45
Ccdc80	3.6644e-45	0.135991	0.444	0.185	1.86825e-44	7.278e-45
Rab25	3.9035e-45	0.194902	0.963	0.688	1.98795e-44	7.74757e-45
Sar1a	4.06514e-45	0.179722	0.952	0.631	2.06797e-44	8.07729e-45
Prelid1	4.08363e-45	0.219077	0.961	0.684	2.07565e-44	8.08114e-45
Eif4g1	4.08477e-45	0.126571	0.96	0.654	2.07565e-44	8.08114e-45
Eif4e2	4.80218e-45	0.101366	0.894	0.578	2.42923e-44	9.49785e-45
Clic4	5.97982e-45	0.188618	0.938	0.632	3.01357e-44	1.18211e-44
Ugcg	6.28945e-45	0.107419	0.831	0.487	3.16613e-44	1.24216e-44
Ube2g2	6.30091e-45	0.104156	0.782	0.457	3.17016e-44	1.24292e-44
Dnajc10	1.18481e-44	0.31816	0.985	0.784	5.8964e-44	2.32571e-44
Uqcrc1	1.44721e-44	0.130227	0.95	0.635	7.17894e-44	2.85506e-44
Chmp2b	2.23436e-44	0.132725	0.947	0.644	1.09885e-43	4.38659e-44
Mgat1	2.74675e-44	0.111052	0.53	0.26	1.34723e-43	5.39888e-44
Tmem45a	2.92082e-44	0.12742	0.733	0.425	1.43032e-43	5.72703e-44
H2-K1	4.01462e-44	0.303449	0.996	0.929	1.95447e-43	7.85718e-44
Snrpe	4.03082e-44	0.117785	0.952	0.655	1.96131e-43	7.88866e-44
Pitpna	4.12565e-44	0.18369	0.971	0.709	2.00533e-43	8.07653e-44
Ly6g6c	4.79089e-44	0.167487	0.346	0.114	2.31396e-43	9.35809e-44
Psma5	5.11428e-44	0.111211	0.914	0.583	2.46885e-43	9.97355e-44
Trim15	5.34274e-44	0.1304	0.214	0.028	2.57372e-43	1.04022e-43
Mme	5.87619e-44	0.246535	0.922	0.61	2.82624e-43	1.1443e-43
Csrnp1	6.3712e-44	0.122132	0.781	0.465	3.05631e-43	1.23726e-43
Nsa2	6.88018e-44	0.196245	0.966	0.697	3.29358e-43	1.33503e-43
Yipf3	6.90587e-44	0.106294	0.903	0.578	3.30415e-43	1.33955e-43
Maff	1.03853e-43	0.131622	0.912	0.597	4.92267e-43	2.01417e-43
Capzb	1.54449e-43	0.223068	0.963	0.681	7.26094e-43	2.97677e-43
Cp	2.21432e-43	0.277069	0.348	0.117	1.03463e-42	4.26775e-43
Rpn2	2.2271e-43	0.252344	0.983	0.748	1.04007e-42	4.30223e-43
Bri3	2.42778e-43	0.179358	0.971	0.711	1.13264e-42	4.68358e-43
Ppp1r2	2.49831e-43	0.177986	0.937	0.634	1.16435e-42	4.81387e-43
Cct3	4.0818e-43	0.154974	0.934	0.609	1.88416e-42	7.84119e-43
Lrg1	5.21566e-43	0.242836	0.681	0.399	2.4003e-42	1.00225e-42
Cd81	5.49421e-43	0.255144	0.927	0.651	2.52469e-42	1.05308e-42
Prr9	5.64969e-43	0.5953	0.623	0.366	2.59484e-42	1.08274e-42
Btg1	1.055e-42	0.275504	0.989	0.86	4.76907e-42	2.01025e-42
Tbrg1	1.64513e-42	0.185202	0.962	0.684	7.39301e-42	3.15595e-42
Uqcrc2	2.61686e-42	0.12518	0.933	0.6	1.16627e-41	5.0065e-42
Dbi	3.99799e-42	0.186558	0.971	0.715	1.76891e-41	7.63624e-42
Tpm4	4.36052e-42	0.131608	0.92	0.619	1.9256e-41	8.31559e-42
Ndufc2	4.78767e-42	0.153242	0.967	0.681	2.11118e-41	9.12703e-42
Pttg1ip	5.76028e-42	0.186155	0.929	0.61	2.53033e-41	1.09649e-41
Ostc	7.10913e-42	0.136032	0.911	0.587	3.1139e-41	1.35219e-41
Ggct	7.32745e-42	0.169254	0.706	0.404	3.20646e-41	1.39271e-41
Arf6	8.61562e-42	0.201714	0.977	0.733	3.75047e-41	1.63627e-41
mt-Nd3	1.32198e-41	0.349656	0.985	0.739	5.71133e-41	2.50329e-41
Gm20186	1.97763e-41	0.124714	0.517	0.256	8.47212e-41	3.74784e-41
Acbd3	2.23421e-41	0.107093	0.895	0.581	9.54458e-41	4.21708e-41
Eif3d	2.37553e-41	0.115195	0.945	0.629	1.01436e-40	4.4965e-41
Ehd4	2.46948e-41	0.206844	0.964	0.672	1.05349e-40	4.66215e-41
Cstb	2.64709e-41	0.268222	0.986	0.768	1.12821e-40	4.9972e-41
Suox	2.85187e-41	0.101729	0.454	0.212	1.21436e-40	5.3693e-41
Azin1	3.17401e-41	0.343538	0.991	0.862	1.34715e-40	5.96656e-41
Arl6ip5	3.44395e-41	0.245924	0.968	0.672	1.45903e-40	6.46869e-41
Foxa1	4.0846e-41	0.120437	0.907	0.587	1.72565e-40	7.65781e-41
Mall	4.21087e-41	0.113156	0.287	0.081	1.77736e-40	7.89442e-41
Pdia6	4.4254e-41	0.310381	0.992	0.847	1.86534e-40	8.2992e-41
Cltc	4.59782e-41	0.170464	0.965	0.672	1.93712e-40	8.60964e-41
Zfp91	4.71184e-41	0.10987	0.902	0.579	1.98425e-40	8.80731e-41
Arid5b	4.86156e-41	0.138627	0.902	0.559	2.04448e-40	9.07934e-41
Nenf	5.00664e-41	0.128621	0.881	0.568	2.10453e-40	9.35086e-41
Ghitm	5.40169e-41	0.134395	0.93	0.598	2.26747e-40	1.00694e-40
Ctage5	7.22948e-41	0.100939	0.922	0.602	3.01953e-40	1.34568e-40
Kcnk1	8.04521e-41	0.260317	0.981	0.746	3.3526e-40	1.49691e-40
Rtn4	1.02995e-40	0.203589	0.963	0.667	4.26872e-40	1.91353e-40
Psma6	1.11889e-40	0.114602	0.925	0.58	4.62067e-40	2.07881e-40
Aldoa	1.16843e-40	0.265808	0.991	0.849	4.81654e-40	2.16961e-40
Rab11fip1	1.17658e-40	0.245294	0.937	0.654	4.84798e-40	2.18613e-40
mt-Nd1	1.30875e-40	0.334036	0.994	0.84	5.39014e-40	2.42473e-40
Arpc2	1.34626e-40	0.250484	0.984	0.796	5.53845e-40	2.49647e-40
Cdc42	1.63898e-40	0.241095	0.975	0.726	6.72303e-40	3.02996e-40
Eif1	3.19786e-40	0.265039	0.999	0.969	1.29324e-39	5.90124e-40
Phb2	3.84739e-40	0.182624	0.956	0.648	1.5525e-39	7.09341e-40
Lman1	4.31777e-40	0.111272	0.866	0.522	1.73924e-39	7.95206e-40
Nfix	4.45798e-40	0.105214	0.919	0.601	1.79415e-39	8.20224e-40
Manf	4.65602e-40	0.309997	0.988	0.825	1.87057e-39	8.5622e-40
Actr3	6.52434e-40	0.132679	0.945	0.627	2.60406e-39	1.19578e-39
Atp6v1e1	6.89748e-40	0.13781	0.949	0.647	2.7494e-39	1.26432e-39
Vapa	7.4888e-40	0.194417	0.974	0.693	2.97993e-39	1.37118e-39
Ssr2	8.6108e-40	0.194295	0.949	0.649	3.41749e-39	1.57478e-39
Kdelr2	8.81772e-40	0.192884	0.961	0.678	3.49659e-39	1.61172e-39
Hmgcs2	1.14317e-39	0.121048	0.267	0.07	4.5117e-39	2.08127e-39
Gm8730	1.38785e-39	0.259516	0.992	0.894	5.4609e-39	2.53539e-39
Prmt1	1.43942e-39	0.100544	0.895	0.571	5.65898e-39	2.6242e-39
Kdelr1	2.76374e-39	0.169199	0.954	0.651	1.06868e-38	5.0206e-39
Ptbp1	4.15844e-39	0.123122	0.952	0.654	1.59921e-38	7.56043e-39
Higd2a	4.27867e-39	0.121727	0.949	0.655	1.64476e-38	7.77148e-39
Ywhaq	1.00869e-38	0.172536	0.967	0.695	3.82619e-38	1.83227e-38
Sprr2a3	1.24456e-38	0.999591	0.285	0.093	4.70726e-38	2.24748e-38
Hdgf	1.49379e-38	0.158353	0.947	0.64	5.62672e-38	2.69817e-38
Pcbp2	1.63253e-38	0.242219	0.98	0.74	6.13672e-38	2.94902e-38
Rpsa	1.72764e-38	0.235534	0.999	0.966	6.4836e-38	3.12713e-38
Ctnnb1	1.93575e-38	0.187152	0.98	0.755	7.24092e-38	3.50356e-38
mt-Co2	2.46091e-38	0.318823	0.996	0.915	9.17539e-38	4.43867e-38
Pgls	3.27076e-38	0.164206	0.968	0.695	1.20965e-37	5.89488e-38
Errfi1	3.44348e-38	0.130535	0.967	0.71	1.27199e-37	6.19577e-38
Psmb2	3.52153e-38	0.169325	0.966	0.678	1.29978e-37	6.33417e-38
Nop58	3.9315e-38	0.164523	0.939	0.607	1.44586e-37	7.06562e-38
Cxcl1	4.10879e-38	0.370224	0.315	0.111	1.50924e-37	7.38263e-38
Grpel1	6.60192e-38	0.151053	0.952	0.643	2.40671e-37	1.18447e-37
Gm16286	7.47309e-38	0.124961	0.933	0.608	2.71889e-37	1.33941e-37
Cd63	9.21329e-38	0.24702	0.988	0.83	3.33087e-37	1.64992e-37
Tpm1	9.5683e-38	0.209559	0.978	0.758	3.45734e-37	1.71289e-37
Fam46a	1.19823e-37	0.117509	0.867	0.539	4.31155e-37	2.14591e-37
Mtdh	1.33232e-37	0.120778	0.919	0.588	4.78278e-37	2.37415e-37
Hbegf	3.07257e-37	0.311651	0.963	0.716	1.08642e-36	5.47044e-37
Pabpc1	3.28182e-37	0.239842	0.994	0.879	1.15683e-36	5.83945e-37
Hspd1	3.46603e-37	0.125364	0.922	0.595	1.22036e-36	6.17224e-37
Atp6v0e	3.60851e-37	0.164805	0.959	0.661	1.27004e-36	6.41557e-37
Ctsl	3.79836e-37	0.22225	0.964	0.673	1.33532e-36	6.74726e-37
Fkbp8	4.08304e-37	0.105177	0.938	0.637	1.4343e-36	7.23802e-37
Papss2	4.24172e-37	0.111635	0.763	0.445	1.4872e-36	7.51522e-37
Klf6	5.64018e-37	0.302984	0.989	0.819	1.96699e-36	9.98784e-37
Sqrdl	6.64044e-37	0.100186	0.816	0.508	2.30356e-36	1.17484e-36
Ywhah	9.36155e-37	0.164778	0.972	0.73	3.22919e-36	1.65463e-36
Sec11a	1.12498e-36	0.164174	0.948	0.627	3.86336e-36	1.97816e-36
Brk1	2.0572e-36	0.110444	0.953	0.645	7.00135e-36	3.63201e-36
Prdx1	2.41023e-36	0.23303	0.992	0.834	8.16647e-36	4.24537e-36
Cox5a	2.78405e-36	0.229891	0.981	0.767	9.40872e-36	4.89285e-36
Gm12840	2.9547e-36	0.140559	0.489	0.246	9.97811e-36	5.18751e-36
Krt18	3.56025e-36	0.272194	0.999	0.989	1.19746e-35	6.25469e-36
Mt2	3.64894e-36	0.359832	0.983	0.853	1.22683e-35	6.40721e-36
Actg1	4.11316e-36	0.277432	1	0.994	1.37837e-35	7.20209e-36
Metap2	4.46381e-36	0.129495	0.965	0.684	1.49151e-35	7.80859e-36
Gnb1	4.59151e-36	0.121147	0.971	0.728	1.53306e-35	8.02918e-36
Serpine2	4.75795e-36	0.28633	0.616	0.35	1.58806e-35	8.31931e-36
mt-Co1	5.54736e-36	0.326949	0.996	0.921	1.84818e-35	9.69159e-36
Tpm3	7.43456e-36	0.124503	0.973	0.727	2.46261e-35	1.2952e-35
Tmbim4	1.0366e-35	0.133887	0.955	0.67	3.41268e-35	1.80821e-35
Morf4l2	1.04103e-35	0.130047	0.963	0.677	3.42481e-35	1.80821e-35
Eif3c	1.05563e-35	0.174687	0.979	0.733	3.4716e-35	1.84139e-35
Rab7	1.52185e-35	0.106185	0.959	0.652	4.97627e-35	2.63592e-35
Ubxn4	1.80132e-35	0.212004	0.974	0.676	5.85876e-35	3.11879e-35
mt-Cytb	2.03409e-35	0.31329	0.996	0.904	6.60414e-35	3.51124e-35
Ndufb5	2.57164e-35	0.172251	0.967	0.682	8.31701e-35	4.44143e-35
Carkd	3.04838e-35	0.121122	0.907	0.582	9.83804e-35	5.2619e-35
Chp1	9.21437e-35	0.116474	0.965	0.699	2.93452e-34	1.58483e-34
Cmpk1	9.8819e-35	0.109615	0.955	0.666	3.14493e-34	1.69867e-34
Dnajb6	1.22576e-34	0.173842	0.974	0.711	3.88079e-34	2.11293e-34
Smarca5	2.55185e-34	0.153719	0.942	0.625	7.98551e-34	4.36924e-34
Purb	3.94365e-34	0.159873	0.95	0.643	1.21912e-33	6.74514e-34
Pebp1	4.66764e-34	0.236754	0.986	0.807	1.43904e-33	7.98805e-34
Gng5	9.40095e-34	0.22613	0.994	0.887	2.8542e-33	1.60241e-33
Sepw1	1.16972e-33	0.181782	0.972	0.716	3.53732e-33	1.98773e-33
Psma2	1.41151e-33	0.139459	0.968	0.678	4.25029e-33	2.39142e-33
Wdr1	1.86844e-33	0.115592	0.962	0.678	5.58767e-33	3.16893e-33
Mt1	2.30055e-33	0.384914	0.999	0.978	6.85755e-33	3.89104e-33
Srpr	2.7191e-33	0.148373	0.954	0.647	8.07366e-33	4.58996e-33
Mtch1	3.42634e-33	0.107857	0.951	0.655	1.01212e-32	5.78321e-33
Rnase1	5.67509e-33	0.368242	0.596	0.339	1.66353e-32	9.54479e-33
Tax1bp1	8.58037e-33	0.210516	0.984	0.773	2.4968e-32	1.43939e-32
Gdi2	8.81715e-33	0.13293	0.963	0.687	2.56326e-32	1.47842e-32
Ezr	1.32995e-32	0.173718	0.996	0.934	3.84925e-32	2.2275e-32
Ptma	1.47767e-32	0.163571	0.996	0.949	4.26604e-32	2.47253e-32
Rps16	1.59048e-32	0.197831	0.999	0.986	4.58594e-32	2.65408e-32
Atp5g3	2.08905e-32	0.113044	0.976	0.724	5.99337e-32	3.48291e-32
Eef1g	2.14748e-32	0.228855	0.988	0.793	6.15523e-32	3.57992e-32
Cldn3	2.2065e-32	0.317197	0.991	0.853	6.31648e-32	3.67373e-32
Chic2	2.5333e-32	0.103671	0.927	0.617	7.23393e-32	4.20219e-32
Cct2	2.61484e-32	0.113677	0.969	0.695	7.46213e-32	4.33148e-32
Csde1	3.15618e-32	0.165449	0.971	0.697	8.98183e-32	5.23991e-32
Crip2	3.63882e-32	0.178721	0.955	0.704	1.03169e-31	6.03086e-32
Snrpb	3.75176e-32	0.15092	0.965	0.682	1.06338e-31	6.20799e-32
Sod1	5.65133e-32	0.134254	0.965	0.678	1.58854e-31	9.34566e-32
Taf10	9.4988e-32	0.136805	0.967	0.704	2.6433e-31	1.56881e-31
Psenen	1.1669e-31	0.143085	0.958	0.66	3.23152e-31	1.93052e-31
Kif5b	1.61287e-31	0.181874	0.968	0.675	4.42911e-31	2.64999e-31
Wfdc18	1.81965e-31	0.140649	0.195	0.043	4.9895e-31	2.99319e-31
Gabarap	1.9627e-31	0.196481	0.99	0.851	5.3769e-31	3.22079e-31
Nedd4	2.35458e-31	0.140925	0.931	0.614	6.43703e-31	3.8585e-31
Psma3	2.59742e-31	0.183027	0.977	0.733	7.09457e-31	4.26549e-31
2010107E04Rik	2.94953e-31	0.126803	0.977	0.733	8.03479e-31	4.82785e-31
Tmem59	2.95049e-31	0.221451	0.986	0.801	8.03499e-31	4.82785e-31
Myl12b	4.45197e-31	0.137042	0.972	0.747	1.20773e-30	7.26491e-31
Psmb5	4.83798e-31	0.151991	0.958	0.67	1.31051e-30	7.89519e-31
Atp5a1	2.29173e-30	0.187712	0.99	0.808	6.01079e-30	3.7174e-30
Ppa1	2.84315e-30	0.1675	0.969	0.706	7.41467e-30	4.60278e-30
Ube2l3	2.90434e-30	0.100412	0.953	0.668	7.57209e-30	4.69622e-30
Rpl4	5.81139e-30	0.202333	0.997	0.949	1.49851e-29	9.40106e-30
Ets2	5.94429e-30	0.131871	0.973	0.699	1.53235e-29	9.60366e-30
mt-Atp6	6.41982e-30	0.269921	0.996	0.946	1.65168e-29	1.0363e-29
Blnk	6.80046e-30	0.142734	0.965	0.68	1.74619e-29	1.09676e-29
Snrpf	8.22161e-30	0.134369	0.968	0.696	2.10521e-29	1.32366e-29
Hspb1	1.18391e-29	0.308127	0.986	0.851	3.003e-29	1.8971e-29
Atp6v0b	1.26427e-29	0.163482	0.963	0.667	3.20505e-29	2.02409e-29
Copb2	2.05935e-29	0.137153	0.953	0.663	5.18912e-29	3.30394e-29
Lbp	4.23052e-29	0.101027	0.277	0.102	1.05585e-28	6.76807e-29
mt-Nd4	4.85772e-29	0.268325	0.993	0.852	1.20876e-28	7.76989e-29
Mdh2	4.91794e-29	0.124162	0.965	0.689	1.22308e-28	7.85955e-29
Akr1a1	5.23952e-29	0.197849	0.984	0.773	1.302e-28	8.36408e-29
Laptm4a	5.81068e-29	0.205116	0.984	0.762	1.44198e-28	9.26654e-29
Uqcrh	6.35802e-29	0.144527	0.993	0.889	1.5761e-28	1.01357e-28
Arf5	8.66479e-29	0.138039	0.977	0.755	2.13696e-28	1.37902e-28
Rab2a	1.26521e-28	0.169998	0.97	0.694	3.09452e-28	2.01914e-28
Hsp90ab1	1.45976e-28	0.180858	0.999	0.97	3.56182e-28	2.31754e-28
Krt17	1.80056e-28	0.26824	0.306	0.129	4.37824e-28	2.85273e-28
Psmb3	1.90482e-28	0.152961	0.97	0.698	4.62318e-28	3.00884e-28
Sec61b	2.15745e-28	0.204239	0.993	0.896	5.22528e-28	3.41788e-28
Cd164	2.26463e-28	0.115784	0.944	0.64	5.48197e-28	3.5733e-28
Tgif1	2.33761e-28	0.101017	0.923	0.61	5.65117e-28	3.69396e-28
Tpi1	3.00269e-28	0.161967	0.976	0.746	7.23992e-28	4.73213e-28
Rplp1	3.22659e-28	0.172093	1	0.995	7.77162e-28	5.09092e-28
Slc25a5	7.4941e-28	0.197385	0.984	0.806	1.78303e-27	1.17775e-27
Erp29	7.90321e-28	0.108267	0.95	0.681	1.87793e-27	1.24125e-27
Set	9.32449e-28	0.147927	0.975	0.76	2.20765e-27	1.46321e-27
Atp5o	9.99727e-28	0.149502	0.976	0.728	2.36449e-27	1.56874e-27
Gnb2	1.16304e-27	0.192838	0.988	0.793	2.73803e-27	1.81832e-27
Csrp1	1.92237e-27	0.15067	0.937	0.657	4.49451e-27	3.00259e-27
Cldn4	4.75036e-27	0.290197	0.997	0.907	1.09391e-26	7.41097e-27
Hnrnpf	4.78912e-27	0.184083	0.979	0.743	1.10256e-26	7.46757e-27
Sqstm1	6.28492e-27	0.131362	0.986	0.811	1.43969e-26	9.77527e-27
Myl12a	1.06208e-26	0.199988	0.988	0.811	2.41123e-26	1.64741e-26
Nhp2	1.08817e-26	0.103791	0.964	0.681	2.46804e-26	1.69272e-26
Msln	1.14182e-26	0.201886	0.158	0.032	2.58779e-26	1.769e-26
Gpx1	1.14852e-26	0.143617	0.983	0.794	2.60233e-26	1.78314e-26
Tuba1c	1.83111e-26	0.146496	0.961	0.677	4.11944e-26	2.83096e-26
Chmp2a	1.8938e-26	0.153235	0.986	0.782	4.25734e-26	2.92152e-26
Ybx1	2.20714e-26	0.116396	0.985	0.835	4.95082e-26	3.41354e-26
Saraf	5.59731e-26	0.128246	0.962	0.65	1.23976e-25	8.62315e-26
Ppp1r14b	6.21785e-26	0.133114	0.974	0.761	1.37555e-25	9.57051e-26
Ppp1ca	8.34914e-26	0.150224	0.979	0.73	1.83641e-25	1.27988e-25
Sptssa	8.94486e-26	0.105774	0.932	0.67	1.9665e-25	1.36927e-25
Ndufa4	9.6238e-26	0.179522	0.988	0.821	2.11475e-25	1.47229e-25
Cdkn2a	1.25057e-25	0.123688	0.175	0.045	2.74013e-25	1.9087e-25
Mrpl52	1.42782e-25	0.138019	0.98	0.754	3.12106e-25	2.18189e-25
Eif1a	1.82166e-25	0.121137	0.956	0.663	3.96871e-25	2.77273e-25
Myl6	2.52201e-25	0.186113	0.995	0.927	5.46593e-25	3.83625e-25
Eif4g2	5.91011e-25	0.178826	0.988	0.782	1.26387e-24	8.96293e-25
Timm13	7.92385e-25	0.108073	0.973	0.729	1.68704e-24	1.20022e-24
Eif5b	7.95087e-25	0.140088	0.98	0.739	1.6924e-24	1.20385e-24
Ppib	1.03984e-24	0.214385	0.992	0.872	2.20468e-24	1.57366e-24
Eif3a	1.70268e-24	0.155661	0.973	0.726	3.58435e-24	2.5646e-24
Npdc1	2.60751e-24	0.115267	0.948	0.66	5.45905e-24	3.93446e-24
Dmbt1	2.91637e-24	0.196746	0.112	0.01	6.09593e-24	4.39846e-24
Stard10	3.05327e-24	0.106372	0.975	0.773	6.38063e-24	4.59084e-24
Cct7	3.1149e-24	0.114934	0.968	0.696	6.50794e-24	4.67764e-24
Rps15a	4.49376e-24	0.167973	0.998	0.965	9.32506e-24	6.72803e-24
Rps3	4.74213e-24	0.17197	0.999	0.957	9.83379e-24	7.09734e-24
Ptgs1	4.85595e-24	0.124873	0.395	0.205	1.0063e-23	7.26077e-24
mt-Co3	6.83804e-24	0.231964	0.997	0.935	1.41099e-23	1.02037e-23
Ivl	9.64775e-24	0.229038	0.155	0.037	1.98184e-23	1.43635e-23
Rabac1	1.05433e-23	0.156078	0.99	0.862	2.16338e-23	1.56171e-23
Eif3k	1.09963e-23	0.121074	0.984	0.815	2.25532e-23	1.63486e-23
Cxcl2	1.2152e-23	0.521548	0.338	0.17	2.48901e-23	1.81187e-23
Erh	3.79447e-23	0.114868	0.965	0.689	7.66415e-23	5.59966e-23
Selk	4.80276e-23	0.141241	0.987	0.817	9.6624e-23	7.08149e-23
Rrad	5.50113e-23	0.111957	0.212	0.078	1.10408e-22	8.10824e-23
Map2k3	6.05414e-23	0.168062	0.972	0.722	1.21427e-22	8.91252e-23
Isg15	6.09346e-23	0.363149	0.41	0.219	1.22189e-22	8.96486e-23
Tceb2	8.03777e-23	0.141747	0.988	0.842	1.6058e-22	1.18267e-22
Arf1	9.96379e-23	0.17953	0.987	0.832	1.9854e-22	1.46295e-22
Dad1	1.28832e-22	0.177211	0.987	0.806	2.561e-22	1.89202e-22
Rhoa	1.33726e-22	0.129309	0.984	0.806	2.65656e-22	1.96392e-22
Tpt1	1.50032e-22	0.149667	1	0.997	2.97598e-22	2.19681e-22
Rpl14	1.63631e-22	0.14564	0.998	0.955	3.23802e-22	2.39835e-22
mt-Nd2	1.73731e-22	0.176353	0.99	0.819	3.43491e-22	2.54273e-22
Nfkbia	1.88797e-22	0.242534	0.882	0.635	3.72478e-22	2.75792e-22
Ran	3.31373e-22	0.118366	0.975	0.738	6.49157e-22	4.81949e-22
Psmb6	3.39213e-22	0.145304	0.979	0.741	6.64231e-22	4.93239e-22
Slc14a1	4.70364e-22	0.110077	0.142	0.033	9.17911e-22	6.82358e-22
Eif3h	4.74075e-22	0.137533	0.988	0.812	9.24956e-22	6.87667e-22
5330417C22Rik	4.81213e-22	0.144131	0.915	0.629	9.38682e-22	6.97318e-22
Txndc17	6.30825e-22	0.102847	0.974	0.739	1.22713e-21	9.13457e-22
Cfl1	6.42441e-22	0.219899	0.989	0.829	1.2492e-21	9.28711e-22
Fth1	8.57348e-22	0.113269	0.999	0.976	1.66109e-21	1.23794e-21
Defb1	1.28325e-21	0.298556	0.693	0.492	2.47684e-21	1.84499e-21
Psmd7	1.46348e-21	0.111943	0.97	0.697	2.82056e-21	2.10293e-21
Cox6a1	2.0105e-21	0.150354	0.982	0.767	3.86264e-21	2.89305e-21
Cystm1	2.51786e-21	0.158745	0.995	0.925	4.82125e-21	3.61931e-21
Dnaja1	4.74438e-21	0.130318	0.985	0.801	8.99637e-21	6.77382e-21
Reg3b	4.9222e-21	0.292197	0.208	0.079	9.32008e-21	7.02105e-21
Rps19	6.23581e-21	0.141084	0.999	0.982	1.17733e-20	8.89842e-21
Psmd8	1.32587e-20	0.125093	0.978	0.765	2.48384e-20	1.89393e-20
Rpl30	1.33003e-20	0.157165	0.997	0.957	2.49112e-20	1.89393e-20
Atox1	1.44083e-20	0.104865	0.977	0.755	2.6959e-20	2.04911e-20
Fkbp2	6.62671e-20	0.106993	0.981	0.783	1.21366e-19	9.34826e-20
Serbp1	8.03408e-20	0.13952	0.987	0.841	1.46819e-19	1.13143e-19
Clint1	9.65889e-20	0.142817	0.969	0.702	1.76056e-19	1.36014e-19
Gnb2l1	1.17965e-19	0.128509	0.999	0.977	2.14635e-19	1.66029e-19
Btf3	1.80657e-19	0.148758	0.993	0.891	3.26436e-19	2.53782e-19
Hamp	2.38613e-19	0.298183	0.247	0.113	4.28793e-19	3.33938e-19
Eif4a1	3.56934e-19	0.153711	0.994	0.891	6.37546e-19	4.98464e-19
Map1lc3a	3.69619e-19	0.128725	0.98	0.758	6.59946e-19	5.16256e-19
Atp5b	3.81747e-19	0.142497	0.991	0.871	6.81336e-19	5.32259e-19
Ftl1	3.88899e-19	0.185976	0.999	0.943	6.93831e-19	5.41636e-19
Cox6b1	5.86526e-19	0.101756	0.991	0.852	1.04075e-18	8.15065e-19
Npc2	1.38656e-18	0.132771	0.98	0.756	2.43025e-18	1.91943e-18
Hnrnpab	2.09653e-18	0.11236	0.982	0.784	3.65716e-18	2.89189e-18
Rbm3	3.33142e-18	0.109561	0.989	0.854	5.77614e-18	4.57943e-18
Ugt2b34	6.04181e-18	0.105285	0.111	0.024	1.0395e-17	8.28918e-18
Xbp1	6.99649e-18	0.10772	0.972	0.719	1.20149e-17	9.587e-18
Rpl34	1.18373e-17	0.127853	0.997	0.964	2.01844e-17	1.6106e-17
Txn1	1.2751e-17	0.107977	0.988	0.821	2.17263e-17	1.7459e-17
Rpl8	1.28755e-17	0.117391	0.998	0.964	2.19342e-17	1.75834e-17
Atp5g2	1.40804e-17	0.10061	0.989	0.842	2.39557e-17	1.92061e-17
Rpl7	2.49312e-17	0.100024	0.998	0.97	4.20812e-17	3.37567e-17
Rps27	3.65856e-17	0.135986	0.999	0.979	6.14809e-17	4.95848e-17
Spcs1	3.85538e-17	0.107081	0.961	0.675	6.47528e-17	5.2259e-17
Oasl1	5.96583e-17	0.151608	0.238	0.113	9.94341e-17	8.06079e-17
Cd52	6.25327e-17	0.15284	0.353	0.205	1.04111e-16	8.43318e-17
Mif	9.2419e-17	0.123806	0.968	0.745	1.53064e-16	1.24258e-16
Sec61g	1.16332e-16	0.103728	0.994	0.901	1.91803e-16	1.55786e-16
Dnajc3	1.17341e-16	0.150126	0.981	0.768	1.93431e-16	1.57024e-16
Prdx2	1.78021e-16	0.10153	0.97	0.734	2.91522e-16	2.38095e-16
Ssr4	1.79183e-16	0.109654	0.993	0.873	2.93214e-16	2.39273e-16
Rps20	4.16597e-16	0.126639	1	0.991	6.75689e-16	5.56302e-16
Rpl39	5.80493e-16	0.103624	0.999	0.975	9.36714e-16	7.71189e-16
Atp5f1	8.50657e-16	0.113026	0.979	0.74	1.36689e-15	1.1263e-15
Defb50	8.75993e-16	0.558558	0.997	0.993	1.40662e-15	1.15862e-15
Eif5a	1.01386e-15	0.156217	0.992	0.883	1.62401e-15	1.33321e-15
Chchd2	3.87264e-15	0.101594	0.994	0.888	6.10517e-15	5.05524e-15
Atp1b1	5.09582e-15	0.102256	0.985	0.822	8.00459e-15	6.64033e-15
Hnrnpk	5.15416e-15	0.135622	0.989	0.81	8.09209e-15	6.70108e-15
Rpl18a	9.04362e-15	0.115686	0.999	0.975	1.40948e-14	1.1702e-14
Rps10	1.1791e-14	0.10165	0.999	0.983	1.83237e-14	1.52158e-14
Rps27a	1.2307e-14	0.139038	0.999	0.981	1.91062e-14	1.58503e-14
Rps5	1.44431e-14	0.115989	0.999	0.983	2.23695e-14	1.84853e-14
Ctgf	1.97938e-14	0.10705	0.162	0.068	3.0574e-14	2.53039e-14
Spcs2	5.56729e-14	0.108908	0.98	0.795	8.46679e-14	7.09122e-14
Ifi202b	1.351e-13	0.137555	0.082	0.017	2.0297e-13	1.70679e-13
Krt16	2.10523e-13	0.164008	0.105	0.032	3.14532e-13	2.66261e-13
Rpl22l1	4.28853e-13	0.102883	0.992	0.889	6.35348e-13	5.3932e-13
Rpl13a	3.92231e-12	0.102388	0.999	0.972	5.6574e-12	4.87914e-12
Rpl17	4.7518e-12	0.118419	0.998	0.969	6.83663e-12	5.90124e-12
Rsad2	1.0368e-11	0.443034	0.153	0.071	1.47824e-11	1.28253e-11
Pigr	1.6772e-11	0.103665	0.894	0.705	2.37617e-11	2.06543e-11
Eif5	2.3463e-11	0.101693	0.981	0.784	3.30776e-11	2.88738e-11
Rps13	1.20581e-10	0.104905	0.998	0.963	1.66311e-10	1.46693e-10
Srpx	1.78993e-10	0.132659	0.124	0.054	2.4551e-10	2.16485e-10
Ifit1	5.79898e-07	0.189832	0.176	0.111	7.20317e-07	6.69962e-07
Cmpk2	1.44705e-06	0.103467	0.091	0.044	1.77937e-06	1.66818e-06
Ifit3b	7.69859e-06	0.112839	0.034	0.009	9.28488e-06	8.77311e-06
Ifit2	1.30653e-05	0.105224	0.067	0.031	1.5628e-05	1.48666e-05
Ifit3	5.83096e-05	0.133508	0.039	0.014	6.84696e-05	6.5679e-05
Msmb	0.000443875	0.396923	0.96	0.908	0.000510371	0.000493955
Hnrnpa2b1	0.00901732	-0.399074	0.98	0.825	0.00995868	0.00979564
Slc16a10	0.00833334	-0.152573	0.258	0.199	0.00921995	0.00905752
Ehf	0.00779941	-0.136431	0.95	0.716	0.00863651	0.00848179
Gm53	0.00696921	-0.158077	0.174	0.127	0.00772934	0.00758307
Ift20	0.00637322	-0.193538	0.941	0.681	0.0070769	0.00693834
H2afz	0.00581381	-0.148659	0.983	0.791	0.00646042	0.00633277
Apoc1	0.00517246	-0.123372	0.177	0.134	0.00575471	0.00563723
Acrbp	0.00419971	-0.290457	0.338	0.341	0.00468325	0.00457956
Ibsp	0.00398979	-0.32782	0.057	0.079	0.0044535	0.00435302
Eif4b	0.0036802	-0.170416	0.936	0.721	0.00411243	0.00401743
Tma7	0.00358777	-0.113245	0.972	0.761	0.00401158	0.00391866
Copz2	0.0035145	-0.400638	0.765	0.592	0.00393206	0.00384073
Ank	0.00332712	-0.19085	0.379	0.283	0.00372469	0.00363794
Atpif1	0.00328745	-0.148869	0.985	0.846	0.00368162	0.00359652
Malat1	0.00322204	-0.815421	0.999	0.967	0.00360925	0.00352688
Rcn1	0.00313225	-0.230568	0.916	0.698	0.00351039	0.00343047
9530003J23Rik	0.00308252	-0.223328	0.025	0.042	0.0034555	0.00337785
Palld	0.00292623	-0.197244	0.396	0.298	0.0032823	0.00320833
Pbsn	0.00222406	-1.36853	0.815	0.718	0.00250203	0.0024398
Hist1h4d	0.00220331	-0.387666	0.342	0.253	0.002479	0.00241837
Fgfbp1	0.00189118	-0.13056	0.262	0.197	0.00213383	0.0020769
Uba52	0.00182205	-0.265668	0.991	0.903	0.00205634	0.00200208
Klhl11	0.00181442	-0.108233	0.123	0.085	0.00204798	0.00199479
Cyb5a	0.00172029	-0.185595	0.949	0.739	0.00194221	0.00189234
Col6a3	0.00146043	-0.189532	0.125	0.156	0.00165167	0.00160737
Pik3ap1	0.00141785	-0.176896	0.128	0.086	0.00160411	0.00156136
Junb	0.00139667	-0.278274	0.979	0.82	0.00158093	0.00153889
Pan2	0.00136028	-0.154555	0.177	0.129	0.0015405	0.00149961
Zfc3h1	0.00130711	-0.306853	0.313	0.237	0.00148157	0.00144179
Yod1	0.00104146	-0.100523	0.34	0.257	0.00118323	0.00114939
Ddit4	0.000998534	-0.176348	0.21	0.153	0.00113545	0.00110263
Anapc13	0.000938761	-0.178331	0.954	0.737	0.00106801	0.0010372
Ramp1	0.000929077	-0.108249	0.615	0.473	0.00105713	0.00102706
5430419D17Rik	0.000926956	-0.489078	0.893	0.666	0.00105484	0.00102528
Zfp692	0.000897583	-0.135227	0.183	0.13	0.0010218	0.000993342
Hmgn2	0.000773448	-0.444216	0.719	0.514	0.000882017	0.000856436
Vav2	0.000712831	-0.155634	0.207	0.147	0.000814106	0.000789751
Gucy2g	0.000641506	-0.139333	0.164	0.198	0.000733378	0.000711122
Slc25a37	0.000579805	-0.10004	0.295	0.222	0.000663999	0.000643081
Hist1h1e	0.000532707	-0.316116	0.2	0.138	0.000611054	0.00059117
Tsc22d3	0.00051792	-0.110556	0.274	0.205	0.000594241	0.000575078
Ufc1	0.000491445	-0.119839	0.944	0.728	0.000564359	0.000545983
B230118H07Rik	0.000465485	-0.114701	0.412	0.31	0.000534882	0.000517429
Cbr1	0.00045922	-0.129874	0.781	0.568	0.000527948	0.000510748
Nxn	0.000429605	-0.115061	0.493	0.388	0.000494148	0.00047834
Prpf4b	0.000401756	-0.481874	0.825	0.586	0.000462463	0.00044758
Pik3r1	0.000395278	-0.162988	0.315	0.233	0.000455063	0.000440608
Nkx3-1	0.000380811	-0.299145	0.108	0.14	0.000438774	0.000424752
Srp14	0.000380842	-0.154822	0.95	0.71	0.000438774	0.000424752
Gm26825	0.000306481	-0.137055	0.143	0.095	0.000353769	0.000342198
Hist1h3a	0.000302802	-0.10161	0.114	0.073	0.00034961	0.000338279
Zfp503	0.000263419	-0.125034	0.257	0.187	0.000304637	0.000294445
Man1a	0.000190993	-0.546964	0.797	0.561	0.000221493	0.000213608
Bex4	0.000171622	-0.121286	0.083	0.117	0.00019933	0.00019205
Srrm2	0.000165203	-0.318369	0.981	0.767	0.0001919	0.00018497
D930015E06Rik	0.000163363	-0.109252	0.216	0.152	0.000189787	0.000183012
Dip2c	0.000115836	-0.126071	0.226	0.16	0.000135085	0.000129841
Atp8a1	0.000108035	-0.20646	0.369	0.269	0.000126116	0.000121165
Zbtb10	0.000107684	-0.143523	0.471	0.344	0.000125723	0.000120839
9530053A07Rik	0.000100494	-1.38299	0.775	0.676	0.000117373	0.000112833
Asns	9.91392e-05	-0.233006	0.668	0.466	0.000115805	0.000111331
Sesn3	9.53735e-05	-0.167728	0.375	0.278	0.000111492	0.000107234
Timp4	8.28673e-05	-0.288102	0.628	0.425	9.69958e-05	9.32356e-05
Fam214a	6.94075e-05	-0.115112	0.194	0.135	8.13657e-05	7.80963e-05
Hist2h2aa1	6.25605e-05	-0.142334	0.352	0.26	7.3433e-05	7.04837e-05
Fcgbp	5.08016e-05	-0.296596	0.197	0.133	5.97528e-05	5.72619e-05
Slc9a7	4.48999e-05	-0.150941	0.207	0.14	5.2879e-05	5.06399e-05
Pnrc1	4.44619e-05	-0.223069	0.981	0.84	5.23833e-05	5.0217e-05
Hopx	4.42409e-05	-0.238755	0.833	0.601	5.21297e-05	4.99065e-05
Snrnp70	3.70324e-05	-0.335376	0.879	0.647	4.37707e-05	4.18004e-05
Kdm4b	3.5283e-05	-0.130835	0.207	0.137	4.17246e-05	3.99024e-05
Jund	3.30965e-05	-0.280586	0.997	0.955	3.91742e-05	3.74366e-05
Gm16136	3.2651e-05	-0.138189	0.405	0.3	3.86519e-05	3.70051e-05
Gpt2	2.31554e-05	-0.294126	0.394	0.267	2.75497e-05	2.62692e-05
Gm26870	2.22635e-05	-0.146559	0.019	0.041	2.65023e-05	2.52644e-05
Chmp4b	1.65785e-05	-0.119747	0.989	0.864	1.97941e-05	1.88173e-05
4930412O13Rik	1.5377e-05	-0.137336	0.038	0.067	1.83691e-05	1.74669e-05
Srp54b	1.29054e-05	-0.103778	0.927	0.672	1.54407e-05	1.46479e-05
Mapk8ip3	1.21366e-05	-0.235934	0.366	0.257	1.45285e-05	1.37473e-05
Gstm1	1.19954e-05	-0.129571	0.873	0.607	1.43613e-05	1.36414e-05
Hnrnpl	1.04652e-05	-0.331122	0.902	0.653	1.25571e-05	1.1943e-05
Ormdl3	9.84285e-06	-0.145351	0.752	0.524	1.18228e-05	1.11986e-05
Hsph1	8.12265e-06	-0.111421	0.305	0.213	9.78601e-06	9.24639e-06
Mylip	6.64026e-06	-0.274934	0.341	0.237	8.02641e-06	7.56968e-06
Fabp5	6.11955e-06	-0.423309	0.612	0.436	7.40286e-06	6.98084e-06
Egf	5.90694e-06	-0.124491	0.638	0.451	7.1485e-06	6.74514e-06
Hspa2	4.69396e-06	-0.315549	0.283	0.192	5.69334e-06	5.35579e-06
Oser1	4.03861e-06	-0.133022	0.883	0.61	4.90754e-06	4.61614e-06
Brf1	3.93448e-06	-0.289781	0.355	0.248	4.78227e-06	4.49301e-06
Pcf11	3.84027e-06	-0.290556	0.571	0.406	4.67086e-06	4.39262e-06
Depdc5	3.14481e-06	-0.222933	0.444	0.314	3.83414e-06	3.59393e-06
Ptpn13	2.64951e-06	-0.14889	0.288	0.196	3.23371e-06	3.03483e-06
Mid1	2.32413e-06	-0.184407	0.301	0.21	2.84036e-06	2.65842e-06
Fut9	2.2664e-06	-0.110672	0.058	0.096	2.77165e-06	2.60262e-06
Rorc	2.05667e-06	-0.113288	0.246	0.164	2.51685e-06	2.3632e-06
Coa3	2.04638e-06	-0.140371	0.842	0.593	2.50459e-06	2.35307e-06
Rbl2	2.04088e-06	-0.119023	0.313	0.216	2.49819e-06	2.34293e-06
Tpd52l1	1.99105e-06	-0.144668	0.757	0.521	2.43882e-06	2.28681e-06
Nr3c2	1.59967e-06	-0.131642	0.204	0.129	1.96388e-06	1.8397e-06
Ubb	1.43402e-06	-0.16735	1	0.986	1.76383e-06	1.64612e-06
Ewsr1	1.36221e-06	-0.236522	0.929	0.684	1.6764e-06	1.56644e-06
Jun	1.00888e-06	-0.780435	0.917	0.708	1.2466e-06	1.16398e-06
Utp14b	8.4703e-07	-0.160947	0.386	0.277	1.04858e-06	9.76689e-07
Gm5615	8.00267e-07	-0.577852	0.664	0.492	9.91363e-07	9.23023e-07
Gyltl1b	7.76102e-07	-0.138717	0.228	0.148	9.61817e-07	8.95848e-07
Col4a6	5.52886e-07	-0.337854	0.071	0.114	6.87323e-07	6.39142e-07
Foxo3	5.4791e-07	-0.304685	0.406	0.282	6.81229e-07	6.33729e-07
Tspyl2	5.46466e-07	-0.110174	0.281	0.187	6.79526e-07	6.3178e-07
Prpf39	4.66797e-07	-0.201614	0.455	0.32	5.81879e-07	5.4068e-07
Arglu1	4.30889e-07	-0.333483	0.79	0.553	5.37557e-07	4.99288e-07
Ndufb3	3.6175e-07	-0.128477	0.926	0.655	4.52162e-07	4.19598e-07
Sf3b1	2.8605e-07	-0.156536	0.97	0.727	3.58324e-07	3.31697e-07
Kctd12	2.84945e-07	-0.247991	0.204	0.124	3.56989e-07	3.30729e-07
Ddx23	2.6905e-07	-0.121922	0.282	0.187	3.37305e-07	3.12342e-07
Mlph	2.00096e-07	-0.152828	0.568	0.391	2.51615e-07	2.32359e-07
Adrbk2	1.81269e-07	-0.132586	0.233	0.15	2.28254e-07	2.10407e-07
Ccser1	1.56234e-07	-0.129331	0.286	0.188	1.96973e-07	1.8145e-07
Ngfrap1	9.52781e-08	-0.136243	0.935	0.684	1.20803e-07	1.10912e-07
Ube2v1	8.1686e-08	-0.105052	0.166	0.094	1.03771e-07	9.51391e-08
Son	8.16126e-08	-0.196058	0.982	0.752	1.03692e-07	9.50778e-08
Uty	7.40652e-08	-0.185745	0.445	0.319	9.41938e-08	8.63892e-08
Fam46c	6.87274e-08	-0.139205	0.508	0.353	8.75024e-08	8.01402e-08
Abo	6.8284e-08	-0.141528	0.682	0.453	8.695e-08	7.97199e-08
Dock9	6.19874e-08	-0.171156	0.237	0.147	7.90309e-08	7.24087e-08
Arl4a	6.12016e-08	-0.19707	0.774	0.537	7.80616e-08	7.1516e-08
Clk2	5.65076e-08	-0.122151	0.189	0.112	7.21246e-08	6.60622e-08
Hspa1a	5.56558e-08	-0.471319	0.556	0.394	7.1077e-08	6.51648e-08
Per1	5.42119e-08	-0.14398	0.28	0.181	6.92426e-08	6.34469e-08
Mafb	4.40925e-08	-0.29211	0.231	0.141	5.64591e-08	5.16539e-08
Vps13b	4.3802e-08	-0.187923	0.313	0.206	5.60949e-08	5.13325e-08
Fry	3.47563e-08	-0.182747	0.31	0.205	4.4629e-08	4.08086e-08
Svs2	3.45104e-08	-0.516673	0.666	0.594	4.43257e-08	4.04804e-08
Tra2b	3.22405e-08	-0.269417	0.956	0.692	4.14508e-08	3.78038e-08
Cry2	3.03739e-08	-0.200092	0.403	0.273	3.90893e-08	3.57115e-08
Zfp407	2.84064e-08	-0.108562	0.237	0.146	3.65984e-08	3.33816e-08
Pim3	2.66083e-08	-0.14261	0.895	0.647	3.42962e-08	3.12842e-08
Ccdc85c	2.61691e-08	-0.134715	0.012	0.037	3.37348e-08	3.08318e-08
Tle4	2.5299e-08	-0.151108	0.562	0.387	3.26315e-08	2.97902e-08
Sfpq	2.24469e-08	-0.118752	0.946	0.698	2.90017e-08	2.6391e-08
Apoe	2.24089e-08	-0.163573	0.43	0.297	2.89566e-08	2.6391e-08
Akr1b3	2.15086e-08	-0.297756	0.96	0.756	2.78129e-08	2.53604e-08
Cited2	2.07798e-08	-0.26284	0.728	0.499	2.68894e-08	2.45492e-08
Msrb1	1.91459e-08	-0.122683	0.846	0.596	2.48172e-08	2.2556e-08
Gm26917	1.77346e-08	-3.90318	0.722	0.652	2.29944e-08	2.0915e-08
Socs1	1.41742e-08	-0.124941	0.151	0.078	1.84405e-08	1.67891e-08
Upf3b	1.40688e-08	-0.172722	0.658	0.451	1.83086e-08	1.66807e-08
D730003I15Rik	1.34281e-08	-0.102981	0.532	0.36	1.74922e-08	1.5862e-08
Fam193b	1.2944e-08	-0.127412	0.187	0.106	1.68784e-08	1.52791e-08
Pdrg1	1.21884e-08	-0.1206	0.671	0.462	1.59044e-08	1.44586e-08
Arg2	1.0886e-08	-0.134443	0.61	0.407	1.4217e-08	1.29255e-08
Atp6v1c2	1.01202e-08	-0.3363	0.66	0.443	1.32226e-08	1.19839e-08
Aldh7a1	9.62779e-09	-0.13573	0.639	0.429	1.25882e-08	1.1433e-08
Ppcdc	9.50772e-09	-0.101456	0.278	0.176	1.2433e-08	1.12973e-08
Sh3d19	6.74112e-09	-0.114661	0.424	0.289	8.84416e-09	8.01142e-09
Mt3	5.65187e-09	-0.212185	0.036	0.076	7.43424e-09	6.71979e-09
Kif13b	3.76426e-09	-0.19803	0.257	0.155	4.97777e-09	4.47458e-09
Pgp	3.63453e-09	-0.100641	0.854	0.61	4.81037e-09	4.32244e-09
Hnrnpdl	3.36595e-09	-0.1647	0.908	0.647	4.45812e-09	4.01523e-09
Krt15	2.99355e-09	-0.378563	0.363	0.24	3.97062e-09	3.56459e-09
Map3k4	2.87497e-09	-0.104848	0.267	0.164	3.81555e-09	3.42356e-09
Limch1	2.84851e-09	-0.231641	0.662	0.451	3.78098e-09	3.40173e-09
Spink8	2.73683e-09	-0.19514	0.397	0.251	3.63589e-09	3.27238e-09
Carnmt1	2.70228e-09	-0.142086	0.515	0.344	3.59103e-09	3.22653e-09
Med22	2.67958e-09	-0.11658	0.528	0.372	3.56199e-09	3.20453e-09
Srsf2	2.40709e-09	-0.115544	0.978	0.749	3.20573e-09	2.88341e-09
Arl5b	2.29868e-09	-0.185023	0.552	0.374	3.06269e-09	2.75344e-09
Trp53bp1	1.06932e-09	-0.140902	0.243	0.145	1.43746e-09	1.28171e-09
Sap18	9.59156e-10	-0.116264	0.939	0.698	1.29088e-09	1.14944e-09
Nfil3	9.25777e-10	-0.113995	0.632	0.443	1.24651e-09	1.11055e-09
Serf2	8.9727e-10	-0.193981	0.995	0.94	1.20848e-09	1.07641e-09
Fam208a	5.55764e-10	-0.260129	0.465	0.313	7.52504e-10	6.67606e-10
Mrps6	5.08968e-10	-0.156626	0.642	0.434	6.90059e-10	6.11538e-10
Pyroxd2	4.22705e-10	-0.161494	0.256	0.15	5.73953e-10	5.08518e-10
9130008F23Rik	4.04533e-10	-0.173188	0.661	0.441	5.49604e-10	4.87171e-10
Homer1	3.40852e-10	-0.244484	0.376	0.239	4.63773e-10	4.10432e-10
Tet3	3.40043e-10	-0.210528	0.602	0.404	4.62741e-10	4.09474e-10
Mbd6	3.17322e-10	-0.103491	0.283	0.173	4.32142e-10	3.82003e-10
Crebzf	2.74847e-10	-0.10769	0.405	0.27	3.75133e-10	3.3159e-10
Pmm2	2.71508e-10	-0.13964	0.822	0.579	3.70686e-10	3.2817e-10
Hist1h2ap	2.01542e-10	-0.22357	0.171	0.087	2.75902e-10	2.43861e-10
Caln1	1.93918e-10	-0.224446	0.072	0.129	2.65624e-10	2.34344e-10
Mcee	1.81453e-10	-0.12618	0.827	0.556	2.48772e-10	2.18772e-10
Ate1	1.58515e-10	-0.157844	0.484	0.324	2.17748e-10	1.92413e-10
Rgl2	1.55249e-10	-0.14258	0.281	0.169	2.13356e-10	1.87686e-10
Oat	1.32996e-10	-0.128008	0.886	0.599	1.8316e-10	1.61144e-10
Pop5	1.19764e-10	-0.128535	0.859	0.608	1.65283e-10	1.45569e-10
Gm15800	1.05793e-10	-0.211428	0.291	0.173	1.46178e-10	1.28663e-10
Rmnd5a	9.70213e-11	-0.133062	0.577	0.381	1.3422e-10	1.1781e-10
2810403A07Rik	8.37998e-11	-0.208532	0.666	0.455	1.16104e-10	1.0184e-10
Wdfy3	7.51127e-11	-0.238552	0.42	0.27	1.04273e-10	9.13226e-11
Rgl3	7.05747e-11	-0.106924	0.16	0.076	9.80477e-11	8.59026e-11
Nudt22	6.73488e-11	-0.112795	0.672	0.444	9.3637e-11	8.1937e-11
Ern1	5.82242e-11	-0.249995	0.475	0.313	8.11107e-11	7.09009e-11
Epm2aip1	5.02402e-11	-0.165579	0.338	0.212	7.00841e-11	6.11922e-11
Clk1	4.6803e-11	-0.285794	0.827	0.578	6.5339e-11	5.70824e-11
Odc1	4.57951e-11	-0.184765	0.857	0.582	6.39513e-11	5.58967e-11
A630095E13Rik	4.52174e-11	-1.15406	0.256	0.146	6.31735e-11	5.5198e-11
Hap1	4.45004e-11	-0.122151	0.27	0.158	6.21907e-11	5.43762e-11
Prkcd	4.3903e-11	-0.182437	0.712	0.485	6.13652e-11	5.36757e-11
Hspa1b	3.88656e-11	-0.423914	0.802	0.555	5.44985e-11	4.75913e-11
Abl1	3.75226e-11	-0.143466	0.22	0.118	5.26314e-11	4.59065e-11
Lars2	2.99356e-11	-2.80715	0.944	0.835	4.20667e-11	3.66252e-11
Clasrp	2.79088e-11	-0.104353	0.222	0.119	3.92426e-11	3.41962e-11
Ehmt1	2.61818e-11	-0.15389	0.448	0.293	3.68311e-11	3.21322e-11
H2afv	2.57431e-11	-0.101224	0.894	0.634	3.62251e-11	3.15382e-11
Srcap	2.40222e-11	-0.11872	0.258	0.148	3.38502e-11	2.94701e-11
Fosb	1.67259e-11	-0.487998	0.768	0.543	2.37036e-11	2.0544e-11
Crabp1	1.5847e-11	-0.310879	0.155	0.229	2.24719e-11	1.94487e-11
Phyh	1.22151e-11	-0.150487	0.745	0.494	1.73646e-11	1.50266e-11
Myc	1.10442e-11	-0.191608	0.839	0.557	1.57319e-11	1.35569e-11
Kcnk3	1.03625e-11	-0.336098	0.108	0.179	1.47769e-11	1.28253e-11
Hmgn3	9.84707e-12	-0.143766	0.594	0.393	1.40484e-11	1.2162e-11
Slc25a36	9.82775e-12	-0.133853	0.65	0.446	1.4023e-11	1.21448e-11
BC016579	8.02507e-12	-0.153215	0.606	0.402	1.14758e-11	9.92703e-12
Luc7l2	7.55555e-12	-0.219024	0.911	0.637	1.08162e-11	9.35175e-12
Myo5c	6.67218e-12	-0.353759	0.733	0.493	9.56356e-12	8.25591e-12
Mrps26	6.45611e-12	-0.139272	0.689	0.467	9.2582e-12	8.00092e-12
Hnrnpm	6.13711e-12	-0.189532	0.815	0.559	8.80487e-12	7.60928e-12
Rhob	5.71264e-12	-0.346796	0.782	0.545	8.20487e-12	7.08076e-12
Hnrnpa1	5.53348e-12	-0.106656	0.938	0.69	7.95129e-12	6.86179e-12
Padi4	5.25348e-12	-0.181899	0.225	0.119	7.5525e-12	6.51839e-12
Chd2	4.66607e-12	-0.205902	0.567	0.371	6.71434e-12	5.80545e-12
Ralgapa1	4.5733e-12	-0.123295	0.346	0.212	6.58497e-12	5.68465e-12
Ncoa2	3.68442e-12	-0.100816	0.335	0.206	5.32265e-12	4.58326e-12
Pnisr	3.57051e-12	-0.305435	0.601	0.393	5.16053e-12	4.44902e-12
Hook3	3.27716e-12	-0.151188	0.416	0.261	4.74102e-12	4.09016e-12
Dnajb1	3.13661e-12	-0.312254	0.875	0.606	4.54056e-12	3.91801e-12
Nsd1	2.98959e-12	-0.171771	0.452	0.29	4.3291e-12	3.73317e-12
Syne4	2.66472e-12	-0.115875	0.627	0.417	3.86477e-12	3.32321e-12
Zbtb16	2.59951e-12	-0.242034	0.431	0.28	3.77198e-12	3.25028e-12
Mdm4	2.15797e-12	-0.178686	0.494	0.32	3.14074e-12	2.70191e-12
Crem	1.09526e-12	-0.143945	0.587	0.387	1.60551e-12	1.37683e-12
Paip2b	1.01853e-12	-0.117993	0.601	0.395	1.49447e-12	1.2775e-12
Eif2ak3	9.40239e-13	-0.168699	0.54	0.35	1.38137e-12	1.17804e-12
Fam13b	7.23304e-13	-0.117117	0.432	0.277	1.06487e-12	9.06652e-13
Eef2k	7.08829e-13	-0.107833	0.365	0.219	1.04373e-12	8.89652e-13
Sat1	5.56464e-13	-0.126975	0.95	0.7	8.21485e-13	6.98104e-13
Ier2	4.98362e-13	-0.149382	0.947	0.717	7.36659e-13	6.25672e-13
Eps15l1	3.72862e-13	-0.114747	0.331	0.196	5.52933e-13	4.69213e-13
Luc7l3	3.70311e-13	-0.13696	0.715	0.484	5.49239e-13	4.65731e-13
Klf4	3.42292e-13	-0.166899	0.917	0.638	5.0801e-13	4.30757e-13
Clpx	3.40781e-13	-0.159654	0.499	0.325	5.05849e-13	4.29767e-13
Clk4	2.67139e-13	-0.193552	0.634	0.424	3.97695e-13	3.36716e-13
Ndel1	2.00344e-13	-0.145156	0.788	0.531	2.99519e-13	2.52539e-13
Tnip2	1.37067e-13	-0.160606	0.618	0.403	2.05825e-13	1.73098e-13
1810013L24Rik	1.20489e-13	-0.162677	0.546	0.354	1.81287e-13	1.5181e-13
Gm37223	1.20052e-13	-0.533116	0.046	0.103	1.80659e-13	1.5181e-13
Arfgef3	1.08261e-13	-0.135208	0.409	0.252	1.63183e-13	1.36801e-13
Gphn	9.9169e-14	-0.111166	0.385	0.232	1.49577e-13	1.25734e-13
Nup98	9.45687e-14	-0.1247	0.375	0.222	1.42732e-13	1.19979e-13
Lap3	9.36445e-14	-0.110325	0.873	0.593	1.41384e-13	1.18786e-13
Heca	9.08888e-14	-0.154522	0.407	0.25	1.37336e-13	1.15433e-13
Erdr1	8.7065e-14	-0.342345	0.792	0.54	1.31667e-13	1.10677e-13
Srsf7	8.41507e-14	-0.113372	0.878	0.615	1.27323e-13	1.0706e-13
PISD	6.43857e-14	-0.316582	0.376	0.218	9.77563e-14	8.19363e-14
Rbm38	3.79559e-14	-0.12428	0.209	0.098	5.80316e-14	4.84089e-14
Tmem183a	3.31005e-14	-0.114425	0.843	0.573	5.07434e-14	4.21935e-14
Fkbp4	2.9889e-14	-0.116143	0.921	0.648	4.58969e-14	3.81386e-14
Maml3	2.39259e-14	-0.167488	0.499	0.315	3.6845e-14	3.05048e-14
Eml1	2.14861e-14	-0.106676	0.273	0.141	3.31378e-14	2.7459e-14
Sephs2	1.96573e-14	-0.109336	0.38	0.227	3.03684e-14	2.51922e-14
Paxbp1	1.9111e-14	-0.261384	0.393	0.227	2.95393e-14	2.44405e-14
Etv3	1.8634e-14	-0.113412	0.478	0.306	2.88117e-14	2.38159e-14
Sptb	1.82608e-14	-0.117929	0.257	0.133	2.82394e-14	2.34467e-14
Mkl2	1.79399e-14	-0.104309	0.401	0.241	2.77525e-14	2.29488e-14
Lrrc45	1.56889e-14	-0.158993	0.379	0.225	2.42785e-14	2.01412e-14
Herc1	1.39206e-14	-0.125928	0.593	0.391	2.15784e-14	1.78548e-14
Smg6	1.36649e-14	-0.169934	0.504	0.317	2.11928e-14	1.76092e-14
Dynll2	1.32254e-14	-0.204971	0.827	0.563	2.05147e-14	1.69774e-14
Lncpint	1.24363e-14	-0.218828	0.378	0.222	1.93004e-14	1.59587e-14
Sart3	1.24054e-14	-0.106361	0.372	0.222	1.92558e-14	1.59587e-14
Id3	1.18077e-14	-0.265758	0.592	0.38	1.83466e-14	1.52158e-14
Supt5	1.06805e-14	-0.147428	0.882	0.605	1.66149e-14	1.38151e-14
Tuft1	1.05109e-14	-0.154131	0.773	0.51	1.63538e-14	1.35656e-14
Srsf11	1.03222e-14	-0.149746	0.95	0.669	1.6063e-14	1.33158e-14
Echdc2	9.29723e-15	-0.287476	0.51	0.314	1.44852e-14	1.20308e-14
Irf8	6.86469e-15	-0.104139	0.262	0.135	1.07372e-14	8.88577e-15
Sbno2	6.48782e-15	-0.155217	0.26	0.131	1.01529e-14	8.41193e-15
5031425E22Rik	6.3563e-15	-0.122741	0.411	0.25	9.9488e-15	8.24877e-15
Hdgfrp2	5.67316e-15	-0.12228	0.407	0.245	8.89019e-15	7.35861e-15
Arhgap26	5.26004e-15	-0.178198	0.358	0.203	8.25408e-15	6.83092e-15
Cyb5b	5.25598e-15	-0.222557	0.823	0.569	8.24911e-15	6.83092e-15
Id1	5.16635e-15	-0.18153	0.707	0.461	8.10983e-15	6.72275e-15
Sars	5.06322e-15	-0.104501	0.921	0.632	7.95611e-15	6.59253e-15
Leng8	4.98398e-15	-0.323575	0.664	0.435	7.83563e-15	6.49251e-15
Pabpn1	4.08347e-15	-0.197777	0.579	0.376	6.43312e-15	5.32263e-15
Bccip	3.89692e-15	-0.158234	0.747	0.491	6.14238e-15	5.09111e-15
Dmxl1	3.07872e-15	-0.179631	0.586	0.367	4.86359e-15	4.02591e-15
Agpat3	2.33282e-15	-0.109834	0.733	0.483	3.69481e-15	3.04756e-15
Ddx3y	2.15408e-15	-0.125001	0.877	0.59	3.41406e-15	2.81396e-15
Stxbp6	1.97319e-15	-0.181866	0.533	0.325	3.13062e-15	2.58006e-15
Pde4dip	1.86894e-15	-0.144935	0.442	0.267	2.96881e-15	2.45069e-15
Cdc42bpg	1.84587e-15	-0.150062	0.414	0.247	2.93267e-15	2.42607e-15
Baiap2	1.84368e-15	-0.227908	0.941	0.679	2.92971e-15	2.41453e-15
Stat5a	1.74049e-15	-0.324414	0.577	0.359	2.76764e-15	2.2848e-15
Fbxo31	1.64865e-15	-0.134228	0.406	0.239	2.62388e-15	2.16804e-15
Nbeal2	1.64722e-15	-0.176201	0.283	0.15	2.62205e-15	2.16804e-15
Jmjd6	1.38261e-15	-0.160518	0.643	0.421	2.20582e-15	1.81565e-15
Chd6	1.28433e-15	-0.188053	0.705	0.46	2.05117e-15	1.68518e-15
Cbx4	1.24478e-15	-0.124604	0.365	0.212	1.9887e-15	1.63359e-15
Pla2g12a	1.10664e-15	-0.137061	0.84	0.568	1.7714e-15	1.46329e-15
Gnaq	1.0976e-15	-0.109774	0.47	0.286	1.75724e-15	1.45106e-15
Eif2s3y	9.66649e-16	-0.12736	0.915	0.637	1.55002e-15	1.27729e-15
Nr4a1	9.36581e-16	-0.435121	0.843	0.605	1.50286e-15	1.23848e-15
Anxa13	8.48208e-16	-0.118272	0.18	0.07	1.36344e-15	1.12307e-15
Trpm7	8.09933e-16	-0.148836	0.544	0.342	1.30275e-15	1.07345e-15
Wnk2	7.64519e-16	-0.319139	0.438	0.258	1.23042e-15	1.01448e-15
Gon4l	7.15539e-16	-0.126067	0.428	0.259	1.15179e-15	9.50131e-16
Tob1	6.95982e-16	-0.158293	0.643	0.421	1.12051e-15	9.24202e-16
Rcn2	5.93285e-16	-0.118478	0.774	0.502	9.56514e-16	7.87952e-16
Cebpzos	5.10711e-16	-0.108135	0.621	0.399	8.25562e-16	6.79895e-16
Btaf1	4.50649e-16	-0.161999	0.536	0.338	7.295e-16	6.00462e-16
Dhx16	4.45505e-16	-0.170519	0.398	0.236	7.21428e-16	5.94199e-16
Fos	4.38055e-16	-0.862413	0.827	0.581	7.09614e-16	5.83929e-16
Kmt2c	2.86612e-16	-0.403273	0.736	0.49	4.66349e-16	3.83129e-16
Idh2	1.84605e-16	-0.14346	0.597	0.385	3.01978e-16	2.47129e-16
2310001H17Rik	1.75581e-16	-0.107657	0.593	0.373	2.87576e-16	2.35577e-16
Zmynd8	1.31401e-16	-0.109744	0.375	0.215	2.16142e-16	1.75461e-16
Suds3	1.25767e-16	-0.184293	0.88	0.62	2.07024e-16	1.68877e-16
Stk40	1.20998e-16	-0.106244	0.696	0.447	1.99424e-16	1.62284e-16
Ogt	1.01614e-16	-0.212625	0.608	0.394	1.67929e-16	1.37076e-16
Taf1d	7.9621e-17	-0.11844	0.886	0.602	1.32035e-16	1.07117e-16
Baz1b	7.48214e-17	-0.12775	0.415	0.242	1.2421e-16	1.00725e-16
Aff4	6.78552e-17	-0.101785	0.942	0.659	1.12809e-16	9.1495e-17
Eif4ebp2	6.35783e-17	-0.102269	0.56	0.353	1.05756e-16	8.57583e-17
Fnbp4	5.78989e-17	-0.188845	0.472	0.281	9.65544e-17	7.82302e-17
Gbas	4.50953e-17	-0.115438	0.527	0.327	7.55184e-17	6.09768e-17
Supt20	4.01407e-17	-0.114958	0.399	0.233	6.73812e-17	5.42532e-17
Srp68	2.18507e-17	-0.168077	0.845	0.557	3.69225e-17	2.97097e-17
Ank3	2.12623e-17	-0.110066	0.785	0.506	3.59545e-17	2.89153e-17
Nfat5	1.98783e-17	-0.218167	0.734	0.476	3.36577e-17	2.7033e-17
Syf2	1.76142e-17	-0.134441	0.904	0.629	2.98683e-17	2.39248e-17
Sash1	1.525e-17	-0.13222	0.338	0.18	2.5912e-17	2.06763e-17
Dock7	1.42122e-17	-0.171233	0.426	0.246	2.41754e-17	1.93292e-17
Erf	1.18016e-17	-0.128155	0.429	0.249	2.01272e-17	1.6106e-17
Dnajc13	1.14428e-17	-0.107269	0.437	0.262	1.95317e-17	1.55812e-17
Rnf40	1.03105e-17	-0.112416	0.405	0.232	1.76235e-17	1.40873e-17
Srsf1	7.52445e-18	-0.148017	0.661	0.42	1.29119e-17	1.02921e-17
Pnkd	6.46637e-18	-0.105347	0.777	0.519	1.1115e-17	8.86718e-18
Mknk2	6.16179e-18	-0.271492	0.687	0.439	1.05974e-17	8.44809e-18
Tsc22d2	5.21169e-18	-0.130853	0.882	0.581	8.98865e-18	7.155e-18
Prodh	3.67879e-18	-0.131514	0.518	0.297	6.36878e-18	5.05728e-18
Rnf149	3.10177e-18	-0.145752	0.89	0.593	5.37899e-18	4.26605e-18
Osbpl6	1.59465e-18	-0.126082	0.346	0.182	2.78858e-18	2.19108e-18
Dgka	1.52856e-18	-0.13915	0.515	0.313	2.67405e-18	2.10985e-18
Ell2	1.48881e-18	-0.102807	0.81	0.518	2.60697e-18	2.0561e-18
Adck5	1.36463e-18	-0.103314	0.542	0.338	2.39273e-18	1.87929e-18
Hbs1l	1.24214e-18	-0.121573	0.697	0.44	2.18087e-18	1.71465e-18
Fam32a	1.17807e-18	-0.152403	0.866	0.585	2.07116e-18	1.63281e-18
Prkab2	1.11356e-18	-0.105421	0.6	0.371	1.96076e-18	1.53701e-18
Kmt2d	1.00162e-18	-0.25594	0.478	0.284	1.76569e-18	1.38565e-18
Wsb1	7.43844e-19	-0.154697	0.77	0.506	1.31532e-18	1.03164e-18
Mical3	5.97329e-19	-0.147771	0.322	0.163	1.05971e-18	8.28377e-19
Dock1	5.72426e-19	-0.11809	0.321	0.16	1.01592e-18	7.94787e-19
Pid1	5.36017e-19	-0.103232	0.547	0.343	9.52412e-19	7.45282e-19
Kcnma1	4.47414e-19	-0.269884	0.483	0.278	7.96367e-19	6.21963e-19
Arih1	3.76841e-19	-0.162148	0.805	0.528	6.7271e-19	5.25657e-19
Ppp1cc	2.36877e-19	-0.147337	0.828	0.549	4.25756e-19	3.31374e-19
Kdm3a	2.19072e-19	-0.16081	0.655	0.413	3.94528e-19	3.0642e-19
Unc13b	2.1586e-19	-0.149316	0.505	0.301	3.88896e-19	3.02433e-19
Prkca	1.93572e-19	-0.210525	0.808	0.53	3.4936e-19	2.7182e-19
Myh9	1.79478e-19	-0.331685	0.968	0.724	3.24369e-19	2.51153e-19
Jmjd1c	1.48914e-19	-0.16106	0.805	0.524	2.6977e-19	2.09207e-19
Clec2d	1.42848e-19	-0.205892	0.641	0.414	2.58933e-19	2.00923e-19
Fermt2	1.21105e-19	-0.11648	0.803	0.509	2.20129e-19	1.70131e-19
Kmt2b	6.56174e-20	-0.138145	0.44	0.254	1.20248e-19	9.25607e-20
Cyth1	6.40324e-20	-0.109199	0.384	0.206	1.17414e-19	9.03666e-20
Gramd1a	6.04427e-20	-0.129349	0.363	0.193	1.11009e-19	8.53436e-20
Tanc2	4.85034e-20	-0.11723	0.488	0.287	8.9332e-20	6.85775e-20
Rnf213	4.79073e-20	-0.250395	0.392	0.21	8.82518e-20	6.77769e-20
Usp48	4.28534e-20	-0.14739	0.556	0.336	7.90531e-20	6.07449e-20
Rasd1	2.58921e-20	-0.433772	0.624	0.391	4.80442e-20	3.66994e-20
Tnrc6b	2.51717e-20	-0.116564	0.494	0.291	4.67359e-20	3.57327e-20
Exoc4	2.19591e-20	-0.141116	0.609	0.379	4.08786e-20	3.12173e-20
Sbf1	1.90204e-20	-0.130133	0.386	0.206	3.54511e-20	2.69795e-20
Chkb	1.81544e-20	-0.127509	0.49	0.286	3.38507e-20	2.58618e-20
Rere	1.56778e-20	-0.14912	0.531	0.319	2.93044e-20	2.23252e-20
Tnrc6c	4.83587e-21	-0.159845	0.506	0.292	9.16418e-21	6.9118e-21
Phc3	4.11094e-21	-0.186511	0.535	0.318	7.81138e-21	5.87769e-21
Hexim1	3.68797e-21	-0.250067	0.485	0.281	7.0193e-21	5.28081e-21
Limk2	3.30292e-21	-0.108702	0.674	0.423	6.2982e-21	4.72605e-21
Vps13a	3.03618e-21	-0.122725	0.498	0.291	5.79802e-21	4.3568e-21
Ddx39b	2.97474e-21	-0.166652	0.856	0.568	5.68304e-21	4.25952e-21
4932438A13Rik	2.73648e-21	-0.211839	0.683	0.421	5.23332e-21	3.93247e-21
Tbx3	2.33786e-21	-0.129441	0.484	0.273	4.48126e-21	3.3632e-21
Pgrmc2	2.02329e-21	-0.104233	0.833	0.54	3.88559e-21	2.90536e-21
Sh3glb2	1.00104e-21	-0.103887	0.698	0.445	1.93662e-21	1.44243e-21
Gtf2b	9.83883e-22	-0.226678	0.719	0.459	1.90424e-21	1.42037e-21
Dcaf8	6.82425e-22	-0.117412	0.724	0.455	1.32526e-21	9.85864e-22
Exoc6b	4.81786e-22	-0.16494	0.469	0.26	9.39601e-22	6.98264e-22
Piezo2	4.67497e-22	-0.108437	0.842	0.569	9.12704e-22	6.78493e-22
Chd3	4.15554e-22	-0.315959	0.695	0.437	8.12505e-22	6.04834e-22
Akap8l	2.1917e-22	-0.198434	0.52	0.301	4.31564e-22	3.19104e-22
Zfp36	2.00166e-22	-0.327197	0.85	0.569	3.94653e-22	2.91631e-22
Dopey2	1.7451e-22	-0.159804	0.501	0.285	3.44958e-22	2.55549e-22
H2-Q4	1.56648e-22	-0.215242	0.557	0.326	3.1032e-22	2.29765e-22
Epb41	1.03829e-22	-0.210769	0.868	0.587	2.06801e-22	1.52647e-22
Fosl2	8.17118e-23	-0.161321	0.804	0.504	1.63174e-22	1.20091e-22
Dapk1	4.16275e-23	-0.227977	0.534	0.307	8.38584e-23	6.14181e-23
Vps13d	3.65829e-23	-0.181568	0.42	0.222	7.39396e-23	5.41157e-23
Ppp1r10	3.18014e-23	-0.267484	0.646	0.389	6.44174e-23	4.70532e-23
Plcb3	2.8699e-23	-0.101603	0.379	0.193	5.81847e-23	4.24976e-23
Fasn	2.42975e-23	-0.206398	0.539	0.313	4.93482e-23	3.60089e-23
Itpk1	2.36405e-23	-0.206645	0.689	0.41	4.80672e-23	3.49974e-23
Herc2	1.50214e-23	-0.207838	0.609	0.363	3.07057e-23	2.22606e-23
Ccnl2	7.76518e-24	-0.354434	0.83	0.546	1.59978e-23	1.15738e-23
Usp24	7.71053e-24	-0.138273	0.445	0.236	1.58888e-23	1.14929e-23
Sptan1	5.10646e-24	-0.277909	0.692	0.421	1.05726e-23	7.62858e-24
Ankhd1	4.8366e-24	-0.211402	0.655	0.404	1.00252e-23	7.23627e-24
Safb	4.80247e-24	-0.123952	0.614	0.369	9.95665e-24	7.18182e-24
Ppp1r37	4.05618e-24	-0.167362	0.789	0.503	8.44378e-24	6.08824e-24
Srek1	3.93568e-24	-0.100398	0.581	0.349	8.1985e-24	5.91272e-24
Vegfa	3.47752e-24	-0.140927	0.605	0.362	7.254e-24	5.22631e-24
Smarcc2	3.32257e-24	-0.126169	0.683	0.419	6.93236e-24	4.98975e-24
Tnrc6a	1.69232e-24	-0.240241	0.663	0.399	3.56417e-24	2.55143e-24
Gdpd5	1.40518e-24	-0.123544	0.464	0.243	2.96556e-24	2.13031e-24
Nf1	1.14809e-24	-0.154525	0.523	0.298	2.43194e-24	1.7388e-24
Birc6	3.65653e-25	-0.199604	0.838	0.537	7.88565e-25	5.55484e-25
Brd2	3.31033e-25	-0.129877	0.971	0.696	7.14745e-25	5.02745e-25
Agrn	2.78431e-25	-0.128847	0.311	0.131	6.02729e-25	4.22565e-25
Fbrsl1	2.75186e-25	-0.106397	0.514	0.294	5.95847e-25	4.18321e-25
Gdi1	1.54445e-25	-0.104009	0.568	0.332	3.37439e-25	2.34794e-25
Atf7ip	1.16357e-25	-0.140162	0.443	0.233	2.55013e-25	1.77262e-25
Trrap	1.07288e-25	-0.196585	0.512	0.28	2.35418e-25	1.63633e-25
Mycbp2	8.3332e-26	-0.111789	0.709	0.431	1.83334e-25	1.27779e-25
Ivns1abp	8.1763e-26	-0.22083	0.861	0.576	1.80012e-25	1.25574e-25
Mroh1	7.80618e-26	-0.138267	0.538	0.31	1.72029e-25	1.19986e-25
Safb2	6.78075e-26	-0.156702	0.762	0.474	1.49863e-25	1.04242e-25
Itsn2	3.94309e-26	-0.124947	0.569	0.325	8.77817e-26	6.07166e-26
Pnn	2.7975e-26	-0.145658	0.761	0.465	6.25668e-26	4.3182e-26
Sf1	2.75256e-26	-0.147459	0.936	0.631	6.15767e-26	4.24435e-26
Hmgb2	1.44369e-26	-0.170119	0.825	0.54	3.25825e-26	2.22936e-26
Arhgef1	1.38228e-26	-0.159501	0.465	0.237	3.12119e-26	2.13812e-26
Mbtps1	8.3272e-27	-0.121226	0.691	0.427	1.89757e-26	1.29562e-26
Atp11a	5.08214e-27	-0.246314	0.647	0.378	1.16825e-26	7.91353e-27
Rbm5	4.47529e-27	-0.151168	0.67	0.405	1.03134e-26	6.99515e-27
Arid5a	3.11338e-27	-0.143977	0.504	0.267	7.2169e-27	4.85979e-27
Ankrd17	1.87996e-27	-0.132095	0.86	0.549	4.40097e-27	2.94233e-27
Notch1	1.47629e-27	-0.126313	0.493	0.265	3.46749e-27	2.31811e-27
Stag1	6.33944e-28	-0.137086	0.622	0.36	1.51184e-27	9.97703e-28
Adrb2	3.77024e-28	-0.11869	0.363	0.164	9.0549e-28	5.93737e-28
Lrp5	2.31145e-28	-0.140316	0.391	0.18	5.5894e-28	3.64948e-28
Sik1	1.48163e-28	-0.216838	0.512	0.274	3.61423e-28	2.34743e-28
Sympk	1.28222e-28	-0.102895	0.515	0.281	3.1353e-28	2.03343e-28
Hid1	1.26487e-28	-0.104762	0.688	0.414	3.09452e-28	2.00483e-28
Spen	3.31561e-29	-0.114772	0.507	0.275	8.28859e-29	5.3163e-29
Fryl	2.92197e-29	-0.141613	0.506	0.271	7.31449e-29	4.67951e-29
Prkab1	1.30781e-29	-0.101965	0.814	0.521	3.3136e-29	2.10273e-29
Plekha6	8.34586e-30	-0.136254	0.528	0.287	2.13643e-29	1.34351e-29
Huwe1	7.99477e-30	-0.14029	0.91	0.608	2.04827e-29	1.28766e-29
Magi1	6.05249e-30	-0.119789	0.525	0.287	1.5598e-29	9.77363e-30
Clk3	2.52398e-30	-0.110971	0.76	0.46	6.59918e-30	4.08746e-30
Egr1	2.11269e-30	-0.307998	0.9	0.635	5.54755e-30	3.42798e-30
Mon2	1.79131e-30	-0.115477	0.691	0.398	4.7253e-30	2.91045e-30
Plk3	1.43808e-30	-0.186897	0.346	0.147	3.81657e-30	2.34327e-30
Nmt1	1.24866e-30	-0.114782	0.83	0.523	3.32252e-30	2.03574e-30
Atp9b	1.02258e-30	-0.155115	0.505	0.256	2.73205e-30	1.66251e-30
Mprip	4.03258e-31	-0.347751	0.863	0.568	1.09461e-30	6.58459e-31
Stk25	3.22794e-31	-0.133304	0.863	0.58	8.78016e-31	5.28178e-31
Ahcyl1	2.86852e-31	-0.100522	0.769	0.463	7.81642e-31	4.7046e-31
Pard3	1.4759e-31	-0.115088	0.694	0.409	4.06028e-31	2.43802e-31
Zc3h7a	1.43147e-31	-0.159531	0.788	0.486	3.9416e-31	2.35759e-31
Nbea	7.12718e-32	-0.244316	0.625	0.349	1.99666e-31	1.1784e-31
Nfkbiz	2.21176e-32	-0.152573	0.622	0.351	6.32958e-32	3.67373e-32
Dst	1.72941e-32	-0.189807	0.854	0.543	4.98183e-32	2.88538e-32
Mgrn1	1.41174e-32	-0.12196	0.688	0.401	4.0821e-32	2.35755e-32
Zcchc7	1.37686e-32	-0.17726	0.703	0.42	3.9825e-32	2.30931e-32
Appl2	6.17898e-33	-0.203211	0.705	0.414	1.80662e-32	1.03763e-32
Prdm2	4.5611e-33	-0.111185	0.618	0.335	1.34042e-32	7.66914e-33
Utrn	3.83983e-33	-0.271849	0.655	0.35	1.13135e-32	6.46364e-33
Dnm2	3.56649e-33	-0.207889	0.857	0.544	1.05183e-32	6.01421e-33
Ubr2	2.6163e-33	-0.16323	0.602	0.328	7.77599e-33	4.42494e-33
Ascc3	2.40998e-33	-0.179225	0.746	0.451	7.17441e-33	4.07369e-33
Noc2l	2.29804e-33	-0.107428	0.693	0.407	6.85227e-33	3.89104e-33
Kmt2a	1.4056e-33	-0.214139	0.754	0.448	4.23527e-33	2.39142e-33
Cdc42bpb	1.07506e-33	-0.172925	0.608	0.326	3.25643e-33	1.83639e-33
Tmprss2	1.06039e-33	-0.15971	0.788	0.457	3.21306e-33	1.80391e-33
Dvl1	1.04891e-33	-0.100943	0.623	0.357	3.18141e-33	1.78841e-33
Itpr1	6.56165e-34	-0.137469	0.42	0.185	2.00545e-33	1.11923e-33
Ep400	5.52331e-34	-0.137312	0.637	0.355	1.69658e-33	9.42591e-34
Dusp1	4.87288e-34	-0.136215	0.7	0.426	1.5003e-33	8.32306e-34
Macf1	2.30463e-34	-0.24277	0.706	0.415	7.22669e-34	3.94425e-34
Ap3d1	1.26505e-34	-0.119884	0.684	0.401	4.00106e-34	2.17977e-34
Fkbp5	6.99773e-35	-0.14496	0.751	0.449	2.23713e-34	1.20558e-34
Brwd1	5.49495e-35	-0.179454	0.776	0.466	1.75977e-34	9.46328e-35
Plekhh1	2.99841e-35	-0.122534	0.532	0.274	9.68359e-35	5.18009e-35
Hnrnpul2	1.91848e-35	-0.12048	0.87	0.546	6.23762e-35	3.32384e-35
Cdk13	1.12257e-35	-0.102679	0.662	0.365	3.68512e-35	1.94394e-35
Ubr4	7.59735e-36	-0.259396	0.898	0.591	2.51563e-35	1.32368e-35
Rab3gap2	7.39643e-36	-0.180668	0.719	0.416	2.45087e-35	1.29109e-35
Smg1	3.77711e-36	-0.232251	0.828	0.509	1.26853e-35	6.62961e-36
Lrba	1.48144e-36	-0.104245	0.567	0.295	5.07195e-36	2.6117e-36
Ubr5	1.96093e-37	-0.156977	0.727	0.415	6.99557e-37	3.49563e-37
Smad7	1.30959e-37	-0.115194	0.659	0.366	4.70303e-37	2.34053e-37
Inadl	1.98732e-39	-0.137	0.619	0.324	7.73672e-39	3.62321e-39
9530002B09Rik	4.99063e-40	-0.860827	0.987	0.962	2.00149e-39	9.16015e-40
AY036118	2.42623e-40	-0.837933	0.964	0.92	9.85972e-40	4.48538e-40
Nisch	5.66759e-41	-0.112534	0.845	0.52	2.37583e-40	1.05631e-40
Aff1	4.02159e-41	-0.101069	0.777	0.455	1.69982e-40	7.55226e-41
Mllt4	1.93785e-41	-0.129166	0.894	0.575	8.3056e-41	3.6756e-41
Kcnq1ot1	2.72142e-43	-0.116006	0.649	0.353	1.26576e-42	5.23247e-43
Syne2	1.11668e-43	-0.15676	0.688	0.387	5.28218e-43	2.16701e-43
Hip1r	6.01676e-44	-0.125436	0.74	0.422	2.89233e-43	1.17041e-43
Gm42418	5.33261e-44	-1.33553	1	1	2.57019e-43	1.03928e-43
Ermp1	2.49295e-44	-0.121661	0.534	0.251	1.2234e-43	4.89323e-44
Dync1h1	2.60252e-45	-0.13041	0.901	0.572	1.33952e-44	5.18558e-45
Atf3	5.20228e-46	-1.02384	0.943	0.867	2.78061e-45	1.05281e-45
Lama5	8.40802e-60	-0.575014	0.824	0.44	9.47111e-59	2.37997e-59
Ano1	4.50128e-60	-0.215017	0.853	0.492	5.15428e-59	1.28617e-59
Sbpl	2.17412e-68	-1.13509	0.957	0.913	3.94872e-67	8.95871e-68
Spink1	6.24934e-118	-1.39665	0.998	0.995	1.06146e-115	2.32225e-116
Sbp	1.81718e-124	-1.1973	1	1	4.3861e-122	9.6097e-123
