# Supplementary material for: Androgen deprivation induces double-null prostate cancer via aberrant nuclear export and ribosomal biogenesis through HGF and Wnt activation
Source: Nat Commun. 2024 Feb 9;15:1231. doi: 10.1038/s41467-024-45489-4 (PMC10858246; doi:10.1038/s41467-024-45489-4)
Supplement: Supplementary file 6 — Supplementary Data 3 [file 41467_2024_45489_MOESM6_ESM.xlsx]

## Sheet: Sheet1
Supplementary Data 3: (Related to Fig. 4c, Supplementary Fig. 4i) DEG List between hMETtg+ epithelial cells from hHGFtg:H11hMET/+:Ctnnb1L(Ex3)/+:PBCre4 versus those of hHGFtg:H11hMET/+:PBCre4
gene	p_val	avg_log2FC	hMETtg+TripleTg.pct	hMETtg+DoubleTg.pct	adj.pval	q_val
Prex2	0	0.332174	0.561	0.005	0	0
Slco5a1	0	0.174828	0.394	0.032	0	0
Rpl7	0	0.235167	0.999	0.998	0	0
Rdh10	0	0.665497	0.882	0.395	0	0
Rnf149	0	0.65865	0.967	0.87	0	0
Myo1b	0	0.445052	0.71	0.053	0	0
Bzw1	0	0.357092	0.98	0.961	0	0
Eef1b2	0	0.208844	0.999	0.994	0	0
Vil1	0	0.498222	0.625	0.023	0	0
Wnt6	0	0.306035	0.377	0.007	0	0
Ap1s3	0	0.390711	0.802	0.471	0	0
Arl4c	0	0.536543	0.899	0.451	0	0
Gpc1	0	0.52624	0.74	0.04	0	0
2310007B03Rik	0	0.502086	0.621	0.044	0	0
Bok	0	0.575407	0.862	0.408	0	0
Ctse	0	0.585973	0.853	0.322	0	0
Tnni1	0	0.22979	0.373	0.021	0	0
Ptgs2	0	0.833375	0.722	0.063	0	0
4930523C07Rik	0	0.43431	0.935	0.785	0	0
H3f3a	0	0.456262	0.993	0.989	0	0
C130074G19Rik	0	0.331059	0.642	0.207	0	0
Mark1	0	0.58753	0.812	0.177	0	0
Plxna2	0	0.362034	0.675	0.176	0	0
Gata3	0	0.553635	0.91	0.708	0	0
Plxdc2	0	0.238426	0.523	0.072	0	0
Il1rn	0	0.827966	0.855	0.174	0	0
Rpl12	0	0.146709	1	0.999	0	0
Ptgs1	0	0.832089	0.939	0.387	0	0
Lrp2	0	0.167925	0.299	0.001	0	0
Elf5	0	0.649802	0.688	0.024	0	0
Gm14137	0	0.357662	0.579	0.028	0	0
Mal	0	1.00245	0.957	0.673	0	0
Bcl2l11	0	0.613877	0.854	0.374	0	0
Il1a	0	0.395849	0.575	0.047	0	0
Tgm3	0	0.505663	0.5	0.001	0	0
Smox	0	0.451118	0.938	0.7	0	0
Bmp2	0	0.566328	0.749	0.239	0	0
Eif2s2	0	0.288532	0.991	0.986	0	0
Svs4	0	1.59535	1	0.091	0	0
Svs6	0	0.395903	0.638	0	0	0
Svs5	0	1.0785	1	0.596	0	0
Slpi	0	1.02504	0.798	0.026	0	0
Bex1	0	0.902157	0.869	0.396	0	0
Sat1	0	0.548472	0.984	0.947	0	0
Sh3kbp1	0	0.481164	0.772	0.326	0	0
Tmsb4x	0	0.426481	1	0.999	0	0
Gm8797	0	0.548065	0.855	0.271	0	0
Fabp5	0	0.710416	0.901	0.606	0	0
Fabp4	0	0.627958	0.481	0.026	0	0
Car2	0	1.32178	0.964	0.433	0	0
Mecom	0	0.255462	0.53	0.109	0	0
Kcnmb2	0	0.22161	0.343	0.001	0	0
Tm4sf1	0	0.942815	0.919	0.422	0	0
Wwtr1	0	0.456893	0.889	0.495	0	0
Tiparp	0	0.470493	0.978	0.888	0	0
Rps3a1	0	0.156853	0.999	0.998	0	0
S100a1	0	0.480668	0.956	0.904	0	0
S100a4	0	0.318299	0.397	0.036	0	0
S100a6	0	0.425641	1	0.988	0	0
Prr9	0	1.02658	0.992	0.61	0	0
Sprr2a3	0	1.4761	0.94	0.271	0	0
Anxa9	0	0.393014	0.59	0.038	0	0
Ecm1	0	0.679158	0.949	0.619	0	0
Bcl9	0	0.327161	0.65	0.235	0	0
Gm43076	0	0.220144	0.442	0.01	0	0
Palmd	0	0.360061	0.567	0.088	0	0
Gm29865	0	0.360209	0.563	0.002	0	0
Dkk2	0	0.515108	0.621	0.004	0	0
Rps20	0	0.118235	1	1	0	0
Fut9	0	0.202118	0.434	0.055	0	0
Ptbp3	0	0.352128	0.985	0.945	0	0
Hacd4	0	0.364353	0.679	0.167	0	0
Cdkn2b	0	0.351918	0.625	0.161	0	0
Prdx1	0	0.200891	0.992	0.992	0	0
Rps8	0	0.115036	1	1	0	0
Cd52	0	1.01209	0.857	0.334	0	0
Slc30a2	0	0.326526	0.606	0.162	0	0
Gm694	0	0.341773	0.478	0.004	0	0
Plb1	0	0.382406	0.413	0.036	0	0
Lap3	0	0.708184	0.912	0.844	0	0
Pcdh7	0	0.299779	0.554	0.031	0	0
Rpl9	0	0.111167	0.999	0.998	0	0
Ociad2	0	0.449223	0.701	0.201	0	0
Chic2	0	0.451214	0.977	0.92	0	0
Alb	0	0.414578	0.686	0.003	0	0
Areg	0	0.700529	0.956	0.561	0	0
Rasgef1b	0	0.286762	0.524	0.071	0	0
Cryba4	0	0.765656	0.576	0.002	0	0
Chchd2	0	0.189967	0.994	0.995	0	0
Hspb1	0	0.5463	1	0.986	0	0
Serpine1	0	0.512604	0.605	0.078	0	0
Ubl3	0	0.383312	0.92	0.801	0	0
Gng11	0	0.250774	0.401	0.006	0	0
1810058I24Rik	0	0.380544	0.952	0.859	0	0
Tnip3	0	0.428197	0.604	0.169	0	0
Tgfa	0	0.602451	0.919	0.562	0	0
Ybx3	0	0.364746	0.987	0.972	0	0
Mgp	0	0.504827	0.649	0.213	0	0
Arhgdib	0	0.600892	0.774	0.114	0	0
Rps5	0	0.125805	1	0.999	0	0
Apoc4	0	0.52821	0.612	0.001	0	0
Apoc1	0	0.718647	0.782	0.194	0	0
Apoe	0	0.486318	0.949	0.465	0	0
Lypd3	0	0.54307	0.83	0.418	0	0
Nccrp1	0	0.288861	0.314	0.004	0	0
Psmd8	0	0.386133	0.987	0.977	0	0
Sbsn	0	0.639371	0.865	0.542	0	0
Dmkn	0	0.65511	0.686	0.155	0	0
Rps11	0	0.127673	0.998	0.998	0	0
Rpl13a	0	0.186543	1	0.999	0	0
Tenm4	0	0.296878	0.512	0.014	0	0
Rps3	0	0.129803	0.999	0.999	0	0
Folr1	0	0.583801	0.716	0.224	0	0
Hbb-bs	0	0.599759	0.809	0.039	0	0
Rpl27a	0	0.107043	1	1	0	0
Rps13	0	0.102001	0.998	0.998	0	0
Apobr	0	0.371073	0.531	0.048	0	0
Plekha1	0	0.473768	0.857	0.502	0	0
Samd5	0	0.627739	0.806	0.106	0	0
Nhsl1	0	0.368826	0.719	0.305	0	0
Ctgf	0	0.667505	0.734	0.177	0	0
Prdm1	0	0.438739	0.681	0.106	0	0
Txnrd1	0	0.628687	0.979	0.87	0	0
Gas2l3	0	0.491443	0.63	0.126	0	0
Elk3	0	0.288383	0.524	0.076	0	0
Metap2	0	0.308165	0.98	0.964	0	0
Csrp2	0	1.344	0.967	0.229	0	0
Lyz2	0	0.354012	0.66	0.027	0	0
Wif1	0	0.7437	0.626	0.013	0	0
Defa21	0	1.13635	0.674	0	0	0
Gm10104	0	1.07056	0.648	0.001	0	0
Defa22	0	1.19532	0.687	0.001	0	0
Gm15293	0	0.985908	0.647	0.001	0	0
Defa5	0	0.713342	0.537	0.001	0	0
Gm21002	0	0.830886	0.574	0.024	0	0
Defa20	0	1.00921	0.687	0.026	0	0
Gm15308	0	1.18889	0.781	0.029	0	0
Gm14850	0	0.895823	0.676	0	0	0
Gm15315	0	0.615807	0.512	0.023	0	0
Plat	0	0.668891	0.966	0.712	0	0
Dusp4	0	0.479407	0.807	0.316	0	0
Rpl18a	0	0.117967	1	0.999	0	0
Nkd1	0	0.446433	0.611	0.019	0	0
Gabarapl2	0	0.342947	0.973	0.936	0	0
Slc7a5	0	0.247961	0.566	0.131	0	0
Aprt	0	0.398615	0.965	0.916	0	0
Rpl13	0	0.121185	1	1	0	0
Fam89a	0	0.22729	0.413	0.017	0	0
Cadps	0	0.62223	0.786	0.067	0	0
Wnt5a	0	0.373785	0.606	0.023	0	0
Sftpc	0	0.352203	0.623	0	0	0
Mmp20	0	0.256946	0.366	0.015	0	0
Arhgap42	0	0.327392	0.686	0.257	0	0
Aplp2	0	0.732959	0.993	0.95	0	0
Stra6	0	0.878051	0.891	0.139	0	0
Tmod3	0	0.420996	0.932	0.793	0	0
Ctsh	0	0.435387	0.975	0.927	0	0
Rbp1	0	0.648399	0.818	0.248	0	0
Trf	0	0.194173	0.396	0.017	0	0
Ltf	0	1.01884	0.745	0.029	0	0
Rbms3	0	0.551421	0.817	0.116	0	0
Rpsa	0	0.17387	1	0.999	0	0
Aebp1	0	0.27693	0.488	0.059	0	0
Sptbn1	0	0.411742	0.94	0.832	0	0
Hba-a1	0	0.337273	0.489	0.017	0	0
Gnb2l1	0	0.167918	0.999	0.999	0	0
Skp1a	0	0.529462	0.977	0.919	0	0
Atox1	0	0.28047	0.984	0.969	0	0
Rpl26	0	0.108495	0.999	0.999	0	0
Rpl23a	0	0.203085	0.996	0.992	0	0
Rpl19	0	0.0946163	1	1	0	0
Krt23	0	0.615998	0.971	0.719	0	0
Axin2	0	0.574912	0.741	0.063	0	0
Notum	0	0.352817	0.552	0.013	0	0
Aspscr1	0	0.706779	0.88	0.636	0	0
Metrnl	0	0.414484	0.644	0.23	0	0
Net1	0	0.83057	0.976	0.645	0	0
Gm26735	0	0.235261	0.467	0.075	0	0
Sox4	0	0.716715	0.899	0.464	0	0
Pxdc1	0	0.483021	0.873	0.529	0	0
Nrn1	0	0.681376	0.768	0.047	0	0
Adtrp	0	0.241474	0.472	0.011	0	0
Jarid2	0	0.323657	0.637	0.189	0	0
Fbp2	0	0.337944	0.627	0.156	0	0
Pdcd6	0	0.352058	0.979	0.938	0	0
Gm10260	0	0.661369	0.974	0.391	0	0
Ttc9	0	0.73784	0.882	0.053	0	0
Evl	0	0.432761	0.699	0.124	0	0
Tnfaip2	0	0.642596	0.65	0.036	0	0
Rpl30	0	0.177194	0.999	0.997	0	0
Zfp706	0	0.363651	0.977	0.939	0	0
Tnfrsf11b	0	1.0037	0.794	0.012	0	0
Ndrg1	0	0.569038	0.917	0.5	0	0
Lypd2	0	0.354086	0.383	0.007	0	0
Ly6d	0	1.74946	0.997	0.39	0	0
2010109I03Rik	0	0.471811	0.447	0.022	0	0
Rpl8	0	0.209589	1	0.998	0	0
Csnk1e	0	0.472172	0.952	0.82	0	0
Rpl3	0	0.160653	1	0.998	0	0
Syngr1	0	0.555822	0.702	0.054	0	0
Atxn10	0	0.409138	0.956	0.878	0	0
Cerk	0	0.374701	0.681	0.161	0	0
Prickle1	0	0.195332	0.417	0.02	0	0
Tuba1a	0	0.479919	0.755	0.246	0	0
AU021092	0	0.198825	0.362	0.005	0	0
Abcc5	0	0.2722	0.545	0.056	0	0
Arhgap31	0	0.422029	0.653	0.246	0	0
Cd200r4	0	0.41558	0.696	0.118	0	0
Cd200r3	0	0.245237	0.515	0.073	0	0
Pvrl3	0	0.253677	0.576	0.115	0	0
Nfkbiz	0	0.547226	0.882	0.613	0	0
Rpl24	0	0.102138	0.999	0.998	0	0
Adgrg7	0	0.356684	0.622	0.189	0	0
Nrip1	0	0.556945	0.97	0.872	0	0
Prss27	0	0.465414	0.568	0.129	0	0
Rps2	0	0.139332	0.997	0.998	0	0
Pim1	0	0.478273	0.949	0.722	0	0
Rftn1	0	0.139624	0.322	0.003	0	0
C3	0	0.22902	0.404	0.017	0	0
Cyp1b1	0	0.270352	0.392	0.019	0	0
Mcc	0	0.486366	0.796	0.344	0	0
Tnfaip8	0	0.516481	0.88	0.54	0	0
Sncaip	0	0.204437	0.415	0.009	0	0
Csnk1a1	0	0.330595	0.983	0.967	0	0
Tcf4	0	0.390319	0.784	0.421	0	0
Cdc42ep2	0	0.19449	0.384	0.024	0	0
Ppp1r14b	0	0.255109	0.977	0.974	0	0
Eef1g	0	0.246458	0.992	0.988	0	0
Scgb1a1	0	0.195972	0.389	0.032	0	0
Fth1	0	0.162969	1	0.999	0	0
Zfand5	0	0.407406	0.988	0.953	0	0
Il33	0	0.407552	0.349	0.017	0	0
Slc16a12	0	0.206857	0.465	0.061	0	0
Golga7b	0	0.294634	0.348	0.001	0	0
Aoc1	6.63679e-308	0.233561	0.29	0	4.71667e-306	1.18518e-303
Kctd1	2.24766e-307	0.28763	0.608	0.19	1.58931e-305	4.07673e-304
Rps17	2.33882e-307	0.137626	0.996	0.995	1.64961e-305	4.22915e-304
Gm9930	5.49388e-307	0.139261	0.321	0.01	3.85549e-305	9.848e-304
Abcd3	1.38065e-306	0.416644	0.907	0.787	9.64078e-305	2.51305e-304
Atp8b1	1.72548e-306	0.384739	0.9	0.729	1.20187e-304	3.14247e-304
Cd9	1.03829e-305	0.255292	0.994	0.988	7.19633e-304	1.8987e-304
Tcf7	2.06901e-304	0.221403	0.539	0.123	1.43048e-302	3.67651e-303
Rps12	1.36689e-303	0.104021	0.999	0.998	9.42719e-302	2.42725e-302
Ier3	3.55034e-302	0.440752	0.994	0.938	2.41294e-300	6.19799e-301
Lgr5	4.38503e-302	0.139904	0.301	0.005	2.97301e-300	7.646e-301
Rps18-ps3	1.53844e-301	0.24595	0.641	0.206	1.04053e-299	2.67572e-300
Rps18	4.19325e-301	0.104079	1	0.999	2.82928e-299	7.2625e-300
Rnf43	1.38271e-299	0.235	0.51	0.112	9.30701e-298	2.38619e-298
Gfra1	3.92207e-299	0.144545	0.319	0.012	2.63362e-297	6.76192e-298
Rpl17	9.37856e-299	0.0916333	0.999	0.998	6.26752e-297	1.61031e-297
Rps27a	5.73227e-298	0.0879534	1	0.999	3.80354e-296	9.76702e-297
Sash1	1.68828e-297	0.315006	0.728	0.328	1.11758e-295	2.87386e-296
Ptma	1.69227e-295	0.184754	0.997	0.997	1.11494e-293	2.86034e-294
Acyp2	2.19507e-295	0.259807	0.601	0.197	1.44282e-293	3.71478e-294
2700046A07Rik	7.49426e-295	0.132007	0.288	0.003	4.91444e-293	1.26175e-293
Gabrp	1.07207e-294	0.211311	0.416	0.055	7.01377e-293	1.79829e-293
Wnt7b	1.80552e-294	0.390215	0.827	0.548	1.17847e-292	3.03488e-293
5031439G07Rik	1.00185e-292	0.303402	0.704	0.322	6.49368e-291	1.66508e-291
Dlx3	1.21366e-292	0.135974	0.297	0.007	7.84845e-291	2.0101e-291
Rps10	3.40898e-292	0.0892757	0.999	0.999	2.19942e-290	5.65177e-291
Slc40a1	1.54583e-291	0.468683	0.638	0.246	9.85985e-290	2.53973e-290
Ctnnd2	2.05506e-291	0.171083	0.358	0.029	1.30781e-289	3.36771e-290
Stc1	1.12734e-290	0.149842	0.295	0.006	7.12566e-289	1.83483e-289
Fgb	4.16245e-290	0.136155	0.28	0.002	2.62506e-288	6.73954e-289
Sp6	4.65239e-290	0.169644	0.353	0.029	2.92745e-288	7.51645e-289
Sema5a	5.31779e-290	0.293692	0.55	0.146	3.33864e-288	8.58019e-289
Rnf183	1.82266e-289	0.203026	0.446	0.076	1.1392e-287	2.92222e-288
Tfap2c	2.1329e-289	0.214233	0.488	0.096	1.33014e-287	3.41235e-288
Capg	2.30469e-289	0.355873	0.976	0.906	1.43408e-287	3.67651e-288
1810011O10Rik	4.28423e-289	0.50934	0.91	0.661	2.65993e-287	6.82633e-288
Rps4x	4.59509e-289	0.107683	0.998	0.998	2.84662e-287	7.32048e-288
S100a9	7.81912e-289	0.181247	0.312	0.013	4.83319e-287	1.24173e-287
Kctd11	1.09517e-288	0.364211	0.636	0.247	6.75458e-287	1.74284e-287
Hba-a2	2.11656e-287	0.20095	0.305	0.01	1.29684e-285	3.33687e-286
Tnf	1.50036e-286	0.330431	0.529	0.127	9.15287e-285	2.35071e-285
Dpp4	2.54698e-286	0.347596	0.783	0.468	1.55039e-284	3.98751e-285
Hnrnpa1	1.09471e-284	0.317453	0.966	0.939	6.62048e-283	1.69342e-283
Snhg9	2.15696e-281	0.308831	0.784	0.456	1.2933e-279	3.32703e-280
Paqr5	3.57189e-281	0.20034	0.463	0.088	2.12801e-279	5.46374e-280
Msln	8.97217e-281	0.413627	0.568	0.149	5.32267e-279	1.36701e-279
Hbb-bt	3.29098e-280	0.18895	0.278	0.004	1.94411e-278	4.99272e-279
Rpl21	3.40027e-280	0.0894975	0.997	0.998	2.00444e-278	5.14879e-279
Map4k4	5.69294e-280	0.327958	0.787	0.402	3.34891e-278	8.59855e-279
Ceacam10	1.07196e-279	0.181344	0.383	0.046	6.29267e-278	1.61356e-278
Gm8730	3.22887e-279	0.150518	0.993	0.992	1.88751e-277	4.85051e-278
Dusp2	4.75933e-279	0.227552	0.367	0.039	2.77638e-277	7.13322e-278
Tnfaip3	5.89222e-279	0.443925	0.781	0.397	3.42299e-277	8.78999e-278
Rps19	9.57854e-277	0.0992769	1	0.999	5.5415e-275	1.42377e-275
Naca	1.13478e-276	0.129511	0.997	0.995	6.55152e-275	1.67593e-275
Cda	1.28114e-276	0.324088	0.53	0.147	7.38129e-275	1.8945e-275
Hp	2.68575e-276	0.135194	0.274	0.004	1.54422e-274	3.97323e-275
Stmn1	2.06713e-275	0.411038	0.66	0.258	1.1861e-273	3.0512e-274
Mkrn1	5.51856e-275	0.335052	0.927	0.828	3.16003e-273	8.11989e-274
Rpl11	1.49632e-274	0.0952242	1	0.998	8.5507e-273	2.20199e-273
Aldh3b2	5.80652e-274	0.217899	0.387	0.055	3.31137e-272	8.51167e-273
Unc5b	1.53572e-273	0.321244	0.749	0.357	8.72246e-272	2.24695e-272
Rab2a	2.44139e-273	0.218601	0.975	0.968	1.38383e-271	3.5529e-272
Rps15a	6.33404e-273	0.0967006	0.998	0.998	3.58302e-271	9.19853e-272
Tgfb2	1.01976e-272	0.336701	0.537	0.153	5.75694e-271	1.47924e-271
Gramd4	2.15605e-272	0.217775	0.517	0.134	1.21228e-270	3.11993e-271
Ywhaz	6.46372e-272	0.227249	0.993	0.983	3.61981e-270	9.29357e-271
Hsd17b2	1.83717e-271	0.158305	0.258	0	1.02476e-269	2.63654e-270
Svs3a	9.80698e-271	0.130502	0.257	0	5.45935e-269	1.40288e-269
Ncf2	1.3927e-270	0.113977	0.274	0.005	7.73751e-269	1.98383e-269
Grhl3	1.77601e-270	0.196079	0.308	0.016	9.84754e-269	2.53541e-269
Myof	4.01113e-269	0.447964	0.895	0.644	2.21968e-267	5.70051e-268
S100a7a	4.4501e-269	0.327526	0.284	0.009	2.45774e-267	6.31353e-268
Zeb2	8.99741e-269	0.208685	0.368	0.044	4.93993e-267	1.26938e-267
Arhgap10	1.35671e-268	0.19047	0.472	0.096	7.41977e-267	1.91068e-267
Plau	5.25209e-267	0.29883	0.575	0.17	2.85561e-265	7.33284e-266
Ajuba	1.12873e-266	0.190108	0.433	0.074	6.12511e-265	1.57525e-265
Sub1	3.50946e-266	0.237879	0.979	0.973	1.90074e-264	4.88356e-265
Rbfox2	5.17146e-266	0.326305	0.801	0.514	2.79548e-264	7.17928e-265
Apoa1	6.91263e-266	0.153117	0.311	0.02	3.72949e-264	9.57703e-265
Cnfn	1.37674e-264	0.315707	0.272	0.006	7.39926e-263	1.90529e-263
Tead2	1.90599e-264	0.188065	0.447	0.086	1.02045e-262	2.62695e-263
Smpdl3b	4.64426e-264	0.222605	0.527	0.149	2.48176e-262	6.36952e-263
Atp10a	9.4174e-263	0.185216	0.431	0.079	5.00373e-261	1.28576e-261
Rhov	3.42621e-261	0.43136	0.786	0.447	1.81356e-259	4.664e-260
Plk2	9.70398e-261	0.420067	0.954	0.782	5.12682e-259	1.31648e-259
Endod1	1.10234e-259	0.36227	0.735	0.422	5.79112e-258	1.48452e-258
Igfbp1	1.19172e-259	0.121307	0.247	0	6.24895e-258	1.60297e-258
Fam213a	1.62424e-257	0.502462	0.751	0.479	8.43789e-256	2.16195e-256
Gsdma	2.47325e-257	0.407712	0.622	0.212	1.28247e-255	3.29021e-256
Tbx3	1.28126e-255	0.366467	0.783	0.477	6.61927e-254	1.69875e-254
Jchain	1.36487e-255	0.131006	0.3	0.019	7.03826e-254	1.8016e-254
Cldn1	4.34497e-255	0.334432	0.569	0.164	2.23646e-253	5.73866e-254
Neat1	5.85169e-255	0.472834	0.982	0.925	3.00648e-253	7.7211e-254
Gtf2ird1	3.84946e-254	0.217798	0.549	0.172	1.9598e-252	5.03521e-253
Eif3e	1.24092e-253	0.212814	0.975	0.972	6.30618e-252	1.61879e-252
Fam25c	1.68741e-253	0.711841	0.634	0.287	8.55963e-252	2.20225e-252
Tmem54	2.03163e-253	0.285504	0.569	0.21	1.02871e-251	2.64053e-252
mt-Atp8	2.13198e-252	0.32531	0.943	0.837	1.07177e-250	2.75071e-251
Cytip	2.09461e-250	0.1545	0.349	0.041	1.04361e-248	2.67504e-249
Fgd3	4.86619e-250	0.171883	0.376	0.054	2.42022e-248	6.22215e-249
Rpl18	9.59425e-250	0.0914343	1	0.998	4.75484e-248	1.22093e-248
Pdap1	1.93907e-249	0.263163	0.951	0.916	9.57602e-248	2.46115e-248
Rps7	3.02168e-249	0.0926908	0.999	0.998	1.48439e-247	3.81111e-248
Top1	1.04473e-247	0.261526	0.978	0.965	5.11426e-246	1.30785e-246
Ube2e2	1.21462e-247	0.274562	0.729	0.386	5.93554e-246	1.51898e-246
Zbtb38	3.29e-247	0.326523	0.766	0.449	1.60494e-245	4.12291e-246
Dsg4	1.96795e-246	0.132969	0.242	0.002	9.58342e-245	2.46444e-245
Pfkfb3	5.40769e-246	0.330773	0.723	0.358	2.62428e-244	6.74437e-245
Nedd8	2.25118e-245	0.22175	0.973	0.955	1.09058e-243	2.80011e-244
Tnfsf4	6.53208e-245	0.166555	0.302	0.023	3.15898e-243	8.1125e-244
Ngfrap1	1.35341e-244	0.410984	0.947	0.904	6.53395e-243	1.67427e-243
Rhod	1.87401e-244	0.313711	0.639	0.292	9.03168e-243	2.31518e-243
Dkkl1	2.8705e-244	0.186214	0.417	0.077	1.38104e-242	3.54714e-243
Rps24	2.92773e-244	0.0778511	0.999	0.999	1.40616e-242	3.61509e-243
Cldn23	2.63173e-243	0.395703	0.715	0.391	1.26183e-241	3.23939e-242
Tfrc	3.18728e-243	0.256637	0.602	0.224	1.52559e-241	3.92243e-242
Rbp4	5.58269e-243	0.125964	0.255	0.007	2.66305e-241	6.83779e-242
Pkp1	9.70943e-243	0.26116	0.592	0.193	4.61585e-241	1.18583e-241
Pvrl4	1.36206e-241	0.304458	0.708	0.374	6.45331e-240	1.65528e-240
Ankrd29	1.66244e-240	0.109452	0.26	0.009	7.82352e-239	2.00683e-239
Emp2	5.77967e-240	0.327407	0.926	0.784	2.70178e-238	6.94098e-239
Rpl22	1.03035e-239	0.10061	0.998	0.996	4.80847e-238	1.23483e-238
Cyp1a1	5.21133e-239	0.263466	0.355	0.048	2.42396e-237	6.22531e-238
Lcn2	8.0603e-239	0.611069	0.78	0.439	3.7429e-237	9.61474e-238
Cldn14	1.49816e-238	0.161135	0.239	0.003	6.94535e-237	1.78638e-237
Sdc1	5.18104e-236	0.381591	0.912	0.632	2.37827e-234	6.10829e-235
Anxa1	6.43622e-236	0.365783	0.989	0.947	2.9496e-234	7.58167e-235
Lin7a	1.29341e-235	0.10182	0.226	0	5.9178e-234	1.51621e-234
Zc3h12a	2.12297e-235	0.328475	0.757	0.447	9.69742e-234	2.48768e-234
Wls	2.36483e-235	0.324047	0.906	0.797	1.07846e-233	2.7648e-234
Wbp5	4.4463e-235	0.313665	0.973	0.957	2.02441e-233	5.20481e-234
Crym	4.51974e-235	0.273888	0.399	0.076	2.0545e-233	5.2781e-234
Apcdd1	5.46682e-233	0.108915	0.24	0.005	2.45709e-231	6.31567e-232
Frrs1	1.99119e-232	0.285255	0.743	0.396	8.93514e-231	2.29397e-231
Il1r1	3.21393e-232	0.299056	0.686	0.363	1.43759e-230	3.68851e-231
Igsf11	4.45174e-231	0.156231	0.376	0.064	1.98492e-229	5.09707e-230
Ppm1d	3.66819e-230	0.24702	0.572	0.223	1.62778e-228	4.18366e-229
Rbbp6	3.98854e-230	0.285254	0.95	0.872	1.76714e-228	4.54125e-229
Acadm	1.80665e-229	0.335185	0.83	0.673	7.9666e-228	2.05033e-228
Glb1l3	5.88179e-229	0.321696	0.546	0.172	2.58549e-227	6.63984e-228
Elovl6	2.80751e-228	0.125474	0.295	0.026	1.22833e-226	3.15825e-227
Grasp	3.0098e-228	0.159155	0.344	0.048	1.31478e-226	3.37776e-227
Lrp1	4.03862e-228	0.167114	0.369	0.059	1.75872e-226	4.5195e-227
Rps12-ps3	1.40061e-227	0.263906	0.922	0.864	6.08984e-226	1.56373e-226
Emp1	2.45235e-227	0.420306	0.989	0.851	1.06462e-225	2.73229e-226
Erh	2.5542e-227	0.222854	0.976	0.965	1.10712e-225	2.83941e-226
Ass1	1.01428e-226	0.205051	0.493	0.144	4.38963e-225	1.12289e-225
Bambi	1.17577e-226	0.428126	0.57	0.228	5.08066e-225	1.30987e-225
Nme1	1.62923e-226	0.246395	0.968	0.961	7.0293e-225	1.8066e-225
Sytl2	1.93701e-226	0.169269	0.307	0.032	8.34436e-225	2.14688e-225
Uvrag	1.68131e-225	0.2261	0.611	0.26	7.17657e-224	1.84215e-224
Krt80	5.62677e-224	0.15482	0.293	0.028	2.3981e-222	6.16401e-223
Rpl4	6.00589e-224	0.0911501	0.996	0.997	2.55579e-222	6.57005e-223
Atp1b3	6.46389e-224	0.298777	0.871	0.748	2.74652e-222	7.05127e-223
Padi1	1.08809e-223	0.155237	0.302	0.03	4.6163e-222	1.18796e-222
Npnt	2.08326e-223	0.25658	0.592	0.234	8.82501e-222	2.26351e-222
Gnaq	3.35424e-223	0.280963	0.757	0.466	1.41876e-221	3.64005e-222
Rpl23	3.56995e-223	0.0679391	1	0.999	1.50773e-221	3.87324e-222
Marcks	1.03933e-222	0.316341	0.799	0.424	4.38288e-221	1.12664e-221
Cryab	4.12785e-222	0.323567	0.481	0.147	1.7303e-220	4.44727e-221
Tjp1	4.38248e-221	0.323068	0.933	0.844	1.8261e-219	4.6884e-220
S100a8	1.28481e-219	0.145861	0.254	0.013	5.30619e-218	1.358e-218
Tubb2b	1.74977e-219	0.305523	0.695	0.35	7.21581e-218	1.85391e-218
Tnfrsf19	3.41905e-219	0.213345	0.521	0.175	1.40583e-217	3.61243e-218
Nr3c1	7.37027e-219	0.282524	0.695	0.378	3.02603e-217	7.77326e-218
A930001A20Rik	1.12198e-218	0.0946509	0.217	0.002	4.59979e-217	1.17955e-217
Rps9	4.11737e-218	0.0748553	0.998	0.999	1.67817e-216	4.3138e-217
Alad	9.98139e-218	0.355992	0.853	0.775	4.05644e-216	1.04191e-216
Fbp1	1.57979e-217	0.425057	0.677	0.353	6.41096e-216	1.64713e-216
Sulf2	4.19551e-216	0.101526	0.24	0.01	1.68791e-214	4.3407e-215
Lpcat3	1.07829e-214	0.297903	0.831	0.645	4.31333e-213	1.1098e-213
Slc7a8	1.35083e-214	0.256815	0.372	0.074	5.3958e-213	1.38527e-213
Tgfb1	2.61984e-214	0.249582	0.703	0.345	1.0435e-212	2.68081e-213
Ssb	3.57001e-214	0.224818	0.967	0.953	1.41994e-212	3.64767e-213
2200002D01Rik	4.88883e-214	0.35482	0.945	0.856	1.94173e-212	4.9893e-213
Rpl10a	1.34489e-213	0.0885582	0.999	0.999	5.32647e-212	1.36334e-212
Sema3b	2.69802e-212	0.183935	0.424	0.109	1.06106e-210	2.72774e-211
Ldhb	5.21613e-212	0.177299	0.366	0.069	2.04561e-210	5.25887e-211
Slc7a11	3.22339e-211	0.293539	0.472	0.136	1.26235e-209	3.23944e-210
Ptprr	9.48399e-211	0.131892	0.214	0.003	3.70378e-209	9.51063e-210
Mgst1	2.34572e-210	0.395696	0.89	0.761	9.12257e-209	2.34777e-209
C2cd4b	2.71592e-210	0.243489	0.366	0.07	1.05476e-208	2.71365e-209
Fn1	3.56485e-209	0.152042	0.294	0.031	1.38063e-207	3.54186e-208
Gm15284	1.36733e-208	0.18862	0.224	0.007	5.28821e-207	1.36114e-207
Cysrt1	2.34144e-208	0.156429	0.217	0.005	9.04313e-207	2.32166e-207
Fam78b	2.70956e-208	0.080154	0.206	0.001	1.04505e-206	2.68505e-207
Rtn4	3.74122e-208	0.251551	0.984	0.964	1.44096e-206	3.70047e-207
Atp6v1g1	4.94782e-208	0.209905	0.977	0.969	1.90308e-206	4.89096e-207
Rad54b	6.8547e-207	0.0955232	0.207	0.002	2.6257e-205	6.74052e-206
Ubxn1	1.40629e-206	0.215282	0.978	0.964	5.37944e-205	1.38557e-205
Ccdc80	2.31537e-206	0.360437	0.764	0.427	8.82079e-205	2.2705e-205
Sva	2.71874e-206	0.100095	0.199	0	1.03434e-204	2.65834e-205
Cebpb	2.28509e-205	0.335072	0.976	0.906	8.68179e-204	2.23505e-204
Tpt1	6.86045e-205	0.0724317	1	1	2.59945e-203	6.67728e-204
mt-Nd5	2.28408e-203	0.235351	0.983	0.963	8.60789e-202	2.20732e-202
Rassf10	5.76887e-203	0.129981	0.264	0.023	2.16824e-201	5.57108e-202
Lef1	9.79483e-203	0.0980178	0.206	0.003	3.67648e-201	9.43982e-202
Pax9	3.17127e-202	0.131012	0.343	0.06	1.18874e-200	3.05252e-201
Gpnmb	3.98763e-202	0.207399	0.222	0.009	1.49275e-200	3.837e-201
Coch	1.47055e-201	0.27104	0.199	0.001	5.47566e-200	1.40611e-200
Ext1	4.76962e-200	0.282203	0.689	0.384	1.76893e-198	4.54456e-199
Gm30074	6.86308e-200	0.0921761	0.215	0.007	2.54197e-198	6.52713e-199
Rps23	1.96768e-199	0.0715679	1	0.999	7.26873e-198	1.86946e-198
Wnt4	4.25647e-199	0.345399	0.838	0.565	1.56823e-197	4.03196e-198
Krt16	3.14082e-198	0.378536	0.46	0.125	1.15113e-196	2.95635e-197
Ube2i	1.16847e-197	0.22097	0.965	0.931	4.26576e-196	1.09726e-196
Slc6a14	6.11863e-197	0.183616	0.392	0.093	2.22793e-195	5.7246e-196
Atg9b	7.32304e-197	0.131056	0.296	0.04	2.66302e-195	6.83818e-196
Cd74	1.41222e-196	0.183374	0.684	0.311	5.1156e-195	1.31208e-195
Frmd6	6.54204e-196	0.288996	0.764	0.492	2.36366e-194	6.0701e-195
Syf2	7.58471e-196	0.235637	0.942	0.89	2.73685e-194	7.02631e-195
Bhlhe40	9.71314e-196	0.331245	0.802	0.53	3.50035e-194	8.98914e-195
Prrg4	1.54936e-195	0.224941	0.602	0.253	5.57632e-194	1.43309e-194
Vnn1	3.87349e-195	0.170766	0.307	0.045	1.39232e-193	3.5735e-194
Dnaja1	8.00268e-195	0.234806	0.985	0.979	2.87286e-193	7.3776e-194
Znrf3	1.57246e-194	0.191794	0.509	0.182	5.6305e-193	1.44415e-193
Mff	3.45268e-194	0.25411	0.799	0.585	1.23314e-192	3.16536e-193
Ehf	4.00589e-194	0.245654	0.957	0.93	1.4289e-192	3.67447e-193
Galnt5	1.31796e-193	0.126147	0.29	0.038	4.68328e-192	1.20495e-192
Gm13431	2.24992e-193	0.092225	0.23	0.014	7.9848e-192	2.05128e-192
Cyth3	4.05059e-193	0.281619	0.676	0.386	1.4357e-191	3.68763e-192
Npm1	8.02335e-193	0.163288	0.993	0.992	2.83664e-191	7.28399e-192
Pdzrn3	1.32839e-192	0.122886	0.314	0.049	4.69058e-191	1.20642e-191
Arntl	5.26366e-192	0.172861	0.487	0.161	1.85393e-190	4.75925e-191
Numa1	1.01315e-191	0.289267	0.812	0.619	3.56397e-190	9.127e-191
Lrrfip1	1.42176e-191	0.251555	0.975	0.957	4.98255e-190	1.27838e-190
Hsp90ab1	6.74848e-191	0.0998286	0.997	0.999	2.35323e-189	6.04656e-190
Pabpc1	2.07826e-189	0.143374	0.995	0.994	7.21106e-188	1.854e-188
Rbx1	3.48436e-189	0.224603	0.964	0.949	1.206e-187	3.09422e-188
Tpst2	2.06237e-188	0.272018	0.718	0.451	7.10314e-187	1.82262e-187
Rps16	2.58259e-188	0.0702693	0.999	0.999	8.87302e-187	2.2771e-187
Smad7	2.72621e-188	0.355449	0.821	0.654	9.35499e-187	2.40654e-187
Idh3a	9.20495e-188	0.243267	0.718	0.448	3.15481e-186	8.10001e-187
Ankrd50	1.31454e-187	0.248753	0.669	0.36	4.49432e-186	1.15055e-186
Nt5e	2.38563e-187	0.132312	0.249	0.023	8.13642e-186	2.09399e-186
Cttnbp2nl	2.78727e-187	0.26691	0.778	0.5	9.4947e-186	2.44148e-186
Iffo2	3.74812e-187	0.216898	0.531	0.199	1.27522e-185	3.27757e-186
Tubb2a	5.06888e-187	0.313569	0.908	0.814	1.72041e-185	4.42053e-186
Rpl14	6.09565e-187	0.0762986	0.998	0.998	2.0664e-185	5.31214e-186
Malat1	2.19514e-186	0.265235	1	0.999	7.41448e-185	1.90892e-185
Cxcl1	2.22782e-186	0.366289	0.681	0.322	7.5158e-185	1.93262e-185
Zdhhc13	5.69131e-186	0.314158	0.847	0.68	1.91541e-184	4.91936e-185
Spop	6.34554e-186	0.243832	0.924	0.853	2.13303e-184	5.48338e-185
Tmem45b	7.54782e-186	0.317381	0.532	0.225	2.53413e-184	6.5118e-185
Krt36	8.70686e-186	0.169779	0.209	0.009	2.91977e-184	7.50329e-185
Rptn	1.20439e-185	0.243352	0.181	0	4.03398e-184	1.03251e-184
Slc39a2	4.87481e-185	0.0983738	0.201	0.007	1.62499e-183	4.17032e-184
Zfp503	1.03514e-184	0.225492	0.598	0.267	3.44649e-183	8.89523e-184
Mocs2	5.32708e-184	0.265391	0.763	0.547	1.76316e-182	4.53186e-183
Rps15	1.51139e-183	0.101607	0.998	0.998	4.9965e-182	1.28237e-182
Syt8	2.23952e-183	0.134029	0.332	0.063	7.37751e-182	1.89561e-182
Pde4dip	2.32759e-183	0.272344	0.685	0.422	7.65861e-182	1.96946e-182
Dlg5	5.69653e-183	0.224062	0.592	0.282	1.86997e-181	4.80669e-182
Snrpe	1.3847e-182	0.205053	0.965	0.952	4.54018e-181	1.16236e-181
Cemip	1.45011e-182	0.0911425	0.194	0.005	4.74908e-181	1.21989e-181
Cd44	1.01971e-181	0.303516	0.983	0.896	3.3201e-180	8.53143e-181
Rab10	3.24336e-181	0.204728	0.969	0.941	1.05463e-179	2.70684e-180
St3gal1	3.83688e-181	0.139739	0.348	0.072	1.24492e-179	3.20067e-180
S100a14	7.24854e-181	0.468905	0.895	0.794	2.34372e-179	6.02199e-180
Slc4a8	1.14016e-180	0.0827747	0.181	0.001	3.67806e-179	9.44724e-180
Tchh	9.34389e-180	0.203024	0.248	0.025	3.0108e-178	7.7312e-179
Ppp2ca	1.16091e-179	0.175468	0.982	0.975	3.73639e-178	9.59089e-179
Maml3	1.55807e-179	0.266699	0.728	0.478	5.00891e-178	1.28833e-178
Lad1	2.18924e-179	0.290445	0.925	0.841	7.02185e-178	1.80447e-178
Nlrc4	4.35733e-179	0.0703819	0.178	0.001	1.39599e-177	3.58835e-178
Pafah1b1	4.87134e-179	0.203532	0.971	0.951	1.55888e-177	4.00351e-178
Procr	2.01841e-178	0.16695	0.283	0.04	6.4444e-177	1.65681e-177
Pdlim7	2.38863e-178	0.260808	0.801	0.531	7.61779e-177	1.95805e-177
Atp6v0e	6.22597e-178	0.20475	0.97	0.948	1.97881e-176	5.08665e-177
Slc23a1	5.94854e-177	0.0766449	0.194	0.006	1.88422e-175	4.84155e-176
Apoa2	1.77399e-176	0.121503	0.272	0.038	5.61284e-175	1.43863e-175
Fat1	2.89264e-176	0.31933	0.806	0.624	9.14186e-175	2.3463e-175
Col12a1	2.90333e-176	0.0960819	0.226	0.017	9.1653e-175	2.35177e-175
Cct5	3.87914e-176	0.167337	0.982	0.977	1.2232e-174	3.14296e-175
Ren1	8.10115e-176	0.154198	0.178	0.002	2.54877e-174	6.54659e-175
Plekha2	2.14822e-175	0.183759	0.52	0.207	6.74354e-174	1.73378e-174
Gm11562	4.09221e-175	0.172262	0.236	0.023	1.28316e-173	3.29452e-174
Cux1	4.37899e-175	0.259066	0.882	0.808	1.37154e-173	3.52417e-174
Plekhf2	5.76344e-174	0.234123	0.723	0.467	1.79114e-172	4.59852e-173
Ppl	1.94255e-173	0.301427	0.798	0.57	6.02362e-172	1.54538e-172
Eif3h	2.70479e-173	0.135665	0.985	0.987	8.37797e-172	2.1484e-172
Hoxa9	3.59439e-173	0.211368	0.587	0.266	1.11089e-171	2.85027e-172
Sesn3	5.01921e-173	0.223752	0.648	0.357	1.54954e-171	3.98122e-172
Slc16a10	7.85693e-173	0.230738	0.55	0.245	2.42293e-171	6.22668e-172
Cnih4	9.02283e-173	0.234278	0.931	0.871	2.77941e-171	7.13777e-172
Rab11fip5	8.34884e-172	0.214564	0.596	0.288	2.56615e-170	6.59308e-171
Mrps18a	1.03018e-171	0.375609	0.893	0.867	3.16295e-170	8.12386e-171
Vim	1.55102e-171	0.148476	0.322	0.064	4.74647e-170	1.21851e-170
4921524J17Rik	1.93792e-171	0.226277	0.625	0.32	5.91107e-170	1.52012e-170
Fam167a	2.50964e-171	0.140782	0.183	0.005	7.64661e-170	1.96462e-170
Ambp	3.03993e-171	0.0780449	0.168	0	9.2523e-170	2.37687e-170
Nhp2	3.24612e-171	0.209075	0.966	0.96	9.86913e-170	2.5383e-170
Sorbs2	3.30794e-171	0.304555	0.789	0.624	1.00462e-169	2.58236e-170
Ceacam19	6.63592e-171	0.0693625	0.188	0.006	2.01096e-169	5.16911e-170
Tiam1	9.66122e-171	0.119179	0.322	0.065	2.92143e-169	7.50388e-170
Hr	4.83312e-170	0.126115	0.342	0.075	1.45832e-168	3.74386e-169
Pls3	1.4562e-169	0.308494	0.821	0.626	4.37501e-168	1.12683e-168
Pdlim4	1.59336e-169	0.298942	0.909	0.78	4.77684e-168	1.22453e-168
Cd81	3.2756e-169	0.284671	0.964	0.909	9.79916e-168	2.52068e-168
Cib2	4.27025e-169	0.158435	0.367	0.096	1.27475e-167	3.2745e-168
Hspb8	7.77948e-169	0.308618	0.787	0.532	2.31984e-167	5.95983e-168
Ephb3	9.77024e-169	0.231086	0.612	0.303	2.91039e-167	7.4763e-168
Sncg	1.50723e-168	0.272969	0.181	0.005	4.47549e-167	1.15182e-167
Bex4	1.10814e-167	0.201273	0.345	0.08	3.28001e-166	8.44018e-167
Sema6a	1.12866e-167	0.193011	0.576	0.225	3.33723e-166	8.58318e-167
Pla2g7	1.15443e-167	0.182622	0.375	0.095	3.40984e-166	8.72588e-167
Anxa8	1.40288e-167	0.26349	0.368	0.089	4.1306e-166	1.05893e-166
Hnrnpab	2.30056e-167	0.164796	0.985	0.983	6.7595e-166	1.73602e-166
Stk26	2.37097e-167	0.12259	0.209	0.014	6.95906e-166	1.78698e-166
Fermt1	6.9021e-167	0.302717	0.677	0.37	2.02372e-165	5.19716e-166
Kif26b	1.17523e-166	0.0714219	0.172	0.003	3.43145e-165	8.85082e-166
Tspan12	7.99497e-166	0.246093	0.724	0.475	2.32227e-164	5.96197e-165
Gusb	8.40334e-166	0.260483	0.786	0.602	2.43836e-164	6.26141e-165
Bst1	2.06319e-165	0.103897	0.196	0.011	5.9681e-164	1.53078e-164
Tuba1c	3.37992e-165	0.231834	0.979	0.962	9.7669e-164	2.50907e-164
Srgn	3.45569e-165	0.134652	0.303	0.057	9.97555e-164	2.56581e-164
Efemp1	8.74087e-165	0.125093	0.338	0.074	2.51545e-163	6.46128e-164
Egln3	4.20222e-164	0.18365	0.362	0.093	1.20807e-162	3.10178e-163
Ypel5	9.02705e-164	0.248317	0.794	0.59	2.59248e-162	6.66198e-163
Fgg	1.3751e-163	0.0834777	0.16	0	3.94107e-162	1.01603e-162
Pate4	1.85736e-163	0.220975	0.518	0.209	5.31779e-162	1.36803e-162
Spp1	2.56487e-163	0.082771	0.198	0.012	7.32847e-162	1.87903e-162
Eif3f	7.13093e-163	0.124646	0.992	0.991	2.03333e-161	5.22274e-162
Elovl4	9.13539e-163	0.158633	0.24	0.029	2.60224e-161	6.68825e-162
Hpn	4.94861e-162	0.160779	0.401	0.122	1.40533e-160	3.61117e-161
Akr1c6	5.22125e-161	0.0755983	0.157	0	1.47528e-159	3.78893e-160
Sptlc3	6.0476e-161	0.168354	0.506	0.204	1.70705e-159	4.38696e-160
Ivl	7.92079e-161	0.440089	0.465	0.16	2.23353e-159	5.73715e-160
Hpx	1.23044e-160	0.0864417	0.181	0.007	3.46614e-159	8.901e-160
Vsig10l	1.59941e-160	0.0792728	0.207	0.016	4.501e-159	1.15669e-159
Rpl32	2.17201e-160	0.0594967	1	0.999	6.08795e-159	1.56248e-159
Wdr89	2.5288e-160	0.22188	0.818	0.655	7.08089e-159	1.81987e-159
Lgals7	1.00704e-159	0.38008	0.541	0.216	2.81418e-158	7.25059e-159
Igfbp4	1.83619e-159	0.112339	0.245	0.031	5.12613e-158	1.31958e-158
Dsg3	1.03937e-158	0.159436	0.165	0.003	2.89299e-157	7.43627e-158
Hadha	1.47522e-158	0.223152	0.901	0.823	4.10206e-157	1.05719e-157
Gem	1.56624e-158	0.164994	0.4	0.12	4.35083e-157	1.12036e-157
Fabp1	1.57656e-158	0.0800459	0.155	0	4.37515e-157	1.12638e-157
Wnt11	4.34454e-158	0.0850005	0.208	0.017	1.2009e-156	3.08177e-157
Lama3	4.38265e-158	0.153714	0.426	0.123	1.21024e-156	3.10711e-157
Cd2ap	7.10119e-158	0.230245	0.97	0.948	1.95709e-156	5.02672e-157
Cyp2e1	1.1072e-157	0.0851961	0.173	0.005	3.04545e-156	7.84323e-157
L1cam	1.68471e-157	0.115953	0.328	0.075	4.62034e-156	1.1836e-156
Uchl3	2.3882e-157	0.272524	0.899	0.813	6.53684e-156	1.68051e-156
Il1f6	2.7398e-156	0.105207	0.154	0	7.4773e-155	1.92098e-155
Pak3	1.2155e-155	0.0822796	0.219	0.022	3.3076e-154	8.52834e-155
Plin2	3.55998e-155	0.212967	0.504	0.21	9.6592e-154	2.48136e-154
Vgll4	3.567e-155	0.245081	0.734	0.513	9.66888e-154	2.48592e-154
Acss3	6.63094e-155	0.0582523	0.156	0.001	1.79394e-153	4.60779e-154
Glis1	7.06419e-155	0.107486	0.314	0.068	1.90931e-153	4.90191e-154
5930412G12Rik	3.85237e-154	0.0641424	0.164	0.004	1.03821e-152	2.66542e-153
Nedd4	6.4551e-154	0.230846	0.937	0.921	1.73297e-152	4.45521e-153
Ppfibp1	2.73253e-153	0.224777	0.716	0.458	7.30788e-152	1.87558e-152
Ttc39b	4.73954e-153	0.219879	0.664	0.4	1.26633e-151	3.2534e-152
Ism1	8.76562e-153	0.125261	0.324	0.076	2.33758e-151	6.008e-152
Asap1	1.11346e-151	0.160453	0.489	0.197	2.95527e-150	7.56816e-151
Bend5	1.43406e-151	0.135688	0.395	0.123	3.80258e-150	9.74074e-151
Psapl1	2.73048e-151	0.111471	0.254	0.04	7.21284e-150	1.85258e-150
Bnip2	5.79254e-151	0.214999	0.672	0.386	1.52872e-149	3.92539e-150
Calml3	6.58343e-151	0.0974702	0.151	0.001	1.73254e-149	4.4484e-150
Cxcl2	1.27675e-150	0.324953	0.676	0.334	3.35053e-149	8.6291e-150
Bdnf	2.10948e-150	0.0694041	0.155	0.002	5.5255e-149	1.41979e-149
Cd55	2.50586e-150	0.310091	0.914	0.776	6.55762e-149	1.68737e-149
Pgam1	2.89191e-150	0.24814	0.958	0.931	7.56083e-149	1.94101e-149
Atg3	4.36628e-150	0.26118	0.913	0.858	1.14049e-148	2.93229e-149
Adgrl2	4.53503e-150	0.276841	0.787	0.578	1.18346e-148	3.04352e-149
Trim29	1.05899e-149	0.142281	0.197	0.016	2.75841e-148	7.09279e-149
Map4	1.95164e-149	0.251679	0.765	0.544	5.06938e-148	1.30118e-148
Cpeb4	1.50452e-148	0.30376	0.765	0.599	3.87205e-147	9.91705e-148
Smagp	3.31858e-148	0.26267	0.898	0.863	8.5017e-147	2.18493e-147
Pard6g	4.35248e-148	0.180347	0.403	0.126	1.11402e-146	2.86017e-147
Atp5g3	1.20842e-147	0.157577	0.979	0.971	3.08451e-146	7.93412e-147
Dync1i2	1.49042e-147	0.222899	0.927	0.863	3.80084e-146	9.76122e-147
Fam132a	2.03707e-147	0.157264	0.423	0.153	5.19018e-146	1.33522e-146
Kif2a	2.20874e-147	0.243237	0.79	0.611	5.62244e-146	1.44517e-146
Ccdc3	2.82728e-147	0.104892	0.269	0.046	7.19043e-146	1.84892e-146
Garem	2.95207e-147	0.161652	0.444	0.173	7.501e-146	1.92557e-146
Casp12	3.2208e-147	0.12509	0.351	0.096	8.1764e-146	2.09991e-146
Hyal1	3.54761e-147	0.13317	0.42	0.143	8.99789e-146	2.31302e-146
Dsc2	6.34265e-147	0.226512	0.69	0.394	1.60434e-145	4.11966e-146
Fam32a	6.40912e-147	0.211112	0.91	0.85	1.61969e-145	4.16139e-146
Fer1l4	9.82387e-147	0.124076	0.36	0.1	2.47818e-145	6.36368e-146
Phlda1	1.08362e-146	0.260243	0.98	0.943	2.73109e-145	6.99245e-146
Plp2	4.79294e-146	0.249754	0.875	0.757	1.2015e-144	3.08462e-145
Zcrb1	1.76923e-145	0.20033	0.932	0.884	4.42324e-144	1.13678e-144
D730048I06Rik	2.75959e-145	0.125081	0.268	0.05	6.88078e-144	1.76787e-144
Slc16a3	5.05673e-145	0.106343	0.201	0.02	1.25861e-143	3.23533e-144
Vamp3	5.1506e-145	0.212025	0.769	0.551	1.28084e-143	3.28995e-144
6430573F11Rik	5.70505e-145	0.0839076	0.215	0.026	1.41745e-143	3.64445e-144
Zdhhc21	1.3238e-144	0.251441	0.699	0.477	3.28614e-143	8.41753e-144
mt-Nd6	1.21172e-143	0.190727	0.507	0.222	2.98938e-142	7.66848e-143
Vav3	1.43784e-143	0.129099	0.346	0.096	3.5441e-142	9.1181e-143
Sumo1	1.78704e-143	0.182778	0.951	0.924	4.40096e-142	1.13243e-142
Atp13a3	2.87055e-143	0.254039	0.918	0.851	7.04454e-142	1.80932e-142
Nos3	9.32949e-143	0.0744257	0.189	0.016	2.28552e-141	5.87159e-142
Paip2	1.3042e-142	0.178573	0.955	0.932	3.19222e-141	8.17405e-142
Pdha1	1.51443e-142	0.222436	0.905	0.866	3.70355e-141	9.48618e-142
Dmpk	2.71661e-142	0.086874	0.222	0.03	6.63768e-141	1.70728e-141
Neurl3	2.94319e-142	0.220421	0.469	0.192	7.18503e-141	1.84376e-141
Ston2	3.19836e-142	0.0750672	0.182	0.013	7.80115e-141	2.00506e-141
Nebl	5.01666e-142	0.147724	0.331	0.087	1.22256e-140	3.14271e-141
Rpl28	1.1494e-141	0.062257	0.999	0.999	2.7962e-140	7.18691e-141
Srgap3	1.71349e-141	0.0725398	0.196	0.019	4.16489e-140	1.06774e-140
Ppp2r2b	2.80754e-141	0.0751163	0.16	0.006	6.8182e-140	1.75306e-140
C1rb	7.07993e-141	0.170495	0.501	0.176	1.71641e-139	4.40932e-140
Ndel1	2.00928e-140	0.242393	0.88	0.78	4.85435e-139	1.24748e-139
Zfp750	2.4562e-140	0.188353	0.356	0.11	5.92385e-139	1.52413e-139
Muc15	6.14383e-140	0.0586203	0.138	0	1.47922e-138	3.79759e-139
Txn2	9.80809e-140	0.214846	0.897	0.841	2.35942e-138	6.06228e-139
Skap2	1.87904e-139	0.223281	0.741	0.551	4.51243e-138	1.15979e-138
Gc	2.59429e-139	0.0697732	0.137	0	6.22473e-138	1.59643e-138
Nav1	7.23981e-139	0.109944	0.328	0.086	1.72823e-137	4.43977e-138
Nudt4	1.32846e-138	0.252821	0.89	0.827	3.16851e-137	8.14898e-138
1110004F10Rik	1.35952e-138	0.213257	0.903	0.843	3.23982e-137	8.3257e-138
Avpi1	1.60491e-138	0.365101	0.848	0.783	3.81809e-137	9.7783e-138
Phlda3	2.14773e-138	0.254596	0.688	0.384	5.10515e-137	1.31284e-137
Nfkbia	2.38612e-138	0.316994	0.962	0.887	5.66219e-137	1.45692e-137
Dock11	2.67842e-138	0.0762542	0.181	0.014	6.34505e-137	1.63094e-137
Svs3b	3.44735e-138	0.0660515	0.139	0.001	8.1597e-137	2.09775e-137
Xlr3b	3.56841e-138	0.0749251	0.228	0.032	8.43911e-137	2.16888e-137
Gabrb3	5.23967e-138	0.0589968	0.141	0.002	1.23811e-136	3.18077e-137
Fga	7.63686e-138	0.0616065	0.135	0	1.80151e-136	4.6298e-137
Cttnbp2	8.98048e-138	0.104743	0.279	0.061	2.11669e-136	5.43726e-137
Ttll7	9.9569e-138	0.159604	0.473	0.197	2.34288e-136	6.0205e-137
Vdac1	1.4535e-137	0.185611	0.958	0.936	3.41438e-136	8.75007e-137
Tmem159	2.29626e-137	0.271175	0.869	0.806	5.38055e-136	1.38446e-136
Osbpl3	3.84005e-137	0.207247	0.534	0.252	8.99039e-136	2.30951e-136
Gtf2b	4.4082e-137	0.234306	0.837	0.704	1.02947e-135	2.64569e-136
Ikbkb	5.42306e-137	0.229562	0.778	0.616	1.26542e-135	3.24891e-136
Akap12	5.44743e-137	0.136792	0.286	0.062	1.27005e-135	3.26418e-136
Smarcc1	5.59643e-137	0.220144	0.781	0.614	1.30371e-135	3.35122e-136
Ube2b	8.47629e-137	0.170101	0.968	0.956	1.9713e-135	5.06628e-136
Efna4	1.19845e-136	0.115042	0.286	0.065	2.77796e-135	7.14553e-136
Frg1	1.67929e-136	0.223134	0.802	0.622	3.88931e-135	9.99546e-136
Ppp1r36	1.73339e-136	0.103665	0.309	0.077	4.0113e-135	1.02844e-135
Gpr87	1.87057e-136	0.189299	0.204	0.025	4.32517e-135	1.11075e-135
Ralgds	2.61479e-136	0.224591	0.77	0.567	6.03104e-135	1.54647e-135
Nlrp10	4.12716e-136	0.234299	0.611	0.3	9.50367e-135	2.44307e-135
Hddc2	4.87576e-136	0.209311	0.753	0.556	1.12183e-134	2.88436e-135
Polb	5.28754e-136	0.21221	0.826	0.69	1.21557e-134	3.12412e-135
Ephx3	1.1524e-135	0.0788804	0.171	0.012	2.64713e-134	6.786e-135
Cers3	1.39183e-135	0.173343	0.527	0.249	3.19447e-134	8.19549e-135
Ahsg	1.55955e-135	0.0660494	0.14	0.002	3.57649e-134	9.19028e-135
Tmem108	4.3122e-135	0.130151	0.155	0.007	9.84878e-134	2.52876e-134
Dazap2	1.20672e-134	0.195244	0.96	0.939	2.7471e-133	7.0762e-134
Auts2	1.54255e-134	0.150612	0.472	0.187	3.50878e-133	8.99876e-134
Mical3	2.01116e-134	0.188182	0.591	0.329	4.56358e-133	1.17166e-133
Sftpa1	2.01939e-134	0.0604313	0.132	0	4.57855e-133	1.17653e-133
Gm20186	2.21575e-134	0.332034	0.762	0.539	5.01967e-133	1.29198e-133
Tomm20	2.58747e-134	0.13208	0.986	0.981	5.85705e-133	1.50609e-133
Hilpda	2.99252e-134	0.329572	0.733	0.535	6.76301e-133	1.73588e-133
Glycam1	6.21638e-134	0.0631436	0.132	0	1.40262e-132	3.60528e-133
Ptger3	1.54442e-133	0.0959868	0.309	0.075	3.47911e-132	8.91188e-133
Sult2b1	1.63891e-133	0.163808	0.333	0.099	3.689e-132	9.48295e-133
Rps6	2.01728e-133	0.0631195	0.998	0.999	4.53701e-132	1.16708e-132
Nhs	1.75144e-132	0.0606995	0.142	0.003	3.92023e-131	1.00624e-131
Gcnt1	3.58014e-132	0.114713	0.24	0.043	8.00061e-131	2.05519e-131
H2afy	8.27954e-132	0.197126	0.928	0.871	1.84729e-130	4.74577e-131
Mtss1	9.59613e-132	0.135834	0.317	0.089	2.13764e-130	5.49359e-131
Tspan7	1.76448e-131	0.188968	0.532	0.273	3.92744e-130	1.00636e-130
Pdgfc	2.10779e-131	0.0959873	0.253	0.05	4.68414e-130	1.20457e-130
Ovol1	2.6848e-131	0.240689	0.578	0.304	5.96169e-130	1.52876e-130
Hunk	3.2668e-131	0.0715213	0.181	0.016	7.2483e-130	1.86384e-130
Gm42835	8.59593e-131	0.193148	0.166	0.012	1.90423e-129	4.89408e-130
Dcn	8.69461e-131	0.273754	0.607	0.307	1.92457e-129	4.94139e-130
3830417A13Rik	1.61314e-130	0.112931	0.128	0	3.5679e-129	9.1477e-130
Lhfpl2	2.91052e-130	0.155338	0.407	0.154	6.42726e-129	1.6508e-129
Atp10b	3.3216e-130	0.263049	0.624	0.377	7.32925e-129	1.8819e-129
Macf1	7.00791e-130	0.241521	0.842	0.704	1.54511e-128	3.9704e-129
Aldh3b3	1.52307e-129	0.0597689	0.132	0.001	3.35278e-128	8.5956e-129
Yod1	2.63662e-129	0.18931	0.605	0.335	5.79042e-128	1.48941e-128
Clic3	3.09491e-129	0.179118	0.395	0.146	6.79157e-128	1.74192e-128
Trib1	4.88231e-129	0.259705	0.889	0.805	1.06972e-127	2.74669e-128
Erbb3	2.0498e-128	0.230468	0.757	0.581	4.47014e-127	1.14844e-127
Pkm	2.70676e-128	0.154163	0.988	0.986	5.89822e-127	1.517e-127
Golga7	8.11048e-128	0.211515	0.81	0.665	1.76184e-126	4.52572e-127
Kpna3	1.29573e-127	0.205933	0.766	0.58	2.81253e-126	7.24893e-127
Ablim1	1.88741e-127	0.15554	0.458	0.191	4.09368e-126	1.05307e-126
Tinag	2.53206e-127	0.0699029	0.134	0.002	5.48762e-126	1.40857e-126
Myo18a	4.1344e-127	0.191313	0.626	0.387	8.93956e-126	2.29404e-126
Irx5	4.21074e-127	0.183803	0.619	0.334	9.0976e-126	2.33667e-126
Mast4	5.30028e-127	0.255208	0.946	0.841	1.14428e-125	2.93938e-126
Ecscr	5.9509e-127	0.251559	0.575	0.304	1.28375e-125	3.29733e-126
Ggt7	7.83255e-127	0.0612082	0.158	0.01	1.68577e-125	4.32917e-126
Asprv1	1.01538e-126	0.12648	0.156	0.01	2.18368e-125	5.6352e-126
Svs2	1.69115e-126	0.235219	0.85	0.661	3.62865e-125	9.31529e-126
Sri	1.98339e-126	0.207899	0.923	0.876	4.24595e-125	1.08887e-125
Dhx9	3.11881e-126	0.214614	0.871	0.78	6.66639e-125	1.71318e-125
Exoc3l4	8.44814e-126	0.0766484	0.189	0.023	1.80028e-124	4.62574e-125
Defa3	1.13241e-125	0.0663721	0.131	0.002	2.41131e-124	6.1812e-125
Cyfip1	1.43815e-125	0.201202	0.812	0.646	3.06e-124	7.87094e-125
Pla2g4a	3.36322e-125	0.168639	0.382	0.141	7.13977e-124	1.83238e-124
Ccdc71l	4.29937e-125	0.306654	0.704	0.47	9.12021e-124	2.34323e-124
F3	7.7611e-125	0.350886	0.943	0.834	1.64511e-123	4.22551e-124
Prom2	1.38041e-124	0.190217	0.62	0.339	2.9216e-123	7.50307e-124
Slc16a2	2.00543e-124	0.134848	0.402	0.154	4.23804e-123	1.09119e-123
Lypd6b	2.06019e-124	0.0654213	0.128	0.002	4.35047e-123	1.11749e-123
Cdc42	2.14001e-124	0.136594	0.982	0.976	4.51224e-123	1.15914e-123
Otulin	4.15384e-124	0.211353	0.777	0.647	8.75181e-123	2.24617e-123
Krt17	4.74411e-124	0.289051	0.665	0.348	9.98795e-123	2.56358e-123
Glo1	2.61124e-123	0.215704	0.903	0.799	5.47286e-122	1.40525e-122
Nid1	7.60288e-123	0.0774536	0.174	0.017	1.59109e-121	4.0858e-122
Tet2	1.36547e-122	0.167726	0.52	0.26	2.85545e-121	7.3597e-122
Tnfsf9	1.39004e-122	0.0865034	0.189	0.024	2.90467e-121	7.46157e-122
Csnk1d	3.77086e-122	0.188055	0.884	0.814	7.84458e-121	2.01473e-121
Smurf2	4.53477e-122	0.195851	0.69	0.481	9.41975e-121	2.41729e-121
Egflam	1.46627e-121	0.0622952	0.157	0.012	3.03676e-120	7.82097e-121
Minos1	5.76501e-121	0.149117	0.973	0.965	1.19134e-119	3.06307e-120
Psors1c2	8.61554e-121	0.0787812	0.129	0.003	1.77646e-119	4.56591e-120
Txnl1	1.01054e-120	0.170486	0.96	0.955	2.08213e-119	5.34591e-120
Amot	1.18468e-120	0.272927	0.54	0.305	2.43914e-119	6.24113e-120
Tcp11l2	2.62178e-120	0.207277	0.617	0.384	5.39005e-119	1.38371e-119
Pttg1	2.69602e-120	0.165979	0.519	0.257	5.5386e-119	1.42491e-119
Diaph2	3.396e-120	0.168079	0.528	0.275	6.9664e-119	1.7917e-119
Desi1	5.8196e-120	0.215555	0.826	0.725	1.19119e-118	3.06025e-119
Cstb	1.1003e-119	0.160964	0.986	0.986	2.24722e-118	5.77132e-119
Mbp	2.60808e-119	0.233945	0.846	0.748	5.30734e-118	1.3644e-118
Satb1	2.66899e-119	0.150037	0.492	0.23	5.42732e-118	1.39475e-118
Tns3	3.21492e-119	0.141278	0.425	0.177	6.52798e-118	1.67441e-118
Tuba1b	2.13748e-118	0.258877	0.807	0.652	4.3308e-117	1.11385e-117
Cacybp	4.65401e-118	0.195478	0.836	0.733	9.40916e-117	2.41503e-117
C1qtnf1	4.77731e-118	0.057592	0.157	0.013	9.65148e-117	2.48076e-117
C1s2	4.81898e-118	0.109531	0.376	0.118	9.72864e-117	2.49972e-117
Hcar2	6.05307e-118	0.178098	0.476	0.209	1.22112e-116	3.13535e-117
Calm4	6.70729e-118	0.135583	0.116	0	1.35116e-116	3.47238e-117
Nkd2	1.26128e-117	0.071522	0.122	0.002	2.53715e-116	6.51105e-117
Gm10036	2.05915e-117	0.133121	0.484	0.237	4.13617e-116	1.06298e-116
Sdsl	2.88757e-117	0.0786438	0.239	0.05	5.77948e-116	1.48594e-116
Runx1	4.47898e-117	0.24092	0.922	0.844	8.95827e-116	2.30181e-116
Pebp1	4.66462e-117	0.123543	0.986	0.984	9.32292e-116	2.39259e-116
Spinkl	7.14273e-117	0.0745356	0.17	0.018	1.42656e-115	3.66328e-116
Zfhx3	8.14702e-117	0.222935	0.914	0.861	1.62598e-115	4.1785e-116
Tbx3os1	8.28754e-117	0.131689	0.418	0.172	1.65285e-115	4.24725e-116
Myh14	4.06403e-116	0.257203	0.694	0.534	8.06499e-115	2.06976e-115
Eif4e2	4.30652e-116	0.177177	0.928	0.885	8.5341e-115	2.19409e-115
Rictor	4.67582e-116	0.184211	0.641	0.417	9.25283e-115	2.37908e-115
Rap1b	5.26827e-116	0.179294	0.953	0.929	1.04179e-114	2.67712e-115
Chmp5	7.21853e-116	0.183432	0.911	0.848	1.42644e-114	3.66511e-115
Prdx2	9.11873e-116	0.162199	0.968	0.956	1.80066e-114	4.62635e-115
Mbnl2	4.23904e-115	0.188348	0.955	0.938	8.34721e-114	2.1448e-114
Nfe2l2	6.34199e-115	0.219195	0.91	0.835	1.24794e-113	3.20483e-114
Depdc7	6.78713e-115	0.191046	0.576	0.313	1.33459e-113	3.42989e-114
Rc3h1	9.38192e-115	0.219386	0.825	0.714	1.84353e-113	4.73487e-114
Scamp5	1.03959e-114	0.0742681	0.211	0.038	2.03848e-113	5.23872e-114
Rpl22l1	1.27088e-114	0.11522	0.994	0.993	2.48853e-113	6.38833e-114
Fam84a	1.47052e-114	0.244624	0.771	0.57	2.87542e-113	7.38404e-114
Nampt	1.80451e-114	0.226707	0.712	0.533	3.52358e-113	9.02908e-114
Atp6v1e1	3.59652e-114	0.167755	0.965	0.93	7.01785e-113	1.80456e-113
Dusp11	3.92899e-114	0.179323	0.927	0.881	7.66125e-113	1.9686e-113
Qk	9.36175e-114	0.182984	0.662	0.416	1.81914e-112	4.67231e-113
Yaf2	9.83452e-114	0.172692	0.639	0.42	1.90836e-112	4.90012e-113
Acsbg1	1.0859e-113	0.0633212	0.146	0.011	2.10278e-112	5.42223e-113
Snhg18	1.28139e-113	0.262036	0.667	0.445	2.47962e-112	6.36299e-113
Dnase2a	1.45227e-113	0.192132	0.708	0.51	2.80836e-112	7.2031e-113
Smim5	1.64898e-113	0.128852	0.318	0.104	3.18655e-112	8.19097e-113
Leprotl1	1.83183e-113	0.196567	0.899	0.824	3.53746e-112	9.07827e-113
Mras	2.40865e-113	0.183959	0.581	0.331	4.64495e-112	1.19391e-112
Msn	5.16893e-113	0.275957	0.649	0.378	9.95428e-112	2.55768e-112
Arpc4	1.46965e-112	0.171184	0.94	0.896	2.8283e-111	7.26233e-112
Asap2	1.47375e-112	0.201626	0.691	0.473	2.83424e-111	7.26233e-112
Slurp1	1.59744e-112	0.0736041	0.127	0.005	3.06789e-111	7.89373e-112
Kcnk7	3.41275e-112	0.0793322	0.234	0.051	6.54075e-111	1.6789e-111
Sprr2f	3.4399e-112	0.0902648	0.242	0.051	6.58829e-111	1.69251e-111
Foxo3	3.64811e-112	0.212356	0.618	0.389	6.98227e-111	1.7946e-111
Dab2	8.18597e-112	0.0640287	0.147	0.012	1.56568e-110	4.02404e-111
Atxn7l3b	8.48852e-112	0.192715	0.917	0.863	1.62244e-110	4.1686e-111
Ptpn13	1.16908e-111	0.168288	0.551	0.301	2.23145e-110	5.73688e-111
Peli1	2.77477e-111	0.193772	0.749	0.559	5.28547e-110	1.35545e-110
Zc3h12c	2.9817e-111	0.18656	0.547	0.306	5.67577e-110	1.45721e-110
Ophn1	3.35485e-111	0.123519	0.438	0.195	6.38173e-110	1.63703e-110
Ffar3	3.81094e-111	0.0476227	0.11	0	7.24441e-110	1.86055e-110
Pum1	4.5525e-111	0.191464	0.922	0.853	8.6482e-110	2.22041e-110
Bnip3l	6.20907e-111	0.187612	0.933	0.899	1.17871e-109	3.02844e-110
Arhgap17	1.33192e-110	0.201049	0.71	0.504	2.52163e-109	6.4685e-110
Zfp655	1.64074e-110	0.199785	0.768	0.611	3.1042e-109	7.9708e-110
Kpna4	1.85617e-110	0.206232	0.937	0.891	3.5047e-109	9.02177e-110
Dap3	1.89381e-110	0.196566	0.821	0.735	3.57335e-109	9.16111e-110
Adgrg1	2.40953e-110	0.163626	0.518	0.279	4.54033e-109	1.16659e-109
Gtf2i	2.65572e-110	0.193592	0.717	0.535	4.99751e-109	1.28587e-109
Sema3c	7.33341e-110	0.276332	0.75	0.54	1.37445e-108	3.52918e-109
Wdr83os	2.28822e-109	0.177466	0.904	0.848	4.27719e-108	1.09962e-108
Lpin2	2.70724e-109	0.23912	0.749	0.58	5.05032e-108	1.2987e-108
Map3k15	3.22843e-109	0.0548667	0.15	0.014	6.01459e-108	1.54584e-108
Stc2	3.50317e-109	0.129732	0.281	0.082	6.51777e-108	1.67283e-108
Nradd	7.67654e-109	0.170229	0.541	0.29	1.42446e-107	3.66093e-108
Cdk17	9.06561e-109	0.138501	0.494	0.249	1.67999e-107	4.3178e-108
Eif3l	1.03953e-108	0.164367	0.923	0.894	1.92512e-107	4.94441e-108
C1s1	1.04163e-108	0.061802	0.14	0.01	1.92774e-107	4.94441e-108
Alox5ap	1.0938e-108	0.0525069	0.125	0.005	2.02295e-107	5.1787e-108
Prdx5	1.33633e-108	0.16901	0.975	0.957	2.46987e-107	6.36227e-108
Hsph1	3.75873e-108	0.162713	0.539	0.302	6.93334e-107	1.78171e-107
Fhod3	5.43092e-108	0.0789388	0.194	0.033	1.00047e-106	2.56966e-107
Rpl36a	9.39352e-108	0.070052	0.996	0.998	1.72591e-106	4.43201e-107
Myo6	2.90498e-107	0.214665	0.862	0.759	5.32345e-106	1.36519e-106
Ppdpf	4.6296e-107	0.230408	0.761	0.635	8.47832e-106	2.17818e-106
Agfg1	5.70189e-107	0.17901	0.695	0.494	1.04148e-105	2.67456e-106
Cct2	1.43622e-106	0.135979	0.975	0.969	2.61992e-105	6.74798e-106
Rnf128	1.45594e-106	0.203687	0.917	0.862	2.65415e-105	6.83725e-106
Col3a1	1.53404e-106	0.0578376	0.13	0.007	2.79471e-105	7.1604e-106
Mfap3l	1.68399e-106	0.15281	0.464	0.225	3.0659e-105	7.85729e-106
Atp6v0d2	3.17529e-106	0.0944853	0.108	0.001	5.77345e-105	1.48534e-105
Hoxa10	1.50241e-105	0.150189	0.524	0.278	2.72468e-104	6.98818e-105
Hspa2	2.51615e-105	0.153937	0.533	0.283	4.55723e-104	1.1725e-104
Ttr	3.48721e-105	0.113248	0.242	0.058	6.31192e-104	1.62276e-104
Tnik	4.99412e-105	0.171041	0.547	0.308	9.01614e-104	2.31424e-104
Gja1	5.39586e-105	0.162335	0.306	0.093	9.73515e-104	2.50278e-104
Nfe2l3	5.73482e-105	0.139032	0.48	0.246	1.034e-103	2.65401e-104
Pdcd10	1.25418e-104	0.16695	0.95	0.919	2.25406e-103	5.77115e-104
Rap2c	1.76807e-104	0.139733	0.493	0.247	3.16952e-103	8.15102e-104
Mtpn	2.3539e-104	0.183809	0.882	0.809	4.21429e-103	1.08081e-103
Trib2	4.04614e-104	0.0530791	0.116	0.004	7.23936e-103	1.86149e-103
Man1a2	4.32546e-104	0.181724	0.737	0.536	7.73418e-103	1.98891e-103
Rnf208	7.00256e-104	0.116429	0.333	0.121	1.2497e-102	3.20919e-103
Dstn	7.0849e-104	0.0926127	0.995	0.996	1.2636e-102	3.2438e-103
Cd14	1.21498e-103	0.168635	0.568	0.326	2.16142e-102	5.52969e-103
Clic6	1.4265e-103	0.0467829	0.111	0.002	2.53288e-102	6.52265e-103
Serpina1b	1.84604e-103	0.0475212	0.102	0	3.27572e-102	8.43305e-103
Bmpr2	2.72917e-103	0.196287	0.775	0.66	4.83667e-102	1.24287e-102
Tspo	2.95323e-103	0.168971	0.968	0.969	5.23044e-102	1.34218e-102
Cep112	4.84817e-103	0.0773353	0.227	0.052	8.57031e-102	2.20245e-102
Rps14	6.79058e-103	0.0462331	1	0.999	1.19964e-101	3.08149e-102
Dnaja2	7.91492e-103	0.162975	0.96	0.94	1.39651e-101	3.58525e-102
Hspa4	1.00225e-102	0.17386	0.962	0.951	1.76504e-101	4.524e-102
Snx18	1.14701e-102	0.181443	0.618	0.397	2.01869e-101	5.19933e-102
Trpm6	1.31024e-102	0.0408234	0.103	0	2.30453e-101	5.919e-102
Gldn	1.40528e-102	0.0546685	0.102	0	2.46858e-101	6.36284e-102
Hmgb1	2.36624e-102	0.145981	0.972	0.977	4.15405e-101	1.06883e-101
Sik2	2.76228e-102	0.110815	0.372	0.146	4.84021e-101	1.24237e-101
Fscn1	3.62509e-102	0.148602	0.181	0.03	6.34413e-101	1.63195e-101
Tmem45a	7.40277e-102	0.245831	0.822	0.695	1.29311e-100	3.32061e-101
Mycbp2	1.59534e-101	0.205398	0.809	0.708	2.77806e-100	7.15738e-101
Frmd4a	2.06267e-101	0.0735911	0.222	0.05	3.58739e-100	9.20368e-101
Pon2	2.07056e-101	0.168748	0.954	0.922	3.59887e-100	9.24261e-101
1700112E06Rik	2.2121e-101	0.112737	0.366	0.149	3.84249e-100	9.8616e-101
Hoxb7	2.77581e-101	0.0594319	0.181	0.03	4.81868e-100	1.23974e-100
Lbh	3.16591e-101	0.0669841	0.202	0.039	5.49247e-100	1.41278e-100
Rbpj	3.39249e-101	0.179949	0.71	0.533	5.88193e-100	1.5099e-100
Glis3	1.69889e-100	0.0811402	0.223	0.049	2.93826e-99	7.55304e-100
Supt4a	5.69165e-100	0.165065	0.922	0.882	9.79544e-99	2.51562e-99
Gjb6	5.99339e-100	0.047886	0.108	0.002	1.03084e-98	2.64662e-99
Pglyrp4	9.63268e-100	0.0478721	0.104	0.001	1.65577e-98	4.25231e-99
Tns4	1.37984e-99	0.176527	0.467	0.218	2.36456e-98	6.07501e-99
Hmgcll1	1.80295e-99	0.0385678	0.102	0.001	3.08772e-98	7.91908e-99
Hipk1	1.98446e-99	0.186248	0.821	0.725	3.39651e-98	8.70566e-99
Plxnb2	2.63321e-99	0.211521	0.865	0.775	4.50138e-98	1.15495e-98
Sf3b5	3.76914e-99	0.180827	0.882	0.839	6.43142e-98	1.65254e-98
Mfn2	1.55514e-98	0.166706	0.562	0.35	2.64232e-97	6.80906e-98
Slc1a2	1.77145e-98	0.0478259	0.114	0.005	3.00803e-97	7.72098e-98
Shroom3	7.48178e-98	0.213734	0.888	0.793	1.26508e-96	3.24909e-97
Mtus2	1.3098e-97	0.10169	0.348	0.132	2.20805e-96	5.67312e-97
Gxylt2	1.69612e-97	0.0942445	0.232	0.057	2.85586e-96	7.3532e-97
Tbc1d1	2.72703e-97	0.201083	0.792	0.627	4.58066e-96	1.178e-96
Mdfic	3.73146e-97	0.149439	0.538	0.311	6.25657e-96	1.60662e-96
Mycl	3.7795e-97	0.111956	0.335	0.127	6.33332e-96	1.62718e-96
Tmprss11g	4.12005e-97	0.0638658	0.102	0.002	6.89986e-96	1.77248e-96
Creb5	6.96935e-97	0.141705	0.417	0.18	1.16576e-95	2.995e-96
Gadd45b	8.18978e-97	0.258668	0.854	0.673	1.36745e-95	3.51294e-96
Mmp14	8.32788e-97	0.163742	0.362	0.145	1.38968e-95	3.57086e-96
Mrpl57	9.29241e-97	0.177173	0.924	0.877	1.54879e-95	3.97765e-96
Slc44a2	1.07141e-96	0.16976	0.582	0.38	1.78362e-95	4.57591e-96
Stk3	1.18616e-96	0.137074	0.504	0.281	1.97231e-95	5.08306e-96
Eif4b	1.3958e-96	0.163362	0.949	0.922	2.31813e-95	5.97297e-96
Pfkfb4	1.82847e-96	0.152272	0.471	0.247	3.03311e-95	7.79828e-96
Chil3	2.6196e-96	0.0381022	0.096	0	4.34032e-95	1.11515e-95
Pold4	3.3966e-96	0.206618	0.881	0.788	5.61773e-95	1.44458e-95
Bod1	4.70166e-96	0.163679	0.874	0.797	7.77162e-95	1.99574e-95
Pcp4l1	5.37886e-96	0.0753438	0.147	0.017	8.88575e-95	2.28314e-95
Vtn	6.61235e-96	0.0457586	0.096	0	1.0917e-94	2.80347e-95
Dab2ip	7.16632e-96	0.16585	0.678	0.458	1.18177e-94	3.0374e-95
Lamtor1	8.80969e-96	0.179023	0.863	0.785	1.45106e-94	3.72775e-95
Pmaip1	1.13088e-95	0.162413	0.537	0.279	1.85941e-94	4.77292e-95
Tmem40	3.29971e-95	0.187175	0.745	0.549	5.40323e-94	1.38815e-94
Robo1	3.8087e-95	0.113352	0.319	0.117	6.23305e-94	1.60175e-94
Eef1d	5.70583e-95	0.0963643	0.982	0.986	9.32685e-94	2.39772e-94
Borcs8	6.90972e-95	0.168001	0.761	0.6	1.12816e-93	2.89824e-94
Wdr72	7.83248e-95	0.0660826	0.148	0.019	1.27733e-93	3.28028e-94
Dnajc8	8.63391e-95	0.157807	0.917	0.882	1.40639e-93	3.61123e-94
Myo5b	9.57229e-95	0.18023	0.682	0.504	1.55653e-93	3.99759e-94
Gm26724	1.08453e-94	0.0611394	0.19	0.037	1.7625e-93	4.50877e-94
Zbtb7c	1.21898e-94	0.0453147	0.127	0.01	1.97986e-93	5.09029e-94
Actn1	1.40172e-94	0.195158	0.884	0.812	2.27534e-93	5.83793e-94
B4galt5	1.43493e-94	0.137788	0.421	0.198	2.3279e-93	5.95957e-94
Hoxa7	1.63102e-94	0.107716	0.356	0.142	2.64447e-93	6.78915e-94
Krt42	1.83304e-94	0.130701	0.111	0.005	2.9703e-93	7.61776e-94
Lor	2.18042e-94	0.107883	0.313	0.108	3.52913e-93	9.06422e-94
Rcor1	2.88465e-94	0.175516	0.752	0.602	4.66627e-93	1.19678e-93
Tpd52l1	3.16613e-94	0.20357	0.812	0.717	5.11568e-93	1.31577e-93
Wipf3	3.5061e-94	0.0792482	0.233	0.061	5.66173e-93	1.45606e-93
Plscr3	3.57214e-94	0.163852	0.697	0.501	5.76504e-93	1.48009e-93
Fanca	5.30605e-94	0.0618334	0.179	0.033	8.55353e-93	2.19895e-93
Nono	1.13629e-93	0.164734	0.904	0.857	1.82753e-92	4.71006e-93
Mest	1.59524e-93	0.0768971	0.11	0.005	2.56419e-92	6.60681e-93
Fst	2.39597e-93	0.28386	0.69	0.415	3.84467e-92	9.89318e-93
Cln6	3.09395e-93	0.171361	0.577	0.392	4.95616e-92	1.27156e-92
Tnks2	4.71811e-93	0.191669	0.864	0.784	7.55356e-92	1.94121e-92
Epdr1	1.31565e-92	0.0348333	0.093	0	2.09793e-91	5.40716e-92
PISD	1.33509e-92	0.153543	0.579	0.359	2.12771e-91	5.48596e-92
Havcr2	2.29228e-92	0.066895	0.178	0.033	3.64487e-91	9.35397e-92
Jmy	2.92137e-92	0.171391	0.591	0.384	4.63989e-91	1.19138e-91
Oxr1	3.27514e-92	0.206571	0.817	0.721	5.19881e-91	1.3375e-91
Srpk1	4.86018e-92	0.176297	0.855	0.784	7.6974e-91	1.97731e-91
Ppp2cb	6.13011e-92	0.150598	0.952	0.929	9.6977e-91	2.49119e-91
Arl6ip1	6.59169e-92	0.190155	0.875	0.806	1.0422e-90	2.67662e-91
Ndufa4	6.62925e-92	0.0990705	0.986	0.987	1.04755e-90	2.69135e-91
Fxyd5	7.66197e-92	0.138027	0.434	0.204	1.21006e-90	3.10771e-91
Inf2	1.005e-91	0.146499	0.602	0.372	1.58541e-90	4.05249e-91
mt-Co1	2.24226e-91	0.0736763	1	0.996	3.53323e-90	9.06735e-91
Ckb	2.29729e-91	0.135546	0.257	0.079	3.61791e-90	9.30499e-91
Ybx1	2.70441e-91	0.103032	0.979	0.986	4.25668e-90	1.09171e-90
Slc44a1	5.20932e-91	0.185923	0.841	0.737	8.17635e-90	2.10069e-90
Upk3bl	5.58149e-91	0.0926108	0.108	0.005	8.75559e-90	2.24862e-90
Ndufb9	6.71615e-91	0.133138	0.976	0.969	1.05296e-89	2.7065e-90
Il1b	9.26486e-91	0.0708978	0.179	0.034	1.45092e-89	3.72532e-90
Rab7b	1.10159e-90	0.125216	0.512	0.261	1.72419e-89	4.42285e-90
Crct1	1.58689e-90	0.10899	0.098	0.002	2.4796e-89	6.38233e-90
Jam2	5.53018e-90	0.0856176	0.215	0.054	8.5885e-89	2.20622e-89
Fam83c	7.15636e-90	0.042873	0.092	0.001	1.10955e-88	2.85177e-89
Ppp1r12a	7.34213e-90	0.181493	0.805	0.686	1.13772e-88	2.92185e-89
Nudt16	8.51034e-90	0.0775848	0.225	0.061	1.31802e-88	3.38572e-89
Nsa2	1.21104e-89	0.131147	0.972	0.961	1.87453e-88	4.81135e-89
Sord	1.48312e-89	0.184863	0.572	0.35	2.29188e-88	5.87521e-89
Sptan1	2.61468e-89	0.174118	0.799	0.683	4.03382e-88	1.03439e-88
Svs1	3.79161e-89	0.0434935	0.088	0	5.83988e-88	1.49957e-88
Capza2	4.03128e-89	0.145427	0.955	0.939	6.20218e-88	1.59277e-88
Inpp5f	4.15237e-89	0.107935	0.387	0.173	6.38148e-88	1.6384e-88
Atp5g2	4.7039e-89	0.105589	0.986	0.986	7.22115e-88	1.8535e-88
Tacstd2	4.95608e-89	0.233026	0.994	0.934	7.60412e-88	1.95496e-88
Rab8b	6.23433e-89	0.133006	0.441	0.222	9.5601e-88	2.45418e-88
Ppp1r2	1.26408e-88	0.161504	0.955	0.935	1.93629e-87	4.95809e-88
Slc22a4	6.4068e-88	0.0912872	0.313	0.115	9.75513e-87	2.50724e-87
Serpina1a	1.00736e-87	0.0376568	0.087	0	1.52967e-86	3.93986e-87
Klhl23	1.11658e-87	0.0493893	0.161	0.027	1.69276e-86	4.36185e-87
Mt4	1.6116e-87	0.118486	0.096	0.002	2.44058e-86	6.26338e-87
Zfp385a	2.56863e-87	0.0462849	0.116	0.009	3.8836e-86	9.98187e-87
Suds3	3.01036e-87	0.158706	0.893	0.853	4.54656e-86	1.16782e-86
Dsg2	4.80031e-87	0.213992	0.843	0.746	7.2382e-86	1.8593e-86
Cenpa	6.43294e-87	0.0859867	0.163	0.029	9.69477e-86	2.48935e-86
Gm13056	7.0659e-87	0.10672	0.332	0.135	1.06372e-85	2.73418e-86
Zmiz1	7.82285e-87	0.182401	0.755	0.619	1.17704e-85	3.0226e-86
Ahr	1.10662e-86	0.202375	0.887	0.819	1.66237e-85	4.28119e-86
Kif23	1.1226e-86	0.0583126	0.155	0.025	1.68457e-85	4.31744e-86
1110059E24Rik	1.59023e-86	0.113059	0.437	0.221	2.38373e-85	6.12266e-86
Col1a1	3.22158e-86	0.0442848	0.111	0.008	4.81106e-85	1.23531e-85
Cacnb2	4.66791e-86	0.0495864	0.135	0.017	6.96357e-85	1.78967e-85
Slc23a2	6.53797e-86	0.137533	0.453	0.244	9.73257e-85	2.50097e-85
2022-03-07	1.18436e-85	0.170365	0.919	0.874	1.76026e-84	4.50527e-85
Acp1	1.30536e-85	0.165588	0.853	0.767	1.93906e-84	4.99896e-85
Gm10093	1.36315e-85	0.0769192	0.272	0.092	2.02383e-84	5.18701e-85
Ywhae	1.62233e-85	0.094728	0.987	0.987	2.40736e-84	6.17537e-85
Cenpm	3.52887e-85	0.129798	0.244	0.074	5.22537e-84	1.34277e-84
Kctd5	4.03193e-85	0.177531	0.574	0.401	5.96398e-84	1.53135e-84
Ndufs2	4.1674e-85	0.150436	0.904	0.861	6.15786e-84	1.58288e-84
Npl	4.26731e-85	0.0601275	0.102	0.005	6.30217e-84	1.61998e-84
Gm5087	4.34021e-85	0.0458463	0.124	0.013	6.40306e-84	1.6448e-84
Guca2a	7.08963e-85	0.0695071	0.111	0.009	1.04482e-83	2.68419e-84
Nabp1	7.69281e-85	0.183579	0.631	0.42	1.13312e-83	2.90981e-84
Efr3a	9.07287e-85	0.165734	0.719	0.572	1.33429e-83	3.42658e-84
Mapk14	1.17881e-84	0.135693	0.488	0.285	1.72997e-83	4.4486e-84
Irak2	1.30056e-84	0.125896	0.449	0.239	1.90665e-83	4.89587e-84
Lrch2	1.39928e-84	0.0330349	0.086	0.001	2.04922e-83	5.26696e-84
2700094K13Rik	1.84619e-84	0.208812	0.774	0.662	2.69807e-83	6.94538e-84
Lamtor3	1.94029e-84	0.148375	0.71	0.547	2.83412e-83	7.27947e-84
Tgm1	3.18475e-84	0.0983888	0.216	0.059	4.64701e-83	1.19199e-83
Gng5	3.25048e-84	0.0944528	0.996	0.993	4.74045e-83	1.21759e-83
Tgfbi	3.46314e-84	0.0971292	0.119	0.012	5.04796e-83	1.29559e-83
Lrrfip2	4.43152e-84	0.157043	0.901	0.847	6.45614e-83	1.65795e-83
Ptpre	4.61817e-84	0.107581	0.154	0.026	6.72456e-83	1.72815e-83
Col1a2	5.70559e-84	0.0517101	0.128	0.015	8.29934e-83	2.13366e-83
Mtmr10	6.39617e-84	0.141652	0.524	0.324	9.2942e-83	2.38901e-83
Hist1h2bc	8.11924e-84	0.245629	0.858	0.743	1.17735e-82	3.02478e-83
Rhof	1.21037e-83	0.0492585	0.12	0.012	1.75332e-82	4.5027e-83
Wnk1	1.2368e-83	0.170624	0.917	0.886	1.79067e-82	4.61196e-83
Maff	1.33924e-83	0.175829	0.958	0.91	1.93799e-82	4.98131e-83
Shf	2.45815e-83	0.0678324	0.211	0.056	3.54798e-82	9.12123e-83
Lrp4	2.71478e-83	0.0414239	0.122	0.013	3.91233e-82	1.00327e-82
Purb	2.94286e-83	0.149326	0.964	0.949	4.23884e-82	1.08786e-82
Btbd7	3.18969e-83	0.15372	0.632	0.448	4.592e-82	1.17975e-82
Fam132b	3.76043e-83	0.0445168	0.118	0.012	5.40811e-82	1.38913e-82
Npr1	4.12341e-83	0.0406531	0.119	0.012	5.92404e-82	1.52057e-82
Polr2g	6.07352e-83	0.157138	0.788	0.672	8.71233e-82	2.23681e-82
Rnf150	6.27415e-83	0.0430425	0.104	0.006	8.99552e-82	2.30933e-82
Optn	6.83879e-83	0.163224	0.685	0.52	9.80005e-82	2.51798e-82
Tspan6	8.92929e-83	0.0831327	0.192	0.047	1.27696e-81	3.28064e-82
Lmcd1	1.17428e-82	0.0572612	0.111	0.009	1.67761e-81	4.29388e-82
Gm30414	1.39768e-82	0.0292838	0.083	0	1.99574e-81	5.13535e-82
Alas1	1.47275e-82	0.189785	0.595	0.405	2.10185e-81	5.38937e-82
Sox7	1.52653e-82	0.0675498	0.15	0.025	2.1775e-81	5.60649e-82
Acpp	1.53808e-82	0.0650359	0.16	0.03	2.19287e-81	5.64026e-82
Agmo	1.59855e-82	0.0547947	0.146	0.023	2.27792e-81	5.85703e-82
Ckap2l	2.27265e-82	0.0575451	0.15	0.025	3.23356e-81	8.29699e-82
Arf3	3.21836e-82	0.170802	0.874	0.809	4.56985e-81	1.17454e-81
Hp1bp3	3.64874e-82	0.173052	0.873	0.807	5.17833e-81	1.33072e-81
Mapk4	4.26582e-82	0.035289	0.094	0.004	6.05103e-81	1.55597e-81
Nuak1	5.28712e-82	0.0735923	0.226	0.066	7.477e-81	1.92181e-81
Arid4b	5.58846e-82	0.177734	0.883	0.814	7.89916e-81	2.02977e-81
Bend7	6.28768e-82	0.109898	0.383	0.178	8.88301e-81	2.2828e-81
Spry1	8.07325e-82	0.111028	0.371	0.167	1.13884e-80	2.92437e-81
Ppard	1.06583e-81	0.15847	0.504	0.311	1.50198e-80	3.87352e-81
Lsm4	1.29033e-81	0.175963	0.9	0.855	1.81744e-80	4.6676e-81
Dapl1	1.82462e-81	0.195262	0.185	0.045	2.5674e-80	6.57867e-81
Map7d1	2.06744e-81	0.178764	0.865	0.78	2.90614e-80	7.47482e-81
Glrx	2.59313e-81	0.145721	0.438	0.235	3.64144e-80	9.34318e-81
Plec	3.17321e-81	0.189752	0.937	0.894	4.45156e-80	1.1424e-80
Dsp	3.89735e-81	0.176447	0.967	0.956	5.46195e-80	1.40407e-80
Gngt2	5.06073e-81	0.0427865	0.124	0.014	7.08173e-80	1.81896e-80
Krt39	5.4766e-81	0.0549249	0.104	0.007	7.65985e-80	1.96896e-80
Sumo2	1.13819e-80	0.126061	0.962	0.961	1.58875e-79	4.08784e-80
Il18rap	1.22641e-80	0.0524558	0.139	0.021	1.7102e-79	4.40398e-80
Aim1l	1.23167e-80	0.0632908	0.183	0.043	1.71667e-79	4.40398e-80
Midn	1.30238e-80	0.182082	0.861	0.8	1.81432e-79	4.6523e-80
Xlr3a	1.35349e-80	0.0317282	0.099	0.006	1.88458e-79	4.82883e-80
Padi3	1.49725e-80	0.100707	0.167	0.033	2.08269e-79	5.36003e-80
Htra1	1.89475e-80	0.101382	0.3	0.111	2.63299e-79	6.74694e-80
Mcts1	4.88876e-80	0.160403	0.722	0.581	6.77674e-79	1.74132e-79
Bcl2l15	5.60796e-80	0.0325172	0.092	0.004	7.76984e-79	1.99672e-79
Tmem140	6.4266e-80	0.137296	0.486	0.275	8.89966e-79	2.28744e-79
Scml2	9.4701e-80	0.0348762	0.089	0.003	1.31079e-78	3.36724e-79
Rabgef1	1.12074e-79	0.162745	0.792	0.685	1.54972e-78	3.97844e-79
Gadd45g	1.26794e-79	0.25628	0.788	0.645	1.75239e-78	4.50904e-79
Nxf7	1.62691e-79	0.101841	0.392	0.176	2.2463e-78	5.78149e-79
Ammecr1	1.67351e-79	0.106947	0.351	0.155	2.3095e-78	5.92045e-79
mt-Nd4l	1.9832e-79	0.14435	0.974	0.953	2.7342e-78	7.01254e-79
A430105I19Rik	2.0087e-79	0.0652125	0.176	0.04	2.76799e-78	7.11529e-79
Fam171a1	4.73539e-79	0.0697855	0.219	0.064	6.50617e-78	1.67299e-78
Uck2	4.81504e-79	0.164681	0.544	0.352	6.61236e-78	1.70039e-78
Amotl2	1.53979e-78	0.176758	0.689	0.496	2.10731e-77	5.41421e-78
Capns2	1.71991e-78	0.0699457	0.09	0.003	2.35267e-77	6.04409e-78
Msx2	1.95462e-78	0.118219	0.405	0.203	2.67243e-77	6.84896e-78
Tmprss2	2.76874e-78	0.189947	0.834	0.756	3.78367e-77	9.72429e-78
Crybb1	2.93307e-78	0.0271836	0.077	0	4.00628e-77	1.0281e-77
AY036118	3.34903e-78	0.232709	0.989	0.963	4.57221e-77	1.1749e-77
Elmsan1	5.50814e-78	0.108175	0.411	0.207	7.50163e-77	1.92774e-77
Xpnpep2	6.24371e-78	0.0276817	0.079	0	8.49928e-77	2.18208e-77
Fbxo32	6.78794e-78	0.159149	0.502	0.293	9.23563e-77	2.37325e-77
Serpinb6b	7.62293e-78	0.133401	0.312	0.122	1.03616e-76	2.66077e-77
Gm26518	8.24782e-78	0.0942011	0.36	0.161	1.12056e-76	2.87936e-77
Vsig2	1.04997e-77	0.0844621	0.089	0.003	1.4258e-76	3.66286e-77
Tdg	1.12247e-77	0.144363	0.63	0.459	1.52353e-76	3.90516e-77
Lrrc16a	2.99562e-77	0.156718	0.651	0.494	4.05219e-76	1.04249e-76
Tm4sf4	3.61179e-77	0.143402	0.278	0.103	4.88098e-76	1.25325e-76
Gm15261	4.58582e-77	0.0445099	0.13	0.018	6.19428e-76	1.5927e-76
Itgb1	4.74183e-77	0.176235	0.953	0.942	6.40193e-76	1.64395e-76
Esam	6.26199e-77	0.058749	0.147	0.027	8.44208e-76	2.16799e-76
Timm17a	7.4696e-77	0.139834	0.923	0.89	1.00653e-75	2.5858e-76
Coq10b	1.52027e-76	0.146034	0.938	0.898	2.04463e-75	5.25149e-76
Tcf12	5.37983e-76	0.168508	0.801	0.708	7.19735e-75	1.84898e-75
Ctla2a	5.65632e-76	0.0682585	0.167	0.036	7.55995e-75	1.94243e-75
Thoc7	7.03836e-76	0.158062	0.851	0.781	9.39824e-75	2.41487e-75
Smim13	7.25007e-76	0.100826	0.405	0.209	9.67632e-75	2.48572e-75
N4bp2l1	7.83924e-76	0.120269	0.451	0.245	1.04577e-74	2.68673e-75
Sgtb	8.61712e-76	0.0658679	0.212	0.062	1.14899e-74	2.95262e-75
H2-Ab1	1.0211e-75	0.0732191	0.407	0.192	1.36087e-74	3.49216e-75
Lin7c	1.3053e-75	0.147358	0.843	0.753	1.73716e-74	4.47863e-75
Clk1	1.58899e-75	0.173127	0.888	0.82	2.1137e-74	5.43332e-75
Arhgap6	2.00001e-75	0.119134	0.405	0.208	2.65792e-74	6.82787e-75
Rnf222	5.09942e-75	0.0394898	0.075	0	6.76084e-74	1.73699e-74
Tcp11l1	5.25815e-75	0.108069	0.384	0.188	6.96468e-74	1.78978e-74
Rcc2	5.81656e-75	0.15443	0.696	0.549	7.70068e-74	1.9794e-74
Rpl35a	5.86437e-75	0.045363	0.999	0.997	7.76032e-74	1.99206e-74
Serbp1	1.37877e-74	0.0834855	0.986	0.987	1.81765e-73	4.67352e-74
Fundc2	1.60765e-74	0.1577	0.841	0.748	2.11739e-73	5.44732e-74
Ccdc33	1.66039e-74	0.0309105	0.079	0.001	2.1848e-73	5.61121e-74
Cyp3a11	1.72873e-74	0.0288625	0.074	0	2.27366e-73	5.84508e-74
Rbm3	2.27281e-74	0.0831209	0.989	0.989	2.98224e-73	7.65159e-74
Nap1l1	2.41744e-74	0.177535	0.898	0.86	3.16989e-73	8.14956e-74
Crebrf	2.46847e-74	0.164481	0.633	0.458	3.23291e-73	8.31016e-74
Agpat2	4.36655e-74	0.207971	0.725	0.622	5.71345e-73	1.46888e-73
Nat6	4.4369e-74	0.123675	0.49	0.294	5.80278e-73	1.49172e-73
Hsd17b12	6.63169e-74	0.149527	0.855	0.766	8.64899e-73	2.22127e-73
Tkt	7.77071e-74	0.140603	0.946	0.937	1.01156e-72	2.59837e-73
Anapc15	1.04729e-73	0.130547	0.568	0.384	1.36206e-72	3.50805e-73
Max	1.2297e-73	0.157477	0.822	0.757	1.59781e-72	4.10561e-73
Ccser2	1.38888e-73	0.165359	0.738	0.608	1.80381e-72	4.63752e-73
Arpc3	1.65843e-73	0.0983774	0.976	0.978	2.15188e-72	5.5332e-73
Egfros	1.94805e-73	0.0620569	0.177	0.043	2.52534e-72	6.49383e-73
Bcr	2.04287e-73	0.1522	0.696	0.548	2.64704e-72	6.7904e-73
3300005D01Rik	2.3298e-73	0.057135	0.141	0.026	3.01742e-72	7.75211e-73
Phf5a	2.64063e-73	0.145321	0.891	0.85	3.41683e-72	8.77539e-73
Asl	3.02703e-73	0.162442	0.829	0.771	3.915e-72	1.00671e-72
Trps1	3.58838e-73	0.146137	0.517	0.325	4.63675e-72	1.19167e-72
Smc1a	4.11803e-73	0.158972	0.89	0.84	5.31623e-72	1.36634e-72
Tmco1	5.91941e-73	0.151871	0.865	0.804	7.63471e-72	1.96147e-72
2310057M21Rik	6.22176e-73	0.112841	0.468	0.269	8.01728e-72	2.05897e-72
Slc16a1	6.89492e-73	0.0982429	0.354	0.164	8.87653e-72	2.27866e-72
Pla2g4f	7.96689e-73	0.0466018	0.138	0.024	1.02425e-71	2.63221e-72
Aff4	9.37844e-73	0.150889	0.953	0.937	1.20517e-71	3.09646e-72
Clcf1	9.4548e-73	0.120023	0.325	0.141	1.21442e-71	3.11814e-72
Dbf4	2.63941e-72	0.0839449	0.306	0.127	3.37779e-71	8.67914e-72
Meis2	2.83839e-72	0.122187	0.182	0.048	3.63078e-71	9.33238e-72
Cpne4	3.88916e-72	0.0289645	0.071	0	4.97036e-71	1.27711e-71
AI661453	4.92054e-72	0.190263	0.744	0.617	6.27985e-71	1.61305e-71
Wfdc15b	9.31837e-72	0.130329	0.426	0.219	1.18656e-70	3.04867e-71
Sh3bgrl	1.04802e-71	0.164902	0.812	0.758	1.33389e-70	3.4331e-71
Sdhaf1	1.5094e-71	0.139525	0.467	0.281	1.92025e-70	4.93488e-71
Pla2g2e	1.53681e-71	0.0337683	0.074	0.001	1.95424e-70	5.03064e-71
Sipa1l2	1.98935e-71	0.0810223	0.274	0.107	2.52739e-70	6.49474e-71
Scaf11	2.03588e-71	0.147903	0.924	0.898	2.58534e-70	6.65188e-71
Tmprss11f	2.04158e-71	0.0411304	0.073	0.001	2.59141e-70	6.65188e-71
Npas3	2.64839e-71	0.0296572	0.083	0.004	3.35251e-70	8.61749e-71
Csf1	2.69991e-71	0.133934	0.317	0.142	3.41619e-70	8.77612e-71
Mgst2	2.81105e-71	0.106683	0.159	0.037	3.5536e-70	9.12541e-71
Slco1b2	2.89977e-71	0.0372923	0.071	0	3.6641e-70	9.41344e-71
Stab1	2.92597e-71	0.0403424	0.096	0.008	3.69554e-70	9.50653e-71
Mafg	2.96242e-71	0.149447	0.869	0.805	3.73989e-70	9.59953e-71
Morc4	4.20854e-71	0.151393	0.51	0.323	5.30825e-70	1.36411e-70
Fam43a	4.78381e-71	0.0722742	0.22	0.069	6.03113e-70	1.5481e-70
Etv3	4.91009e-71	0.152233	0.645	0.473	6.18477e-70	1.58877e-70
E2f8	7.25785e-71	0.0529807	0.112	0.014	9.11742e-70	2.34286e-70
Cd99l2	8.11407e-71	0.151173	0.699	0.568	1.01884e-69	2.61599e-70
Cdh17	9.93727e-71	0.160008	0.522	0.323	1.24721e-69	3.20484e-70
Jmjd1c	1.6591e-70	0.163057	0.87	0.791	2.07674e-69	5.3378e-70
Gda	1.67993e-70	0.0910621	0.311	0.129	2.10093e-69	5.39728e-70
Btbd10	1.77597e-70	0.132883	0.621	0.437	2.22004e-69	5.716e-70
Casp4	1.82031e-70	0.142218	0.576	0.383	2.27445e-69	5.84184e-70
Cotl1	2.97497e-70	0.163828	0.413	0.229	3.70562e-69	9.50342e-70
C1qa	5.07974e-70	0.0432959	0.139	0.026	6.30208e-69	1.61902e-69
Krtap4-16	5.28556e-70	0.0535884	0.082	0.004	6.55452e-69	1.6852e-69
Tusc3	5.73806e-70	0.152938	0.854	0.794	7.1125e-69	1.82775e-69
Hotairm1	1.07776e-69	0.0716627	0.253	0.092	1.33179e-68	3.42683e-69
Mcts2	2.29918e-69	0.104656	0.427	0.242	2.83235e-68	7.27861e-69
Peo1	2.9574e-69	0.129052	0.455	0.264	3.64161e-68	9.36313e-69
Gltp	3.90904e-69	0.24556	0.672	0.582	4.80708e-68	1.23519e-68
Ehd1	4.22858e-69	0.15404	0.955	0.918	5.19773e-68	1.33569e-68
Ube2e1	5.31446e-69	0.142095	0.854	0.799	6.52963e-68	1.67599e-68
Ncor2	7.13865e-69	0.150478	0.713	0.569	8.76323e-68	2.25161e-68
Tnk2	7.38505e-69	0.146021	0.803	0.649	9.05777e-68	2.3284e-68
Lipk	9.77712e-69	0.0511975	0.091	0.007	1.19759e-67	3.07739e-68
Grpel2	9.88559e-69	0.160838	0.822	0.715	1.21035e-67	3.11064e-68
Srebf2	9.99766e-69	0.161341	0.777	0.695	1.22353e-67	3.14387e-68
Tprg	1.01886e-68	0.0399115	0.086	0.005	1.24636e-67	3.20534e-68
2010111I01Rik	1.44105e-68	0.157177	0.779	0.662	1.76204e-67	4.52321e-68
Mgat4a	1.55156e-68	0.185277	0.78	0.66	1.89635e-67	4.86661e-68
Orm1	2.42817e-68	0.0377348	0.08	0.003	2.96e-67	7.60966e-68
Sh3rf2	3.18041e-68	0.0392102	0.112	0.015	3.87194e-67	9.94533e-68
Btf3	4.05366e-68	0.0579063	0.991	0.993	4.92864e-67	1.26497e-67
Tmem147	5.98767e-68	0.14941	0.896	0.846	7.27378e-67	1.86929e-67
Lect2	6.5355e-68	0.0326384	0.067	0	7.9324e-67	2.03915e-67
Fdx1	6.66979e-68	0.170957	0.931	0.916	8.09189e-67	2.07879e-67
Plk3	7.44314e-68	0.146066	0.527	0.333	9.02232e-67	2.31676e-67
Eif5a	8.27644e-68	0.0800901	0.993	0.992	1.00237e-66	2.5761e-67
Lynx1	8.92471e-68	0.082085	0.273	0.111	1.08042e-66	2.77402e-67
Smarcd1	8.99796e-68	0.105721	0.48	0.286	1.08882e-66	2.79769e-67
Mrpl3	1.07751e-67	0.126725	0.665	0.508	1.3033e-66	3.35577e-67
Notumos	1.27958e-67	0.0250069	0.069	0.001	1.54704e-66	3.9755e-67
Pfdn5	1.67174e-67	0.0720262	0.992	0.992	2.01769e-66	5.17784e-67
1810007D17Rik	2.29132e-67	0.0283797	0.071	0.001	2.76072e-66	7.08793e-67
Tmem154	2.539e-67	0.045269	0.139	0.028	3.05652e-66	7.85496e-67
Hjurp	3.26213e-67	0.097121	0.356	0.178	3.92535e-66	1.00772e-66
Tet3	4.78774e-67	0.146378	0.737	0.587	5.74878e-66	1.4775e-66
Tmem184b	5.38612e-67	0.118902	0.509	0.322	6.4645e-66	1.66186e-66
Rnf24	5.57296e-67	0.121728	0.403	0.22	6.68588e-66	1.71662e-66
Cyp1a2	5.65983e-67	0.0300471	0.066	0	6.78719e-66	1.74361e-66
Sema6d	6.11805e-67	0.0362755	0.103	0.012	7.33354e-66	1.88451e-66
Rsf1	6.31889e-67	0.143244	0.672	0.51	7.5678e-66	1.94443e-66
Dok4	7.32722e-67	0.0817008	0.237	0.086	8.76793e-66	2.25324e-66
Rere	9.15425e-67	0.140221	0.674	0.525	1.09495e-65	2.81151e-66
Atp11b	1.12779e-66	0.151263	0.75	0.638	1.34781e-65	3.46917e-66
Adam8	1.24522e-66	0.0777378	0.194	0.057	1.48752e-65	3.83594e-66
Ly6g6e	1.65843e-66	0.116434	0.371	0.201	1.9786e-65	5.08762e-66
Vangl2	1.75932e-66	0.0499821	0.148	0.033	2.09807e-65	5.39181e-66
Isl1	2.10809e-66	0.0438854	0.069	0.001	2.51293e-65	6.46129e-66
Rbms2	2.14698e-66	0.125401	0.63	0.465	2.55711e-65	6.57818e-66
Plpp3	3.02533e-66	0.0695683	0.18	0.05	3.59865e-65	9.25883e-66
Smarce1	5.77717e-66	0.142459	0.847	0.779	6.86323e-65	1.76396e-65
Sparc	1.26299e-65	0.0770414	0.232	0.079	1.49599e-64	3.83392e-65
Daam1	2.04993e-65	0.156091	0.818	0.719	2.424e-64	6.22719e-65
Calcb	2.62645e-65	0.19991	0.174	0.048	3.09786e-64	7.96884e-65
Bmp7	4.46781e-65	0.124102	0.483	0.297	5.26086e-64	1.35212e-64
Zfp36l2	7.09061e-65	0.211354	0.751	0.616	8.3247e-64	2.13835e-64
Pag1	8.29417e-65	0.0767013	0.289	0.124	9.72958e-64	2.49817e-64
Cyb5r3	1.18922e-64	0.139114	0.918	0.915	1.39328e-63	3.58153e-64
Rnaseh2c	1.23131e-64	0.158012	0.819	0.751	1.44199e-63	3.70037e-64
Car3	1.33871e-64	0.0465731	0.068	0.001	1.56645e-63	4.02793e-64
Marcksl1	1.54268e-64	0.185202	0.693	0.521	1.80436e-63	4.62718e-64
Kif13b	2.23697e-64	0.108562	0.425	0.244	2.61098e-63	6.71642e-64
Aldh1a3	3.32146e-64	0.158963	0.653	0.406	3.86712e-63	9.92986e-64
Lum	4.28712e-64	0.0352422	0.095	0.01	4.98935e-63	1.28257e-63
Ssx2ip	5.57171e-64	0.101151	0.359	0.185	6.4709e-63	1.6618e-63
C4bp	7.46318e-64	0.0448402	0.115	0.019	8.65327e-63	2.22199e-63
Capzb	8.26657e-64	0.111891	0.964	0.96	9.57683e-63	2.46121e-63
S100a16	8.4798e-64	0.165499	0.972	0.963	9.81981e-63	2.52266e-63
9530003J23Rik	1.14764e-63	0.076731	0.128	0.024	1.32625e-62	3.41401e-63
Vmp1	1.21152e-63	0.137556	0.966	0.954	1.3995e-62	3.59065e-63
Rars	1.22404e-63	0.149961	0.852	0.81	1.41337e-62	3.61883e-63
B630005N14Rik	1.51344e-63	0.0976728	0.368	0.19	1.74538e-62	4.47351e-63
Itga6	1.58119e-63	0.166902	0.932	0.909	1.82276e-62	4.67896e-63
Igfbp3	1.93196e-63	0.0964382	0.184	0.055	2.22621e-62	5.71309e-63
RP23-310J6.2	2.01854e-63	0.02928	0.069	0.002	2.32406e-62	5.97459e-63
Chrac1	3.78106e-63	0.140927	0.837	0.762	4.3373e-62	1.11389e-62
Wipi1	4.13111e-63	0.136246	0.579	0.418	4.73109e-62	1.21504e-62
Lsm8	4.28115e-63	0.153523	0.791	0.707	4.90092e-62	1.25866e-62
Pof1b	4.38847e-63	0.139018	0.573	0.396	5.02172e-62	1.29048e-62
Rbm22	4.99451e-63	0.133252	0.762	0.655	5.71055e-62	1.46565e-62
Heca	5.61659e-63	0.124893	0.568	0.396	6.41919e-62	1.65002e-62
L3mbtl3	8.85209e-63	0.101062	0.398	0.216	1.01047e-61	2.59517e-62
Dip2b	9.67534e-63	0.139111	0.611	0.454	1.10309e-61	2.83509e-62
Rpl34	1.10063e-62	0.0390241	1	0.997	1.25382e-61	3.21907e-62
Mthfsl	1.23823e-62	0.0872538	0.355	0.183	1.40941e-61	3.62582e-62
Slc20a1	2.11984e-62	0.140869	0.574	0.389	2.40802e-61	6.18641e-62
Pnpla1	2.31717e-62	0.0290458	0.062	0	2.6311e-61	6.76729e-62
Apob	2.70741e-62	0.0355915	0.062	0	3.07172e-61	7.89849e-62
Kng1	2.70741e-62	0.0285345	0.062	0	3.07172e-61	7.89849e-62
Gss	2.73757e-62	0.148502	0.735	0.628	3.10468e-61	7.98269e-62
H2-Aa	3.10424e-62	0.0651118	0.378	0.186	3.51626e-61	9.02055e-62
Slc7a7	3.13466e-62	0.0422954	0.13	0.026	3.54784e-61	9.10049e-62
Atpif1	3.21147e-62	0.100883	0.986	0.982	3.63331e-61	9.32932e-62
Ep300	5.98286e-62	0.136393	0.666	0.508	6.75781e-61	1.73518e-61
Fam102a	6.20589e-62	0.127493	0.64	0.482	7.0069e-61	1.80119e-61
Slc22a15	6.4666e-62	0.0575422	0.189	0.059	7.29831e-61	1.87585e-61
Rpl5	1.28717e-61	0.0463971	0.996	0.996	1.44805e-60	3.72508e-61
Tmprss11e	1.29341e-61	0.0520438	0.091	0.01	1.45391e-60	3.72508e-61
Hmgcs1	1.55538e-61	0.167316	0.549	0.39	1.74558e-60	4.49573e-61
Dnmt1	1.56309e-61	0.101772	0.343	0.173	1.75353e-60	4.49573e-61
Efna5	1.56599e-61	0.070327	0.276	0.113	1.75608e-60	4.52273e-61
Laptm5	1.68491e-61	0.040916	0.115	0.019	1.88792e-60	4.83574e-61
A430106G13Rik	1.97111e-61	0.02659	0.066	0.001	2.20772e-60	5.66821e-61
Fez2	2.32125e-61	0.0877011	0.405	0.219	2.59573e-60	6.66459e-61
Nrtn	2.66293e-61	0.126525	0.44	0.27	2.97545e-60	7.6352e-61
Ugdh	4.28843e-61	0.200156	0.507	0.336	4.78598e-60	1.22992e-60
Gm15675	4.4926e-61	0.0575039	0.207	0.07	5.01185e-60	1.28675e-60
Bspry	4.89603e-61	0.158368	0.82	0.792	5.45539e-60	1.40257e-60
Evx1	5.349e-61	0.0269798	0.068	0.002	5.95773e-60	1.53076e-60
Pten	5.73401e-61	0.142819	0.818	0.746	6.38402e-60	1.63884e-60
Krt7	6.56601e-61	0.271066	0.865	0.775	7.30163e-60	1.87685e-60
Hnrnpm	6.75963e-61	0.142886	0.863	0.812	7.51097e-60	1.92959e-60
Sfr1	8.94084e-61	0.142308	0.959	0.95	9.91888e-60	2.54782e-60
Gm8817	1.44904e-60	0.0320194	0.081	0.007	1.60184e-59	4.11768e-60
Mef2a	1.46683e-60	0.153669	0.839	0.788	1.62087e-59	4.17283e-60
Rab9	1.50825e-60	0.141985	0.714	0.602	1.66598e-59	4.28469e-60
Tpx2	1.57437e-60	0.0567092	0.098	0.013	1.73764e-59	4.45143e-60
Abracl	2.09424e-60	0.123567	0.942	0.934	2.30507e-59	5.90948e-60
Cdc25b	2.1461e-60	0.0367303	0.096	0.012	2.36122e-59	6.07674e-60
Gatsl2	2.34111e-60	0.0551567	0.176	0.053	2.57476e-59	6.60856e-60
Ptpn12	2.48055e-60	0.137752	0.686	0.535	2.72597e-59	7.0012e-60
Llph	2.51135e-60	0.100558	0.975	0.972	2.75874e-59	7.08311e-60
Klhl24	3.1056e-60	0.122734	0.518	0.34	3.40886e-59	8.7694e-60
Zkscan14	3.667e-60	0.0838033	0.315	0.152	4.0235e-59	1.03444e-59
Smc2	5.28321e-60	0.0869828	0.178	0.054	5.78776e-59	1.48591e-59
Rps26-ps1	6.60588e-60	0.125781	0.671	0.528	7.22544e-59	1.8573e-59
Gspt1	7.24139e-60	0.131778	0.919	0.9	7.91437e-59	2.03273e-59
Pip5k1a	1.02778e-59	0.136746	0.882	0.822	1.1198e-58	2.88286e-59
Arpc5	1.16762e-59	0.118943	0.964	0.95	1.27117e-58	3.27216e-59
Cdc42se1	1.36542e-59	0.138758	0.774	0.662	1.48478e-58	3.82704e-59
2210407C18Rik	1.60574e-59	0.107883	0.216	0.079	1.74543e-58	4.49573e-59
Neurl1a	1.65832e-59	0.0452725	0.149	0.037	1.80189e-58	4.63355e-59
D130051D11Rik	1.76759e-59	0.0724924	0.215	0.079	1.91913e-58	4.93676e-59
Krt14	2.15912e-59	0.237309	0.436	0.239	2.34332e-58	6.02218e-59
Aspg	2.75599e-59	0.0628382	0.17	0.05	2.98995e-58	7.69203e-59
Ldoc1	3.1476e-59	0.0592837	0.097	0.013	3.41215e-58	8.77215e-59
Bbc3	3.61014e-59	0.117872	0.406	0.234	3.91055e-58	1.00454e-58
Ugcg	3.90372e-59	0.144286	0.877	0.817	4.22692e-58	1.08482e-58
Smap1	4.71482e-59	0.1535	0.879	0.828	5.09728e-58	1.3081e-58
Flt1	7.01932e-59	0.0600853	0.173	0.051	7.57702e-58	1.94665e-58
Chd4	8.10464e-59	0.137407	0.942	0.931	8.74183e-58	2.2444e-58
Agps	8.93018e-59	0.119513	0.457	0.29	9.62487e-58	2.47248e-58
Ifngr2	1.29237e-58	0.141939	0.776	0.688	1.39077e-57	3.56617e-58
Nr1h4	1.82655e-58	0.0363421	0.07	0.004	1.95883e-57	5.03962e-58
Sfrp2	1.82869e-58	0.0326231	0.062	0.001	1.96038e-57	5.03962e-58
D030056L22Rik	2.42387e-58	0.0881872	0.363	0.193	2.59643e-57	6.65932e-58
Flna	2.52185e-58	0.145908	0.721	0.537	2.69932e-57	6.92919e-58
Gm12092	2.62879e-58	0.0249968	0.067	0.002	2.81272e-57	7.2289e-58
Ist1	2.83954e-58	0.132413	0.871	0.799	3.03589e-57	7.80015e-58
Endou	2.87134e-58	0.037212	0.066	0.002	3.06755e-57	7.87653e-58
C1ra	3.98118e-58	0.0657724	0.194	0.065	4.24998e-57	1.09145e-57
mt-Nd2	4.06129e-58	0.0932902	0.995	0.99	4.33385e-57	1.11297e-57
Eln	4.34506e-58	0.0288804	0.065	0.002	4.6296e-57	1.19065e-57
Hebp2	4.37291e-58	0.154776	0.779	0.703	4.65751e-57	1.19567e-57
Wnt10a	5.07908e-58	0.0782029	0.118	0.023	5.40347e-57	1.38835e-57
Rnd3	5.25401e-58	0.162916	0.611	0.431	5.58745e-57	1.43426e-57
Dnajb6	5.31443e-58	0.112398	0.979	0.966	5.64956e-57	1.4501e-57
Pole3	6.97944e-58	0.13222	0.684	0.558	7.41112e-57	1.90399e-57
Pinlyp	7.29297e-58	0.0855357	0.123	0.026	7.74111e-57	1.9878e-57
Slmo2	7.59151e-58	0.139368	0.731	0.631	8.05494e-57	2.06882e-57
Prr13	8.992e-58	0.156813	0.942	0.925	9.53731e-57	2.44949e-57
Lgr6	9.3802e-58	0.041749	0.059	0	9.94529e-57	2.55479e-57
Smdt1	9.62107e-58	0.0981081	0.974	0.973	1.01968e-56	2.61916e-57
Hoxb9	9.92402e-58	0.0735659	0.278	0.122	1.05099e-56	2.6988e-57
Tnks	1.38115e-57	0.10146	0.451	0.275	1.45883e-56	3.74446e-57
Sh3bgrl3	1.51669e-57	0.160139	0.972	0.962	1.60139e-56	4.12278e-57
Dync1i1	1.54394e-57	0.028423	0.067	0.003	1.62955e-56	4.17545e-57
Ube2l3	1.62025e-57	0.103381	0.957	0.949	1.7088e-56	4.38905e-57
Gm3289	2.47155e-57	0.0226696	0.059	0.001	2.60564e-56	6.68943e-57
Zfp362	3.48706e-57	0.0581341	0.213	0.079	3.67487e-56	9.4483e-57
Rec8	3.64636e-57	0.068814	0.262	0.112	3.8413e-56	9.87775e-57
Mad2l1	4.78875e-57	0.0646969	0.173	0.053	5.04287e-56	1.2958e-56
Trp63	4.80895e-57	0.083327	0.106	0.018	5.06223e-56	1.30072e-56
E2f2	5.09713e-57	0.0277077	0.08	0.007	5.36156e-56	1.3781e-56
Pnliprp1	5.72315e-57	0.158339	0.156	0.044	6.01779e-56	1.54506e-56
Smap2	6.00708e-57	0.138754	0.66	0.532	6.3116e-56	1.62217e-56
Cops5	7.26794e-57	0.128059	0.849	0.78	7.61637e-56	1.95712e-56
Itpkb	8.21673e-57	0.0362404	0.101	0.016	8.60099e-56	2.21039e-56
Rad21	8.57951e-57	0.14192	0.75	0.662	8.97403e-56	2.30547e-56
Ankrd9	8.77975e-57	0.107457	0.399	0.234	9.18005e-56	2.35833e-56
Tomm22	9.31528e-57	0.116906	0.926	0.914	9.73636e-56	2.50244e-56
Ndufb5	9.80488e-57	0.102947	0.97	0.956	1.02366e-55	2.62837e-56
Sftpb	1.0744e-56	0.0247001	0.056	0	1.12045e-55	2.86655e-56
Tnrc6b	1.23498e-56	0.135564	0.614	0.472	1.28697e-55	3.29274e-56
Hip1	1.43195e-56	0.0275053	0.074	0.005	1.49111e-55	3.8253e-56
Cnot7	1.48548e-56	0.133172	0.802	0.71	1.54628e-55	3.98432e-56
Gimap6	2.35682e-56	0.0343037	0.085	0.009	2.44873e-55	6.29902e-56
Macc1	2.42385e-56	0.143111	0.612	0.464	2.51744e-55	6.45677e-56
Vangl1	2.78241e-56	0.12161	0.588	0.408	2.88449e-55	7.40355e-56
Senp1	3.44509e-56	0.0841408	0.382	0.211	3.56621e-55	9.17428e-56
Reep1	3.9564e-56	0.0236742	0.064	0.002	4.09247e-55	1.05227e-55
St13	3.98307e-56	0.110757	0.95	0.944	4.11853e-55	1.05719e-55
Trim59	4.2101e-56	0.0793105	0.32	0.155	4.35007e-55	1.11746e-55
Mt3	5.16479e-56	0.112451	0.137	0.034	5.32864e-55	1.3676e-55
Ubap2l	6.08218e-56	0.13027	0.884	0.837	6.26821e-55	1.60966e-55
mt-Atp6	6.1722e-56	0.0584281	1	0.996	6.3563e-55	1.63228e-55
Ppic	8.09804e-56	0.0561581	0.133	0.032	8.33039e-55	2.14051e-55
Aqp3	9.62137e-56	0.262163	0.291	0.133	9.8829e-55	2.53845e-55
Ywhab	1.02394e-55	0.113597	0.946	0.933	1.05062e-54	2.68854e-55
Thrap3	1.04839e-55	0.129055	0.882	0.866	1.07531e-54	2.7666e-55
Krt33a	1.13214e-55	0.0668627	0.062	0.002	1.16079e-54	2.9763e-55
Glipr1	1.22601e-55	0.0316858	0.073	0.005	1.25566e-54	3.23613e-55
Mid1ip1	1.71815e-55	0.115908	0.482	0.306	1.75583e-54	4.51542e-55
Rnf10	2.82239e-55	0.113484	0.938	0.923	2.87695e-54	7.38432e-55
Gm36945	2.98154e-55	0.0241058	0.066	0.003	3.03697e-54	7.79761e-55
Ccdc34	3.21755e-55	0.17071	0.611	0.478	3.27498e-54	8.41948e-55
Dnajb1	4.02597e-55	0.168804	0.904	0.868	4.09485e-54	1.05298e-54
Ripk4	4.43489e-55	0.13881	0.76	0.633	4.50912e-54	1.15707e-54
Galnt6	4.45693e-55	0.0285222	0.062	0.002	4.52825e-54	1.16406e-54
Bicc1	4.59519e-55	0.0323145	0.093	0.013	4.66703e-54	1.19973e-54
Wdr47	4.6126e-55	0.0794414	0.367	0.197	4.68131e-54	1.2019e-54
Krtap1-5	6.30975e-55	0.0291853	0.056	0	6.39447e-54	1.64274e-54
Tsc22d1	6.38897e-55	0.161713	0.777	0.662	6.47241e-54	1.66296e-54
Cyp2c29	7.82158e-55	0.0238433	0.054	0	7.91514e-54	2.03291e-54
Arl14	8.78724e-55	0.217918	0.848	0.706	8.88593e-54	2.28342e-54
Clcn5	1.0671e-54	0.100122	0.378	0.213	1.07752e-53	2.77558e-54
Birc5	1.34454e-54	0.0792796	0.121	0.026	1.35524e-53	3.4697e-54
Ldlrap1	1.39379e-54	0.135124	0.61	0.463	1.40437e-53	3.59788e-54
Sde2	1.42665e-54	0.125274	0.851	0.779	1.43697e-53	3.70008e-54
Syncrip	1.6317e-54	0.125666	0.924	0.883	1.6429e-53	4.21606e-54
Cxcl16	1.85591e-54	0.140857	0.926	0.885	1.86664e-53	4.80578e-54
Rabgap1	1.96368e-54	0.125932	0.625	0.484	1.97362e-53	5.06052e-54
Mrps33	2.02792e-54	0.128427	0.883	0.843	2.03745e-53	5.23937e-54
Vdac2	2.62396e-54	0.0997935	0.978	0.974	2.6344e-53	6.75729e-54
Inpp4b	2.64579e-54	0.0277731	0.068	0.004	2.65537e-53	6.83222e-54
Cyth1	3.60246e-54	0.121888	0.535	0.374	3.60774e-53	9.26158e-54
Map3k9	3.6203e-54	0.086717	0.37	0.208	3.62431e-53	9.30971e-54
Rlim	3.65794e-54	0.149108	0.838	0.782	3.66068e-53	9.40921e-54
Lims1	3.89367e-54	0.102706	0.565	0.391	3.8952e-53	9.99693e-54
Mapk6	3.91601e-54	0.148957	0.783	0.695	3.91615e-53	1.00704e-53
Wfs1	4.33837e-54	0.11417	0.436	0.276	4.33697e-53	1.11454e-53
Dlg3	4.89766e-54	0.124413	0.57	0.42	4.89434e-53	1.25791e-53
Slk	6.20781e-54	0.148929	0.95	0.912	6.19696e-53	1.5925e-53
Btbd3	9.39933e-54	0.0892198	0.319	0.162	9.37623e-53	2.40883e-53
Mrpl34	1.21599e-53	0.133105	0.679	0.562	1.21084e-52	3.12079e-53
Nox4	1.30994e-53	0.0222816	0.056	0.001	1.30393e-52	3.34982e-53
Stk17b	1.76912e-53	0.142756	0.741	0.616	1.7585e-52	4.51967e-53
Dyrk3	1.92233e-53	0.0872953	0.356	0.192	1.91012e-52	4.90095e-53
Vegfa	2.1174e-53	0.18451	0.708	0.601	2.10246e-52	5.40763e-53
Ranbp1	2.14179e-53	0.128349	0.933	0.93	2.12593e-52	5.45671e-53
Abhd4	2.31031e-53	0.106331	0.53	0.372	2.29238e-52	5.8881e-53
Sptssb	3.59409e-53	0.0314036	0.055	0.001	3.55864e-52	9.13135e-53
Ankrd33b	3.69427e-53	0.0449497	0.142	0.038	3.65653e-52	9.38239e-53
Fer	3.90424e-53	0.0949787	0.416	0.254	3.86299e-52	9.91284e-53
Chd2	4.79678e-53	0.141614	0.695	0.562	4.74442e-52	1.21961e-52
Sgpl1	5.59089e-53	0.135883	0.685	0.562	5.52596e-52	1.41934e-52
Tyrobp	7.58655e-53	0.0426584	0.108	0.021	7.49316e-52	1.92579e-52
Commd10	7.82924e-53	0.0916569	0.422	0.254	7.72741e-52	1.98528e-52
Pmepa1	9.41173e-53	0.196711	0.957	0.816	9.2795e-52	2.38337e-52
Prox1	1.45347e-52	0.040829	0.07	0.006	1.42953e-51	3.66354e-52
Atg101	1.70394e-52	0.129543	0.876	0.819	1.67352e-51	4.28915e-52
Gna15	1.96225e-52	0.0458009	0.114	0.024	1.92586e-51	4.94168e-52
Trip12	2.29426e-52	0.135553	0.847	0.798	2.24936e-51	5.76763e-52
Malt1	3.0689e-52	0.0828778	0.374	0.209	3.00778e-51	7.72944e-52
Pex5l	3.68912e-52	0.0213508	0.053	0	3.61311e-51	9.28394e-52
Rai14	3.93438e-52	0.0875977	0.34	0.183	3.85063e-51	9.88086e-52
Ube2j2	4.83355e-52	0.117235	0.863	0.817	4.72901e-51	1.21394e-51
Mreg	5.86022e-52	0.0264895	0.085	0.011	5.72747e-51	1.47127e-51
Rdh12	6.34656e-52	0.0278587	0.064	0.004	6.19631e-51	1.59263e-51
Hmgn1	7.41631e-52	0.0775464	0.973	0.982	7.23064e-51	1.8584e-51
Cdr2l	7.65218e-52	0.0334338	0.108	0.022	7.45802e-51	1.91534e-51
Dock9	8.44772e-52	0.0987233	0.396	0.236	8.22478e-51	2.11343e-51
Slfn2	9.08338e-52	0.114639	0.387	0.214	8.83444e-51	2.26863e-51
Wasf2	1.12602e-51	0.119213	0.916	0.88	1.0944e-50	2.82134e-51
Hagh	1.54717e-51	0.133506	0.662	0.536	1.50008e-50	3.85926e-51
Bend4	1.84411e-51	0.0307638	0.102	0.019	1.78551e-50	4.57656e-51
Snrpb	2.24807e-51	0.09468	0.97	0.966	2.17513e-50	5.59247e-51
Phf3	2.95697e-51	0.137979	0.841	0.774	2.85806e-50	7.34959e-51
Hsd17b3	4.08843e-51	0.0267087	0.05	0	3.9408e-50	1.01274e-50
Lmo1	4.10402e-51	0.227651	0.181	0.065	3.95447e-50	1.01486e-50
Proser1	4.72858e-51	0.0816798	0.394	0.23	4.55156e-50	1.1696e-50
Map3k2	5.4688e-51	0.135146	0.655	0.53	5.26045e-50	1.35165e-50
Dsc1	5.73383e-51	0.0291086	0.054	0.001	5.5135e-50	1.41541e-50
1700097N02Rik	7.22941e-51	0.0401616	0.053	0.001	6.94445e-50	1.7841e-50
Dnm3	8.7852e-51	0.0384326	0.113	0.025	8.43313e-50	2.16757e-50
Adcy1	9.24708e-51	0.0262769	0.052	0	8.87345e-50	2.28022e-50
Morc1	9.65037e-51	0.0161214	0.052	0	9.25728e-50	2.37801e-50
Pnlip	1.19065e-50	0.0190486	0.05	0	1.1402e-49	2.92745e-50
Map3k8	1.36025e-50	0.122865	0.466	0.302	1.30172e-49	3.34337e-50
Mgat3	1.63598e-50	0.0244343	0.06	0.003	1.56452e-49	4.02896e-50
Chchd5	2.16713e-50	0.118325	0.628	0.499	2.06964e-49	5.32373e-50
Hpse	2.18011e-50	0.0351215	0.102	0.019	2.08133e-49	5.34644e-50
Eif1ax	2.43664e-50	0.115721	0.933	0.927	2.32544e-49	5.98001e-50
Scx	2.44429e-50	0.0281655	0.088	0.013	2.33194e-49	5.98001e-50
Crisp1	2.50056e-50	0.0455753	0.131	0.034	2.38474e-49	6.12288e-50
Pi16	2.50133e-50	0.0230118	0.055	0.001	2.38474e-49	6.12288e-50
Fgfr2	2.60362e-50	0.0645618	0.29	0.135	2.48142e-49	6.36563e-50
Fras1	3.99653e-50	0.0345913	0.096	0.017	3.79731e-49	9.76337e-50
Fam234a	4.04817e-50	0.13819	0.56	0.44	3.84508e-49	9.88206e-50
Psma2	5.06159e-50	0.0926978	0.972	0.965	4.79788e-49	1.23214e-49
Gm26520	5.48626e-50	0.0255528	0.094	0.016	5.19867e-49	1.33639e-49
Enpp2	5.81814e-50	0.0257026	0.055	0.002	5.51129e-49	1.41625e-49
Usp6nl	6.08799e-50	0.131085	0.726	0.625	5.76301e-49	1.48095e-49
Kdm5a	8.73778e-50	0.13101	0.807	0.741	8.24904e-49	2.11963e-49
Gml	1.11936e-49	0.0270222	0.073	0.008	1.05568e-48	2.71349e-49
Rab21	1.17702e-49	0.120617	0.748	0.643	1.10931e-48	2.85693e-49
Psmc6	1.37914e-49	0.11557	0.905	0.891	1.2985e-48	3.33778e-49
Adam10	1.53606e-49	0.133072	0.866	0.787	1.44381e-48	3.71852e-49
Mcl1	1.61255e-49	0.0965179	0.97	0.965	1.5152e-48	3.88624e-49
Xrn2	1.64231e-49	0.124424	0.866	0.832	1.54264e-48	3.95733e-49
Cldnd1	1.75472e-49	0.142849	0.854	0.814	1.64768e-48	4.22134e-49
Egfl6	1.77617e-49	0.0452211	0.062	0.004	1.66727e-48	4.29083e-49
Sgpp2	1.83447e-49	0.0206697	0.051	0.001	1.72026e-48	4.4084e-49
Supt6	1.92707e-49	0.122317	0.88	0.84	1.80649e-48	4.64774e-49
Atp6v0b	2.00799e-49	0.112024	0.965	0.953	1.88172e-48	4.83878e-49
Nckap5	2.47488e-49	0.0251831	0.072	0.007	2.31692e-48	5.94019e-49
Rab25	2.63104e-49	0.123791	0.958	0.933	2.46147e-48	6.32076e-49
Apoc3	2.93585e-49	0.0212333	0.049	0	2.74297e-48	7.05636e-49
Plxnb1	4.91929e-49	0.0633322	0.216	0.089	4.58691e-48	1.1785e-48
Sfn	5.05077e-49	0.235289	0.966	0.935	4.70638e-48	1.20883e-48
Cd36	6.53709e-49	0.0236294	0.058	0.003	6.08932e-48	1.56498e-48
Bean1	6.8992e-49	0.028919	0.053	0.001	6.42449e-48	1.65058e-48
Epc2	7.04816e-49	0.116081	0.691	0.57	6.56102e-48	1.6859e-48
Cox5a	8.12713e-49	0.0791029	0.981	0.98	7.55788e-48	1.94223e-48
Supt16	8.34365e-49	0.126082	0.813	0.758	7.75666e-48	1.99173e-48
4732456N10Rik	9.1702e-49	0.0381312	0.052	0.001	8.5194e-48	2.1885e-48
Rgs12	1.0632e-48	0.133004	0.285	0.139	9.8611e-48	2.52559e-48
BC100451	1.26387e-48	0.0340165	0.122	0.03	1.17146e-47	3.00013e-48
Slc25a4	1.27122e-48	0.139843	0.845	0.8	1.17788e-47	3.02294e-48
Abtb2	1.78039e-48	0.0626087	0.249	0.11	1.64693e-47	4.22988e-48
Maf1	2.54889e-48	0.110763	0.659	0.521	2.35394e-47	6.04966e-48
Sema3f	2.9927e-48	0.0778379	0.334	0.184	2.75926e-47	7.08184e-48
Slco2a1	3.52816e-48	0.0572796	0.301	0.141	3.25188e-47	8.35809e-48
Rock2	4.38786e-48	0.13996	0.944	0.915	4.0416e-47	1.03875e-47
Ankrd37	4.59233e-48	0.0575803	0.183	0.068	4.22853e-47	1.08572e-47
Il24	4.89851e-48	0.0810507	0.101	0.02	4.50898e-47	1.15866e-47
Ryk	5.01141e-48	0.109173	0.624	0.498	4.61138e-47	1.18428e-47
Topbp1	6.66631e-48	0.0733775	0.288	0.146	6.13218e-47	1.57616e-47
Pzp	7.22096e-48	0.020625	0.047	0	6.6402e-47	1.70557e-47
Tmem106b	1.09587e-47	0.107868	0.539	0.386	1.00674e-46	2.59511e-47
Rgl2	1.10317e-47	0.087587	0.428	0.271	1.01311e-46	2.59511e-47
Reep4	1.51046e-47	0.0958525	0.394	0.24	1.38579e-46	3.55887e-47
Fyttd1	1.72872e-47	0.117511	0.841	0.766	1.585e-46	4.07471e-47
Ctnnd1	1.96617e-47	0.130563	0.885	0.846	1.80212e-46	4.63847e-47
Nedd9	1.98684e-47	0.076705	0.259	0.122	1.82047e-46	4.68403e-47
Il18	2.0478e-47	0.0895974	0.295	0.153	1.87571e-46	4.82368e-47
Fam126b	2.67549e-47	0.103839	0.451	0.298	2.44825e-46	6.2999e-47
Kcnn2	2.79553e-47	0.0231705	0.068	0.007	2.55725e-46	6.57983e-47
Zcchc9	3.09195e-47	0.115259	0.762	0.667	2.8238e-46	7.24947e-47
Phldb3	3.1321e-47	0.0836813	0.371	0.219	2.8586e-46	7.33853e-47
Map9	3.46173e-47	0.0341267	0.107	0.024	3.15636e-46	8.10431e-47
Ski	3.66319e-47	0.121226	0.612	0.489	3.33897e-46	8.56998e-47
Cdkn2a	3.7124e-47	0.0879998	0.328	0.164	3.38272e-46	8.68423e-47
Pomp	3.78704e-47	0.0860924	0.977	0.969	3.44961e-46	8.86572e-47
Hadhb	4.09496e-47	0.116775	0.863	0.823	3.72767e-46	9.56438e-47
Hook3	4.87643e-47	0.107828	0.569	0.421	4.43328e-46	1.1397e-46
Commd6	5.24389e-47	0.13308	0.786	0.718	4.76425e-46	1.22298e-46
Brd1	5.95931e-47	0.116897	0.859	0.809	5.40721e-46	1.38922e-46
H19	6.09869e-47	0.0500068	0.046	0	5.53189e-46	1.42139e-46
Cngb1	6.98047e-47	0.0186043	0.05	0.001	6.32762e-46	1.62539e-46
H2afz	8.4671e-47	0.120765	0.974	0.982	7.66528e-46	1.96981e-46
Cast	8.54785e-47	0.146838	0.899	0.867	7.73589e-46	1.98777e-46
Hn1	1.14269e-46	0.137883	0.887	0.877	1.03315e-45	2.64779e-46
Krt20	1.28336e-46	0.0655489	0.09	0.016	1.15996e-45	2.972e-46
Ddx21	1.90278e-46	0.113662	0.929	0.911	1.71648e-45	4.40303e-46
Cdv3	1.93746e-46	0.101006	0.951	0.952	1.7472e-45	4.49428e-46
Fibp	2.15251e-46	0.116661	0.693	0.59	1.93989e-45	4.97597e-46
1700007L15Rik	2.42776e-46	0.0535554	0.211	0.089	2.18585e-45	5.62038e-46
Atp5f1	2.56963e-46	0.0753725	0.975	0.976	2.3106e-45	5.93655e-46
Myo10	5.38977e-46	0.144717	0.808	0.746	4.82324e-45	1.23909e-45
Nln	5.53134e-46	0.10882	0.487	0.347	4.94834e-45	1.27087e-45
Huwe1	6.4683e-46	0.124935	0.92	0.905	5.78101e-45	1.48547e-45
Tmem43	7.54312e-46	0.105529	0.606	0.452	6.73732e-45	1.73003e-45
F11r	8.95337e-46	0.103192	0.98	0.964	7.98164e-45	2.04963e-45
Rbm25	1.07633e-45	0.100623	0.957	0.949	9.59209e-45	2.47251e-45
Mical1	1.17739e-45	0.0352491	0.125	0.034	1.04827e-44	2.69887e-45
Pla2g2f	1.20951e-45	0.0268728	0.059	0.004	1.07653e-44	2.7666e-45
Ngp	1.3483e-45	0.0233085	0.059	0.004	1.19967e-44	3.08572e-45
Kif1c	1.37181e-45	0.122652	0.716	0.619	1.2202e-44	3.13044e-45
Atrx	1.37809e-45	0.127076	0.905	0.88	1.2254e-44	3.15129e-45
Efna3	1.43882e-45	0.0296732	0.083	0.013	1.27859e-44	3.28622e-45
Insc	1.49385e-45	0.038607	0.045	0	1.32665e-44	3.39924e-45
Adra1b	1.6223e-45	0.0248924	0.074	0.01	1.43981e-44	3.69348e-45
Micu1	1.72802e-45	0.11521	0.618	0.495	1.53315e-44	3.94302e-45
Gm17056	1.8413e-45	0.13211	0.371	0.219	1.63159e-44	4.18842e-45
Sh3bp1	1.86427e-45	0.0316488	0.101	0.022	1.65142e-44	4.23261e-45
Rab22a	2.0222e-45	0.115678	0.837	0.783	1.79019e-44	4.5938e-45
Lilrb4a	2.08805e-45	0.0263891	0.066	0.007	1.8479e-44	4.75149e-45
Glud1	2.62714e-45	0.118597	0.846	0.822	2.31913e-44	5.96407e-45
Cd53	2.94951e-45	0.060383	0.179	0.067	2.60124e-44	6.68341e-45
Cirbp	3.02059e-45	0.11918	0.909	0.888	2.66309e-44	6.83985e-45
Hdgf	4.73457e-45	0.096502	0.951	0.947	4.16633e-44	1.06925e-44
2700033N17Rik	4.75911e-45	0.0312701	0.075	0.01	4.18661e-44	1.0757e-44
B230307C23Rik	4.82464e-45	0.0709067	0.283	0.146	4.24159e-44	1.08857e-44
Capn15	6.17782e-45	0.0772561	0.364	0.214	5.42444e-44	1.39397e-44
Elf3	6.57263e-45	0.160144	0.873	0.838	5.76748e-44	1.48101e-44
Nsmce2	6.97197e-45	0.107407	0.667	0.544	6.11407e-44	1.5702e-44
Gnai3	7.15365e-45	0.111947	0.918	0.886	6.26946e-44	1.60974e-44
Hmga2	7.9597e-45	0.0614036	0.1	0.022	6.97152e-44	1.79098e-44
Sgsm3	8.28073e-45	0.12569	0.806	0.746	7.2459e-44	1.86123e-44
Mgea5	8.29368e-45	0.123044	0.868	0.829	7.25496e-44	1.8629e-44
4930402H24Rik	8.90256e-45	0.0834149	0.396	0.241	7.78515e-44	1.99935e-44
Acads	9.8794e-45	0.118906	0.672	0.584	8.62861e-44	2.21673e-44
Gtf2f2	1.12069e-44	0.104657	0.694	0.578	9.78499e-44	2.51211e-44
Jakmip1	1.22028e-44	0.0170401	0.055	0.003	1.06512e-43	2.73555e-44
Ero1l	1.33994e-44	0.146342	0.59	0.468	1.16884e-43	3.00275e-44
Rsu1	1.43552e-44	0.109093	0.589	0.458	1.25182e-43	3.22584e-44
Klhl13	1.7116e-44	0.0260329	0.087	0.016	1.49165e-43	3.82829e-44
Mxi1	1.87325e-44	0.116648	0.566	0.432	1.631e-43	4.18259e-44
Poldip3	2.19116e-44	0.110589	0.818	0.758	1.90365e-43	4.88618e-44
Golph3	2.19234e-44	0.109169	0.892	0.864	1.90409e-43	4.88618e-44
Fam96a	2.47845e-44	0.120141	0.677	0.585	2.15124e-43	5.52977e-44
Txnl4a	3.37765e-44	0.11143	0.817	0.758	2.9281e-43	7.52721e-44
Zmynd8	3.42872e-44	0.100016	0.506	0.358	2.97145e-43	7.6362e-44
Nup50	3.44385e-44	0.110029	0.849	0.811	2.98364e-43	7.65609e-44
Fam49b	3.71968e-44	0.119025	0.678	0.577	3.22161e-43	8.2767e-44
Pdk4	4.14148e-44	0.0610213	0.174	0.063	3.58361e-43	9.20263e-44
Eml3	4.21822e-44	0.0817315	0.372	0.228	3.64776e-43	9.37466e-44
Snx15	5.20541e-44	0.0807782	0.357	0.216	4.49866e-43	1.15668e-43
Esyt3	5.28211e-44	0.096257	0.459	0.304	4.56354e-43	1.17186e-43
Ccnd1	5.50858e-44	0.109989	0.552	0.378	4.75333e-43	1.2214e-43
Phactr2	5.67066e-44	0.0546641	0.141	0.045	4.89168e-43	1.25648e-43
Car13	6.76444e-44	0.0708156	0.32	0.173	5.83163e-43	1.4971e-43
Ttc36	7.13726e-44	0.0498674	0.122	0.034	6.15113e-43	1.58077e-43
Cdkn1a	7.20087e-44	0.147741	0.944	0.874	6.20405e-43	1.59356e-43
Fgfr1op2	7.70349e-44	0.114811	0.822	0.764	6.63301e-43	1.70318e-43
Rorb	9.55462e-44	0.0592779	0.142	0.046	8.2168e-43	2.10979e-43
Bin1	1.03163e-43	0.123155	0.691	0.621	8.85825e-43	2.27199e-43
Sparcl1	1.04053e-43	0.0382031	0.109	0.027	8.93188e-43	2.29334e-43
Lypd6	1.05868e-43	0.0195627	0.043	0	9.07936e-43	2.3353e-43
F2	1.15445e-43	0.0201254	0.052	0.002	9.89157e-43	2.53125e-43
Mif	1.67948e-43	0.140774	0.962	0.966	1.4377e-42	3.69331e-43
B930036N10Rik	1.68424e-43	0.0720877	0.271	0.134	1.44134e-42	3.69331e-43
Hras	1.99344e-43	0.126573	0.93	0.908	1.70281e-42	4.36681e-43
Tpm3	2.05761e-43	0.0968092	0.977	0.973	1.7571e-42	4.51904e-43
Defa24	2.22792e-43	0.0393086	0.048	0.001	1.90195e-42	4.89047e-43
Hes6	2.62714e-43	0.155822	0.503	0.382	2.2414e-42	5.76417e-43
Pah	3.06966e-43	0.0177075	0.042	0	2.61734e-42	6.72443e-43
Eif2b4	3.10881e-43	0.101535	0.548	0.415	2.64991e-42	6.80789e-43
Bgn	3.11381e-43	0.0496609	0.179	0.067	2.65337e-42	6.80789e-43
Limd1	3.72165e-43	0.109241	0.639	0.504	3.1694e-42	8.13825e-43
Gapdh	3.79782e-43	0.081854	0.99	0.992	3.2323e-42	8.30821e-43
Krt10	4.59609e-43	0.0700138	0.321	0.179	3.90459e-42	1.0039e-42
Tnnt2	5.82582e-43	0.077414	0.398	0.237	4.9403e-42	1.27002e-42
Socs2	6.79592e-43	0.0942919	0.411	0.258	5.75772e-42	1.47999e-42
Ttyh3	7.5294e-43	0.0785685	0.355	0.214	6.37529e-42	1.63787e-42
Apela	8.89817e-43	0.0157003	0.042	0	7.51833e-42	1.93178e-42
Gm13219	9.93906e-43	0.0380104	0.066	0.008	8.39275e-42	2.15621e-42
Glb1l2	1.10442e-42	0.123868	0.564	0.411	9.32036e-42	2.38471e-42
Dock8	1.1551e-42	0.0390599	0.141	0.046	9.74211e-42	2.51327e-42
Ank2	1.37917e-42	0.0373953	0.141	0.045	1.1611e-41	2.98364e-42
Rnd2	1.47993e-42	0.089578	0.315	0.185	1.24443e-41	3.19696e-42
Fbxl19	1.49159e-42	0.0443912	0.197	0.082	1.25386e-41	3.21663e-42
Syt1	1.53959e-42	0.0214467	0.048	0.002	1.29266e-41	3.32158e-42
Sf3b6	1.5962e-42	0.1074	0.918	0.907	1.33898e-41	3.44789e-42
Sppl3	1.91107e-42	0.112206	0.806	0.741	1.60167e-41	4.11222e-42
Epn2	2.11461e-42	0.0789317	0.427	0.273	1.77014e-41	4.53739e-42
Vtcn1	2.21822e-42	0.119889	0.553	0.416	1.85576e-41	4.77109e-42
Foxn3	2.38037e-42	0.105006	0.549	0.411	1.99082e-41	5.11342e-42
Poglut1	2.52609e-42	0.0662722	0.284	0.151	2.11206e-41	5.43407e-42
Mob4	2.54063e-42	0.111633	0.868	0.824	2.12359e-41	5.45392e-42
Rel	2.76949e-42	0.104071	0.6	0.449	2.3135e-41	5.94423e-42
Erc1	2.77562e-42	0.10384	0.564	0.426	2.31792e-41	5.96391e-42
Pfn2	3.00774e-42	0.0939807	0.352	0.213	2.50953e-41	6.45156e-42
Sh3d19	3.30214e-42	0.108126	0.555	0.418	2.7527e-41	7.06682e-42
Airn	3.38146e-42	0.0782674	0.354	0.211	2.81799e-41	7.23598e-42
Susd1	4.91971e-42	0.0333589	0.126	0.038	4.09381e-41	1.05172e-41
Plcd3	4.97575e-42	0.092178	0.484	0.334	4.13921e-41	1.06423e-41
Rpl37	5.49344e-42	0.0297845	0.999	1	4.56851e-41	1.17287e-41
Ddx23	5.74578e-42	0.0825889	0.437	0.283	4.77553e-41	1.22768e-41
Zfyve9	8.30111e-42	0.0835683	0.398	0.254	6.88709e-41	1.76899e-41
Aqp1	9.50944e-42	0.0227391	0.069	0.01	7.88259e-41	2.02507e-41
Ifnk	1.12183e-41	0.0297152	0.05	0.003	9.28807e-41	2.38212e-41
Cdc37	1.22065e-41	0.0888609	0.936	0.932	1.00973e-40	2.59251e-41
Brk1	1.27477e-41	0.0869926	0.95	0.941	1.05387e-40	2.69717e-41
Ramp3	1.46245e-41	0.0762828	0.139	0.046	1.20868e-40	3.09977e-41
Mthfd1l	1.47516e-41	0.0528484	0.214	0.096	1.21883e-40	3.14131e-41
Stag2	1.51873e-41	0.11816	0.66	0.553	1.25409e-40	3.2243e-41
Smurf1	1.60923e-41	0.104579	0.545	0.406	1.32764e-40	3.4122e-41
Nxpe2	1.67371e-41	0.0416436	0.131	0.041	1.37962e-40	3.53623e-41
Add2	1.9403e-41	0.0203505	0.042	0	1.59795e-40	4.10433e-41
Acsl3	2.04689e-41	0.134982	0.895	0.83	1.68524e-40	4.33578e-41
Itih4	2.09459e-41	0.034945	0.085	0.017	1.724e-40	4.41908e-41
Akr1c18	2.16397e-41	0.0204089	0.041	0	1.78059e-40	4.56575e-41
Ptn	2.20378e-41	0.20203	0.132	0.042	1.81281e-40	4.64893e-41
Dnase1l3	2.25685e-41	0.0246659	0.074	0.012	1.85483e-40	4.77151e-41
Vps29	2.40655e-41	0.103363	0.903	0.88	1.97555e-40	5.08224e-41
Slc41a2	2.52203e-41	0.0942734	0.488	0.338	2.06974e-40	5.31265e-41
S100a3	2.59894e-41	0.129897	0.306	0.172	2.13223e-40	5.4797e-41
Fam101b	2.63596e-41	0.0879379	0.345	0.201	2.16197e-40	5.56238e-41
Ager	2.86604e-41	0.0209817	0.059	0.006	2.34999e-40	6.04521e-41
Dctpp1	2.90567e-41	0.107462	0.496	0.366	2.38178e-40	6.12767e-41
Tbx3os2	4.2875e-41	0.0884939	0.407	0.264	3.50933e-40	9.02037e-41
Entpd7	4.35706e-41	0.110795	0.472	0.326	3.56522e-40	9.16487e-41
Amica1	5.35115e-41	0.0436512	0.118	0.034	4.37354e-40	1.12328e-40
Cdh5	5.56054e-41	0.0244548	0.06	0.006	4.54335e-40	1.16703e-40
Slc28a3	6.59194e-41	0.10515	0.32	0.19	5.3798e-40	1.38161e-40
S1pr1	6.87973e-41	0.0202347	0.05	0.003	5.6114e-40	1.44157e-40
Tspan9	6.92855e-41	0.0799432	0.442	0.291	5.64957e-40	1.45162e-40
Cct8	7.43336e-41	0.092074	0.947	0.948	6.05767e-40	1.55545e-40
Nasp	8.33002e-41	0.118721	0.773	0.702	6.78049e-40	1.74183e-40
Lrrk1	9.99274e-41	0.108371	0.648	0.53	8.12683e-40	2.08712e-40
Snrpd3	1.01929e-40	0.107797	0.902	0.894	8.28718e-40	2.13038e-40
Ythdc1	1.17904e-40	0.118282	0.903	0.87	9.58049e-40	2.46313e-40
Plekha7	1.2626e-40	0.0712112	0.361	0.216	1.02564e-39	2.62936e-40
Napepld	1.50463e-40	0.0249457	0.072	0.011	1.22155e-39	3.12837e-40
Arhgap11a	1.57553e-40	0.0370838	0.114	0.032	1.27873e-39	3.29426e-40
Trim16	1.73402e-40	0.111114	0.898	0.818	1.40615e-39	3.60387e-40
Itgb2	1.80978e-40	0.0207309	0.056	0.005	1.46588e-39	3.76616e-40
Styk1	1.98606e-40	0.0431961	0.152	0.055	1.60774e-39	4.1383e-40
Smim3	2.01604e-40	0.103033	0.566	0.432	1.63106e-39	4.19826e-40
Mst1r	2.23745e-40	0.0264947	0.067	0.009	1.80862e-39	4.65013e-40
Clca2	2.63082e-40	0.0213843	0.043	0.001	2.12293e-39	5.45031e-40
Rnf19a	2.63231e-40	0.102247	0.649	0.526	2.12352e-39	5.45031e-40
Bmp8a	3.11694e-40	0.0261475	0.082	0.016	2.5123e-39	6.46018e-40
Sorcs2	4.11523e-40	0.0558582	0.145	0.05	3.31408e-39	8.52339e-40
Psma5	4.14015e-40	0.100581	0.918	0.908	3.33319e-39	8.56231e-40
Bach1	4.51324e-40	0.122627	0.856	0.803	3.63147e-39	9.32218e-40
Smad3	4.67919e-40	0.109925	0.705	0.574	3.76391e-39	9.67079e-40
2810474O19Rik	4.77893e-40	0.147218	0.745	0.656	3.84304e-39	9.87459e-40
Plek	5.06054e-40	0.024025	0.059	0.006	4.06717e-39	1.0447e-39
Lsp1	5.47679e-40	0.0230478	0.056	0.005	4.39919e-39	1.13077e-39
Srsf9	5.54143e-40	0.101593	0.873	0.834	4.44983e-39	1.14282e-39
Sh3rf1	6.5109e-40	0.105299	0.707	0.585	5.22383e-39	1.34176e-39
Zeb2os	6.56831e-40	0.0149095	0.047	0.002	5.26838e-39	1.35374e-39
Lyst	7.52309e-40	0.0549857	0.23	0.11	6.02902e-39	1.54816e-39
Wdr62	7.53128e-40	0.0199038	0.073	0.012	6.03386e-39	1.54977e-39
Ptafr	8.16623e-40	0.0200653	0.051	0.004	6.54069e-39	1.68101e-39
Clip4	9.46256e-40	0.0344069	0.094	0.022	7.57464e-39	1.94532e-39
Cldn5	1.19377e-39	0.0224169	0.046	0.002	9.54228e-39	2.44358e-39
Cacna2d3	1.21282e-39	0.0172089	0.041	0	9.6918e-39	2.48394e-39
Crebbp	1.48813e-39	0.111721	0.842	0.795	1.18851e-38	3.05699e-39
4931406P16Rik	1.64647e-39	0.0963878	0.589	0.458	1.31422e-38	3.38237e-39
Cux2	2.30974e-39	0.0217471	0.057	0.006	1.84207e-38	4.73261e-39
Stk24	2.50816e-39	0.110292	0.763	0.681	1.99918e-38	5.13944e-39
Bglap3	2.63942e-39	0.0395069	0.066	0.009	2.1026e-38	5.40255e-39
Zfp949	2.81215e-39	0.0503777	0.202	0.09	2.23956e-38	5.7488e-39
Akap13	2.85435e-39	0.121023	0.917	0.9	2.27253e-38	5.82898e-39
Slamf9	3.05204e-39	0.0454585	0.156	0.059	2.42854e-38	6.23448e-39
Mtx2	3.49387e-39	0.102089	0.702	0.614	2.77616e-38	7.12376e-39
Atp6v1b2	4.01132e-39	0.110499	0.805	0.743	3.1846e-38	8.17822e-39
Rpl13-ps3	4.13639e-39	0.0643206	0.318	0.185	3.28297e-38	8.44096e-39
Nuak2	4.29539e-39	0.05452	0.203	0.091	3.4082e-38	8.76469e-39
Serpina1c	4.39481e-39	0.0142992	0.038	0	3.48609e-38	8.94561e-39
Mmp19	4.66616e-39	0.0188234	0.053	0.005	3.70028e-38	9.51347e-39
1500015A07Rik	4.97572e-39	0.087564	0.476	0.324	3.94466e-38	1.01421e-38
Cetn3	5.27519e-39	0.109334	0.801	0.745	4.1797e-38	1.0747e-38
Slc48a1	6.70431e-39	0.104586	0.592	0.48	5.30154e-38	1.36103e-38
Tbc1d22a	7.02608e-39	0.084208	0.452	0.32	5.55285e-38	1.42726e-38
Cdca8	7.31853e-39	0.0572022	0.118	0.036	5.77908e-38	1.48488e-38
Mettl20	7.98219e-39	0.0623455	0.252	0.129	6.29958e-38	1.61785e-38
Atad2b	8.11239e-39	0.0680843	0.342	0.205	6.39873e-38	1.64328e-38
Uchl1	8.35956e-39	0.136528	0.107	0.031	6.59183e-38	1.69346e-38
Ubr5	9.23766e-39	0.109447	0.778	0.715	7.2781e-38	1.87014e-38
Smarcad1	9.71795e-39	0.0798131	0.428	0.289	7.6522e-38	1.96619e-38
2810408A11Rik	9.90685e-39	0.0254717	0.098	0.025	7.79656e-38	2.00349e-38
Hells	1.01725e-38	0.0442641	0.144	0.05	8.00112e-38	2.06096e-38
Ptpn14	1.08521e-38	0.109932	0.49	0.342	8.53085e-38	2.20116e-38
Lin9	1.1331e-38	0.0291518	0.111	0.031	8.90486e-38	2.2813e-38
Unc79	1.20911e-38	0.0165652	0.048	0.003	9.49952e-38	2.44212e-38
Cdh13	1.2368e-38	0.112869	0.145	0.053	9.71438e-38	2.50197e-38
Dpp6	1.27101e-38	0.0229742	0.038	0	9.98027e-38	2.56178e-38
Ifi202b	1.37895e-38	0.214397	0.187	0.082	1.08247e-37	2.78211e-38
Gkn3	1.38463e-38	0.0522702	0.063	0.009	1.08663e-37	2.78211e-38
Me1	1.45164e-38	0.127795	0.745	0.655	1.1389e-37	2.92241e-38
Vsnl1	1.56161e-38	0.0260824	0.046	0.002	1.22381e-37	3.14059e-38
Cfb	1.56555e-38	0.0199219	0.053	0.005	1.22655e-37	3.15984e-38
Col5a2	1.63051e-38	0.0198821	0.05	0.004	1.27638e-37	3.27785e-38
Cd80	1.69682e-38	0.024744	0.041	0.001	1.32791e-37	3.41766e-38
Cyp2s1	1.9233e-38	0.0766752	0.224	0.106	1.50389e-37	3.85671e-38
Aif1l	2.08038e-38	0.0183812	0.059	0.007	1.62626e-37	4.17694e-38
2810417H13Rik	2.13899e-38	0.0608778	0.095	0.023	1.67161e-37	4.29622e-38
Ppid	2.16903e-38	0.0874502	0.585	0.453	1.69461e-37	4.35524e-38
Lgals1	2.40503e-38	0.0517486	0.166	0.065	1.87847e-37	4.83557e-38
Igf2	2.51667e-38	0.0481812	0.042	0.001	1.96512e-37	5.05487e-38
Btc	2.5534e-38	0.131015	0.746	0.593	1.99324e-37	5.11362e-38
Ddx58	2.56843e-38	0.0916234	0.427	0.288	2.00442e-37	5.15229e-38
Bcar3	3.22583e-38	0.119067	0.688	0.552	2.51396e-37	6.46644e-38
Hoxa11	4.06798e-38	0.0361388	0.15	0.055	3.16586e-37	8.13679e-38
Akirin1	4.12659e-38	0.124939	0.873	0.849	3.20969e-37	8.25216e-38
Bvht	4.21886e-38	0.0601582	0.249	0.129	3.27963e-37	8.4273e-38
Gatad2b	4.24421e-38	0.109548	0.699	0.609	3.29842e-37	8.46489e-38
Sh3tc2	4.25214e-38	0.0141643	0.042	0.001	3.30367e-37	8.4825e-38
Gm26909	4.27933e-38	0.0246155	0.08	0.016	3.32387e-37	8.53764e-38
Cyth4	4.2832e-38	0.0174141	0.054	0.005	3.32596e-37	8.53764e-38
Mphosph6	5.77719e-38	0.103905	0.635	0.536	4.48108e-37	1.1517e-37
Tbx2	5.81463e-38	0.0253606	0.085	0.018	4.50887e-37	1.15736e-37
Snapc3	5.88566e-38	0.063909	0.292	0.163	4.56143e-37	1.17265e-37
Egln1	6.92579e-38	0.10936	0.599	0.487	5.36012e-37	1.3778e-37
8030411F24Rik	7.83657e-38	0.020521	0.039	0	6.06165e-37	1.55786e-37
Smim10l1	7.86407e-38	0.101617	0.682	0.584	6.08125e-37	1.5614e-37
Cenpf	8.31498e-38	0.053683	0.083	0.018	6.42816e-37	1.65034e-37
Akirin2	8.79894e-38	0.108052	0.89	0.864	6.80041e-37	1.74717e-37
Hdac7	9.65555e-38	0.0779061	0.393	0.255	7.45218e-37	1.91527e-37
Ankrd1	1.0806e-37	0.0336206	0.099	0.026	8.3378e-37	2.1407e-37
Egfl7	1.24206e-37	0.0320067	0.111	0.033	9.56251e-37	2.45244e-37
Arf5	1.25642e-37	0.0727083	0.979	0.976	9.67043e-37	2.49131e-37
Mcm7	1.3083e-37	0.0860526	0.315	0.189	1.0067e-36	2.58946e-37
Klf4	1.31791e-37	0.142566	0.942	0.918	1.01381e-36	2.60851e-37
Baz2b	1.46669e-37	0.106424	0.751	0.678	1.12795e-36	2.90413e-37
Mmp28	1.51611e-37	0.0186533	0.052	0.005	1.16564e-36	3.00209e-37
Gabarapl1	1.58344e-37	0.115556	0.846	0.798	1.2164e-36	3.11802e-37
Spin2c	1.64056e-37	0.0188544	0.051	0.004	1.25994e-36	3.23554e-37
Igfbp7	1.78265e-37	0.0440586	0.342	0.19	1.36831e-36	3.50982e-37
Tma7	1.89622e-37	0.082582	0.964	0.967	1.45469e-36	3.74439e-37
Magi3	2.49671e-37	0.125059	0.763	0.705	1.91326e-36	4.92143e-37
Nudt1	2.52786e-37	0.0729176	0.355	0.224	1.9366e-36	4.97913e-37
Clec4e	2.547e-37	0.0185414	0.051	0.005	1.95073e-36	5.01574e-37
Igf2bp1	2.55266e-37	0.0263538	0.051	0.005	1.95453e-36	5.01574e-37
Hmbox1	2.7986e-37	0.0900538	0.484	0.36	2.14167e-36	5.50447e-37
Mylk	2.96502e-37	0.0510636	0.159	0.063	2.26716e-36	5.8323e-37
Syne1	2.96784e-37	0.0255895	0.077	0.015	2.2687e-36	5.8323e-37
Ghr	3.1605e-37	0.0677027	0.296	0.169	2.414e-36	6.20033e-37
Lsm12	3.17055e-37	0.0893975	0.889	0.876	2.42101e-36	6.21825e-37
Rpl15	3.20134e-37	0.0530959	0.988	0.988	2.44319e-36	6.27368e-37
Lrrtm2	4.07489e-37	0.0213444	0.073	0.013	3.10648e-36	7.97064e-37
Fyn	4.31732e-37	0.0430805	0.135	0.048	3.2904e-36	8.45794e-37
Als2cl	4.35547e-37	0.0593192	0.319	0.183	3.31857e-36	8.53393e-37
Nr1d1	4.858e-37	0.114763	0.688	0.548	3.69845e-36	9.50483e-37
Slc8a1	5.03569e-37	0.016087	0.042	0.002	3.83164e-36	9.85151e-37
Zfp74	5.23159e-37	0.0341742	0.136	0.047	3.97962e-36	1.02201e-36
Stk38	5.82347e-37	0.0890903	0.471	0.343	4.42625e-36	1.13638e-36
Ccdc129	6.69107e-37	0.0129437	0.038	0	5.07879e-36	1.30448e-36
Itih3	6.69107e-37	0.0149938	0.038	0	5.07879e-36	1.30448e-36
Tspan4	7.85195e-37	0.0755136	0.379	0.241	5.95188e-36	1.5286e-36
Cbwd1	8.1237e-37	0.0535433	0.258	0.135	6.1562e-36	1.58074e-36
Prkcdbp	8.60595e-37	0.0820683	0.353	0.212	6.51989e-36	1.67568e-36
Akr1c20	8.87002e-37	0.0179174	0.036	0	6.71813e-36	1.72581e-36
Elovl5	1.32992e-36	0.0979737	0.511	0.388	1.0051e-35	2.58216e-36
Hoxa13	1.47969e-36	0.060255	0.306	0.175	1.11709e-35	2.87028e-36
Lgals3	1.81839e-36	0.147683	0.998	0.981	1.37131e-35	3.52587e-36
Prss32	1.84226e-36	0.0378279	0.097	0.026	1.38894e-35	3.56366e-36
5730559C18Rik	1.88241e-36	0.0924655	0.489	0.345	1.41883e-35	3.64015e-36
Usp47	1.91709e-36	0.114977	0.732	0.664	1.44458e-35	3.7166e-36
Fzd10	1.95525e-36	0.0160026	0.041	0.001	1.47293e-35	3.79301e-36
Epha2	2.24112e-36	0.123866	0.804	0.691	1.68784e-35	4.3337e-36
Atp2b4	2.36688e-36	0.0306647	0.062	0.009	1.7811e-35	4.58151e-36
Ptgr1	2.39127e-36	0.131921	0.838	0.847	1.79887e-35	4.61769e-36
Fhit	2.39177e-36	0.0836861	0.434	0.302	1.79887e-35	4.61769e-36
Dsg1a	2.56216e-36	0.0210985	0.035	0	1.9265e-35	4.94482e-36
H2-Eb1	2.67693e-36	0.050792	0.3	0.165	2.01118e-35	5.17105e-36
Hrsp12	2.68113e-36	0.110685	0.692	0.601	2.01379e-35	5.17105e-36
Nt5c2	3.14557e-36	0.0985586	0.541	0.415	2.3601e-35	6.0714e-36
Ankrd11	3.5608e-36	0.111998	0.89	0.863	2.66951e-35	6.85613e-36
Pgls	3.5708e-36	0.0840822	0.961	0.951	2.67628e-35	6.87355e-36
Tpm4	3.63393e-36	0.112065	0.951	0.923	2.72287e-35	6.98721e-36
Pilrb2	3.93033e-36	0.015461	0.041	0.002	2.94259e-35	7.55859e-36
Serf1	5.2202e-36	0.107046	0.523	0.41	3.90518e-35	1.00316e-35
Arl13b	5.27589e-36	0.0869361	0.421	0.283	3.94473e-35	1.01415e-35
Hypk	5.48464e-36	0.100562	0.779	0.726	4.09972e-35	1.05228e-35
RP23-16L19.4	5.50767e-36	0.0132559	0.044	0.002	4.11583e-35	1.05776e-35
Tmem63b	6.07861e-36	0.107713	0.76	0.713	4.54128e-35	1.16687e-35
Ddx46	6.52812e-36	0.107128	0.846	0.804	4.87451e-35	1.25257e-35
Zfp772	6.71974e-36	0.0518857	0.208	0.099	5.01491e-35	1.28833e-35
Tppp3	6.93647e-36	0.0312399	0.104	0.03	5.17252e-35	1.32944e-35
Jakmip2	7.3992e-36	0.0317728	0.035	0	5.51464e-35	1.41681e-35
Ddah1	7.46761e-36	0.0233884	0.076	0.015	5.56414e-35	1.42983e-35
Gatad2a	7.98142e-36	0.0997908	0.842	0.792	5.9454e-35	1.52704e-35
Fcer1g	1.09284e-35	0.0372197	0.098	0.027	8.12982e-35	2.08304e-35
Lrrc2	1.15987e-35	0.0189531	0.055	0.006	8.62615e-35	2.21622e-35
Fam199x	1.62378e-35	0.0792492	0.376	0.245	1.20476e-34	3.08769e-35
Fbln1	1.66839e-35	0.0250962	0.068	0.012	1.23753e-34	3.18214e-35
Rsrc2	1.67968e-35	0.0992159	0.924	0.895	1.24557e-34	3.20035e-35
Rgn	1.97728e-35	0.028149	0.086	0.021	1.4647e-34	3.76785e-35
Sdr9c7	2.1363e-35	0.0164312	0.035	0	1.58124e-34	4.06909e-35
Krt73	2.1363e-35	0.0512847	0.035	0	1.58124e-34	4.06909e-35
Pdlim1	2.33243e-35	0.104071	0.936	0.92	1.72505e-34	4.42685e-35
Spin4	2.68818e-35	0.0445864	0.188	0.082	1.98711e-34	5.10813e-35
Nppb	2.83421e-35	0.0223597	0.052	0.005	2.0934e-34	5.36973e-35
Stard3nl	2.94482e-35	0.0969764	0.547	0.428	2.17338e-34	5.57404e-35
H3f3b	2.9833e-35	0.0394752	0.996	0.999	2.20062e-34	5.6469e-35
Slc39a10	3.09421e-35	0.0565556	0.229	0.117	2.28183e-34	5.8538e-35
Tmem2	3.10026e-35	0.113234	0.634	0.526	2.28568e-34	5.8712e-35
Chmp4b	3.4338e-35	0.0678216	0.985	0.985	2.52959e-34	6.49107e-35
Lpar6	3.58047e-35	0.0610337	0.328	0.196	2.63695e-34	6.77137e-35
Jun	3.58414e-35	0.132476	0.963	0.917	2.63895e-34	6.77137e-35
Gpsm3	3.93094e-35	0.0207212	0.075	0.015	2.89278e-34	7.42947e-35
Bicd2	4.25719e-35	0.0980486	0.504	0.373	3.13122e-34	8.04909e-35
Fbxw7	4.71732e-35	0.0980022	0.595	0.481	3.46783e-34	8.91356e-35
Eri1	4.92731e-35	0.0816636	0.455	0.322	3.6203e-34	9.30525e-35
Arnt2	5.62436e-35	0.012139	0.035	0	4.13137e-34	1.06048e-34
Pbk	5.68699e-35	0.0392083	0.072	0.014	4.17628e-34	1.07341e-34
Prrx2	5.98709e-35	0.0234223	0.042	0.002	4.3955e-34	1.12971e-34
Arhgef3	6.62906e-35	0.0815993	0.461	0.323	4.86427e-34	1.24976e-34
Ndfip2	7.46347e-35	0.0903507	0.937	0.923	5.4708e-34	1.40474e-34
Cul3	7.88847e-35	0.0995622	0.913	0.888	5.7793e-34	1.48493e-34
Abra	8.23871e-35	0.020745	0.062	0.01	6.03117e-34	1.54959e-34
Mki67	8.59954e-35	0.0626962	0.105	0.031	6.29202e-34	1.61644e-34
Atrn	8.77353e-35	0.0816329	0.408	0.278	6.41765e-34	1.64796e-34
Gata6	8.99821e-35	0.0265897	0.052	0.006	6.57856e-34	1.6903e-34
Stmn2	9.10837e-35	0.032261	0.04	0.002	6.65736e-34	1.71051e-34
Eif3k	9.65183e-35	0.0608968	0.981	0.982	7.05089e-34	1.81096e-34
Nmt1	9.68737e-35	0.0953826	0.85	0.817	7.07501e-34	1.81799e-34
6030419C18Rik	9.99232e-35	0.0175518	0.056	0.007	7.29583e-34	1.87379e-34
Ccdc136	1.01113e-34	0.0335021	0.098	0.028	7.38075e-34	1.89392e-34
Ctnna1	1.32436e-34	0.0849762	0.976	0.977	9.64706e-34	2.47008e-34
Haus3	1.34695e-34	0.0407696	0.192	0.087	9.80909e-34	2.52556e-34
Ikzf3	1.35668e-34	0.0164938	0.052	0.006	9.87739e-34	2.5436e-34
Racgap1	1.39095e-34	0.0406418	0.065	0.011	1.01242e-33	2.59904e-34
Gm26609	1.41533e-34	0.0164063	0.045	0.003	1.0299e-33	2.65375e-34
Top2b	1.4229e-34	0.104797	0.743	0.665	1.03514e-33	2.65375e-34
Ctr9	1.60373e-34	0.101129	0.701	0.618	1.16548e-33	2.98704e-34
Gipc1	1.72117e-34	0.109284	0.902	0.866	1.25051e-33	3.21023e-34
Aldh3a1	1.83868e-34	0.0585602	0.111	0.035	1.33484e-33	3.43153e-34
Stxbp3	1.95855e-34	0.103473	0.718	0.631	1.42149e-33	3.65438e-34
2610035D17Rik	2.04664e-34	0.100829	0.65	0.493	1.48504e-33	3.82119e-34
Rfc3	2.10422e-34	0.0546089	0.237	0.123	1.52644e-33	3.91338e-34
Gm9817	2.14052e-34	0.0211676	0.056	0.007	1.55237e-33	3.98585e-34
Nipbl	2.23933e-34	0.108488	0.835	0.8	1.62318e-33	4.17103e-34
Sptb	2.25093e-34	0.0769284	0.369	0.241	1.63117e-33	4.18857e-34
Tdrp	2.36368e-34	0.0237159	0.084	0.02	1.71243e-33	4.3922e-34
Znrf1	2.4798e-34	0.0999065	0.828	0.767	1.79609e-33	4.61434e-34
Ccdc184	3.16597e-34	0.0226734	0.059	0.009	2.29012e-33	5.89055e-34
Tnfaip1	3.22833e-34	0.0954142	0.744	0.65	2.33462e-33	6.0005e-34
Flnc	3.39085e-34	0.0444154	0.149	0.058	2.45152e-33	6.29611e-34
Odf2l	3.53356e-34	0.0682653	0.317	0.19	2.55337e-33	6.55274e-34
Clmp	3.6777e-34	0.0204263	0.055	0.007	2.65684e-33	6.82942e-34
Nipa2	3.72357e-34	0.0982679	0.819	0.777	2.68859e-33	6.9001e-34
Cox4i2	3.73857e-34	0.0554906	0.079	0.018	2.69873e-33	6.9354e-34
Tub	3.76776e-34	0.0171342	0.045	0.003	2.7191e-33	6.98923e-34
Scp2	4.07307e-34	0.103621	0.953	0.927	2.93716e-33	7.53958e-34
C2cd2l	4.64412e-34	0.0786647	0.408	0.279	3.34551e-33	8.58664e-34
Orm2	5.13443e-34	0.0130724	0.033	0	3.69682e-33	9.48854e-34
Frmpd1	5.40447e-34	0.0146082	0.04	0.002	3.88924e-33	9.9828e-34
Ppp2r1b	6.12214e-34	0.0864437	0.49	0.366	4.40118e-33	1.13022e-33
Pde1a	6.22353e-34	0.0285886	0.087	0.022	4.47292e-33	1.1484e-33
Dctn3	6.6278e-34	0.0993776	0.931	0.905	4.76103e-33	1.22347e-33
Prss12	6.92212e-34	0.054504	0.086	0.022	4.97118e-33	1.27665e-33
Extl1	7.86647e-34	0.021906	0.081	0.019	5.64503e-33	1.4508e-33
Gpr157	7.97366e-34	0.0206962	0.07	0.014	5.72048e-33	1.46886e-33
Rpia	8.86996e-34	0.100372	0.639	0.536	6.36025e-33	1.63389e-33
Cox6c	9.54072e-34	0.0521461	0.99	0.99	6.83772e-33	1.75641e-33
Rnaset2a	9.84477e-34	0.102633	0.493	0.38	7.05202e-33	1.81071e-33
Ctdsp2	1.13935e-33	0.0970708	0.785	0.717	8.1572e-33	2.0967e-33
Sertad2	1.14972e-33	0.103155	0.786	0.705	8.22935e-33	2.11455e-33
Cdk18	1.16549e-33	0.0962599	0.542	0.432	8.34009e-33	2.15078e-33
Zfp746	1.2062e-33	0.0910779	0.552	0.436	8.62919e-33	2.22374e-33
Zdhhc3	1.2688e-33	0.0993958	0.77	0.713	9.07473e-33	2.33341e-33
Sik1	1.37826e-33	0.08789	0.65	0.52	9.85513e-33	2.53487e-33
Dusp1	1.98373e-33	0.172854	0.788	0.692	1.4152e-32	3.62865e-33
Ywhaq	2.05495e-33	0.0792287	0.968	0.967	1.46563e-32	3.75598e-33
Slc39a4	2.30796e-33	0.1242	0.434	0.307	1.64399e-32	4.22804e-33
S1pr3	2.40085e-33	0.015983	0.042	0.003	1.70972e-32	4.39165e-33
Hmmr	3.0833e-33	0.0408572	0.057	0.009	2.19237e-32	5.62737e-33
Rapgef3	3.42498e-33	0.0304865	0.113	0.037	2.43408e-32	6.2454e-33
Strap	3.51827e-33	0.0822076	0.926	0.915	2.49975e-32	6.42638e-33
Dock1	3.87661e-33	0.0847608	0.444	0.319	2.75296e-32	7.08003e-33
Palld	3.92922e-33	0.0451433	0.607	0.431	2.78961e-32	7.16945e-33
Pnliprp2	3.95512e-33	0.0388638	0.043	0.003	2.80657e-32	7.22051e-33
Nudcd2	3.99697e-33	0.0992397	0.541	0.434	2.83555e-32	7.2916e-33
Gulo	4.01683e-33	0.0277139	0.068	0.013	2.84892e-32	7.3262e-33
Afp	4.25863e-33	0.0162013	0.036	0.001	3.01965e-32	7.76162e-33
Lce3f	4.27127e-33	0.040575	0.032	0	3.02785e-32	7.77787e-33
Nfat5	5.27535e-33	0.129064	0.788	0.735	3.73584e-32	9.60787e-33
Cpm	5.8649e-33	0.164925	0.688	0.592	4.15124e-32	1.06579e-32
Prdm10	7.20091e-33	0.0297456	0.125	0.045	5.09174e-32	1.30818e-32
Rnf7	7.64059e-33	0.087098	0.906	0.891	5.40126e-32	1.38777e-32
Adamtsl3	7.70328e-33	0.014975	0.047	0.005	5.44284e-32	1.39796e-32
Arhgef19	8.71032e-33	0.020072	0.06	0.01	6.14816e-32	1.57974e-32
Fxyd2	9.11483e-33	0.0306092	0.061	0.01	6.43044e-32	1.65145e-32
Trem2	1.00172e-32	0.0205817	0.045	0.004	7.06353e-32	1.81188e-32
Gdap10	1.22994e-32	0.0395057	0.172	0.075	8.65749e-32	2.22413e-32
Dsg1b	1.23154e-32	0.0151078	0.032	0	8.66655e-32	2.22413e-32
Cyp2d10	1.28142e-32	0.0174308	0.036	0.001	9.01308e-32	2.31338e-32
Mzb1	1.29367e-32	0.019567	0.036	0.001	9.09695e-32	2.33087e-32
Ctsk	1.51514e-32	0.017755	0.052	0.007	1.06489e-31	2.74438e-32
Rsrc1	1.93689e-32	0.0901839	0.583	0.473	1.35859e-31	3.49655e-32
St6gal1	2.11207e-32	0.0159132	0.043	0.003	1.47961e-31	3.79819e-32
Mmp12	2.13544e-32	0.0202714	0.05	0.006	1.49561e-31	3.85123e-32
Arhgef9	2.39673e-32	0.0192439	0.065	0.012	1.67693e-31	4.31482e-32
Jade3	2.65399e-32	0.0484156	0.238	0.126	1.85646e-31	4.76309e-32
Mms22l	2.66075e-32	0.0266224	0.09	0.025	1.86073e-31	4.77987e-32
Ccl2	3.17534e-32	0.0268503	0.092	0.026	2.21838e-31	5.70715e-32
Sfi1	3.17641e-32	0.0486864	0.219	0.11	2.21858e-31	5.70715e-32
Ap1s1	3.25362e-32	0.101786	0.773	0.72	2.27194e-31	5.83133e-32
Abhd17c	3.34797e-32	0.100944	0.754	0.686	2.33723e-31	6.00925e-32
Polr2f	3.53243e-32	0.101173	0.915	0.903	2.4654e-31	6.33056e-32
Tmem261	4.24043e-32	0.0891883	0.547	0.441	2.95217e-31	7.58493e-32
Sprr1b	4.93029e-32	0.0422074	0.035	0.001	3.42904e-31	8.81051e-32
Apool	5.85379e-32	0.0693847	0.396	0.275	4.06831e-31	1.04469e-31
Mcm3	5.92589e-32	0.0508485	0.151	0.063	4.11739e-31	1.05871e-31
Bach2	6.11646e-32	0.0386386	0.166	0.072	4.24875e-31	1.09236e-31
Slc25a17	8.79179e-32	0.0929623	0.773	0.72	6.09504e-31	1.56582e-31
Fam214a	8.91073e-32	0.0623636	0.3	0.184	6.17597e-31	1.58681e-31
Tnnt3	9.00714e-32	0.0128574	0.032	0	6.23971e-31	1.60382e-31
Calml4	9.53702e-32	0.0262123	0.078	0.019	6.60351e-31	1.69732e-31
Uba52	1.00962e-31	0.0514727	0.993	0.99	6.98895e-31	1.79651e-31
BC016548	1.02317e-31	0.0142835	0.031	0	7.081e-31	1.81385e-31
Hbp1	1.12273e-31	0.108187	0.801	0.743	7.7643e-31	1.9902e-31
4833420G17Rik	1.29923e-31	0.0566341	0.319	0.195	8.97602e-31	2.30778e-31
Dapp1	1.51144e-31	0.0962649	0.451	0.33	1.04267e-30	2.67661e-31
Cxcl3	1.74926e-31	0.0362377	0.076	0.018	1.20554e-30	3.09898e-31
Smad2	1.95621e-31	0.0933097	0.702	0.619	1.3475e-30	3.46914e-31
Gm17590	2.07551e-31	0.0187835	0.052	0.007	1.42827e-30	3.67792e-31
Gadd45gip1	2.12046e-31	0.0952335	0.75	0.686	1.45885e-30	3.74773e-31
Spred2	2.1261e-31	0.0855343	0.521	0.404	1.46237e-30	3.76263e-31
Avl9	2.13108e-31	0.0917107	0.65	0.549	1.46543e-30	3.76263e-31
Ndufs4	2.21868e-31	0.0879622	0.908	0.894	1.52492e-30	3.91969e-31
Rnf145	2.22303e-31	0.0638985	0.321	0.201	1.52753e-30	3.91969e-31
Fnbp1	2.23451e-31	0.0624118	0.293	0.176	1.53505e-30	3.93638e-31
Cbx5	2.26267e-31	0.0872791	0.418	0.299	1.55363e-30	3.98738e-31
Aimp1	2.57767e-31	0.0869087	0.94	0.926	1.76862e-30	4.54862e-31
Flrt3	2.63605e-31	0.0787679	0.454	0.314	1.80734e-30	4.65098e-31
Nap1l4	3.17548e-31	0.0923978	0.802	0.755	2.17559e-30	5.5982e-31
Spns3	3.7769e-31	0.0234143	0.059	0.01	2.58575e-30	6.64959e-31
Fcgbp	3.7872e-31	0.038789	0.321	0.187	2.59166e-30	6.66229e-31
Med30	3.78739e-31	0.0959869	0.629	0.554	2.59166e-30	6.66229e-31
Mrpl14	3.79314e-31	0.0985135	0.916	0.887	2.59496e-30	6.66229e-31
Rsl24d1	4.13055e-31	0.087704	0.746	0.677	2.82372e-30	7.25464e-31
Hmgcr	4.82269e-31	0.12135	0.541	0.447	3.29366e-30	8.45842e-31
Kazn	5.17801e-31	0.0609196	0.282	0.169	3.5346e-30	9.08573e-31
Naaladl2	6.00968e-31	0.0649326	0.303	0.185	4.09832e-30	1.05313e-30
Tia1	6.57164e-31	0.0728003	0.439	0.309	4.47937e-30	1.1507e-30
Acap1	6.65456e-31	0.0172455	0.057	0.01	4.53368e-30	1.16414e-30
Psenen	7.48074e-31	0.0866536	0.949	0.941	5.09283e-30	1.30848e-30
Ddit4	7.58314e-31	0.0714729	0.351	0.222	5.16004e-30	1.32533e-30
Bpifb5	7.71667e-31	0.0165435	0.031	0	5.24962e-30	1.34948e-30
Slc39a6	8.43478e-31	0.0886744	0.363	0.244	5.73536e-30	1.47288e-30
Plg	8.49345e-31	0.0147402	0.03	0	5.77245e-30	1.48264e-30
Hist1h3c	9.16578e-31	0.0171691	0.049	0.006	6.22788e-30	1.601e-30
Slc26a2	9.65374e-31	0.0550415	0.235	0.127	6.55467e-30	1.68358e-30
Nav2	1.01088e-30	0.10184	0.582	0.468	6.86034e-30	1.76124e-30
1110008L16Rik	1.06143e-30	0.0521546	0.243	0.135	7.19991e-30	1.84753e-30
Tnfrsf23	1.11102e-30	0.0929447	0.441	0.309	7.5308e-30	1.93327e-30
Slc24a3	1.21445e-30	0.0114379	0.033	0.001	8.22586e-30	2.10591e-30
Ago2	1.72774e-30	0.0955993	0.791	0.735	1.16885e-29	3.00729e-30
Cox14	1.74424e-30	0.0924269	0.917	0.899	1.17972e-29	3.02394e-30
Cdca3	1.78932e-30	0.048936	0.099	0.032	1.20934e-29	3.10859e-30
Lmna	1.8647e-30	0.0739382	0.995	0.992	1.25998e-29	3.22937e-30
Nlrp1b	1.89656e-30	0.0131031	0.042	0.004	1.28027e-29	3.29564e-30
Ddx6	2.07083e-30	0.0952991	0.9	0.869	1.3969e-29	3.58792e-30
Bpifc	2.16045e-30	0.0142664	0.04	0.003	1.45665e-29	3.74211e-30
Kctd20	2.23219e-30	0.0740463	0.455	0.335	1.50466e-29	3.86245e-30
Serpinb9b	2.35646e-30	0.0143059	0.034	0.001	1.58766e-29	4.08565e-30
Rad54l2	2.7731e-30	0.0687804	0.378	0.257	1.86703e-29	4.79198e-30
Slc29a3	3.08028e-30	0.0529147	0.234	0.129	2.07235e-29	5.32443e-30
1110004E09Rik	3.23157e-30	0.0927579	0.574	0.482	2.17256e-29	5.57971e-30
Mical2	3.56946e-30	0.0555254	0.319	0.196	2.39685e-29	6.15965e-30
Pde1c	3.7339e-30	0.0137674	0.036	0.002	2.50666e-29	6.43417e-30
Foxa2	4.13542e-30	0.0130202	0.032	0.001	2.77488e-29	7.13628e-30
Zbtb43	4.16518e-30	0.0853277	0.575	0.469	2.79352e-29	7.18627e-30
Pcgf3	4.52049e-30	0.0763199	0.508	0.393	3.03109e-29	7.78757e-30
Taf13	4.66698e-30	0.0890856	0.586	0.482	3.12857e-29	8.04408e-30
Gm26901	5.22797e-30	0.0147294	0.047	0.006	3.50212e-29	9.00221e-30
Efnb1	5.57574e-30	0.0943584	0.48	0.361	3.7324e-29	9.59777e-30
Ppp1r13l	5.61904e-30	0.086218	0.55	0.444	3.76049e-29	9.66426e-30
Pitpnm3	5.69938e-30	0.0174369	0.049	0.007	3.81152e-29	9.7948e-30
Gm9493	5.74791e-30	0.0828685	0.608	0.521	3.84306e-29	9.87836e-30
Ptgs2os2	6.25326e-30	0.017289	0.03	0	4.17894e-29	1.07322e-29
Wisp2	6.32912e-30	0.0128097	0.03	0	4.22863e-29	1.0867e-29
2022-09-05	7.02201e-30	0.0241938	0.073	0.018	4.6882e-29	1.20429e-29
Hspd1	7.25496e-30	0.098322	0.917	0.922	4.84142e-29	1.24316e-29
Tmem79	7.32102e-30	0.0949159	0.539	0.44	4.88434e-29	1.25486e-29
Ptp4a3	7.60186e-30	0.0499324	0.285	0.171	5.0705e-29	1.30255e-29
Txndc9	8.14729e-30	0.0853286	0.889	0.873	5.43172e-29	1.39615e-29
Dusp16	8.18777e-30	0.104841	0.622	0.535	5.45741e-29	1.40267e-29
Itpr2	1.10154e-29	0.0676554	0.354	0.23	7.33165e-29	1.88124e-29
Scara3	1.14175e-29	0.106117	0.482	0.357	7.59384e-29	1.94826e-29
Clspn	1.26812e-29	0.0274162	0.076	0.019	8.42833e-29	2.16888e-29
Adamtsl5	1.47827e-29	0.0200289	0.065	0.014	9.80879e-29	2.52392e-29
[truncated: 7,574 more rows]
