# Supplementary material for: Androgen deprivation induces double-null prostate cancer via aberrant nuclear export and ribosomal biogenesis through HGF and Wnt activation
Source: Nat Commun. 2024 Feb 9;15:1231. doi: 10.1038/s41467-024-45489-4 (PMC10858246; doi:10.1038/s41467-024-45489-4)
Supplement: Supplementary file 7 — Supplementary Data 4 [file 41467_2024_45489_MOESM7_ESM.xlsx]

## Sheet: Sheet1
Supplementary Data 4: (Related to Fig. 4j) DEG List between LE2 vs other LEs from hHGFtg:H11hMET/+:Ctnnb1L(Ex3)/+:PBCre4
gene	p_val	avg_log2FC	LE2.pct	OtherLEs.pct	adj.pval	q_val
Gm15315	7.79799e-287	0.910467	0.884	0.247	2.18352e-282	1.07644e-282
S100a14	6.87695e-283	0.851918	0.996	0.587	9.62808e-279	4.74737e-279
Defa5	1.08896e-281	0.949021	0.89	0.294	1.0164e-277	5.01418e-278
Gm15293	1.83065e-279	1.03851	0.948	0.413	1.2815e-275	6.31373e-276
Gm10104	1.57923e-263	0.998387	0.95	0.429	8.84403e-260	4.36096e-260
Gm14850	6.65041e-261	0.919595	0.945	0.428	3.10363e-257	1.52955e-257
Slc40a1	5.83963e-258	0.717411	0.918	0.334	2.33593e-254	1.15136e-254
Defa22	7.80518e-257	1.08438	0.951	0.49	2.73191e-253	1.34727e-253
Golga7b	7.64401e-244	0.569019	0.676	0.102	2.37822e-240	1.17151e-240
Plb1	4.5116e-242	0.657709	0.756	0.166	1.26329e-238	6.22402e-239
Prss27	1.50513e-236	0.641571	0.858	0.268	3.83138e-233	1.89443e-233
Defa21	7.12931e-236	1.01983	0.936	0.477	1.66357e-232	8.19979e-233
Gsdma	3.44274e-234	0.670005	0.928	0.373	7.41539e-231	3.65182e-231
Elf5	5.06323e-233	0.64104	0.951	0.451	1.01268e-229	4.98789e-230
Bambi	2.28574e-232	0.667483	0.811	0.242	4.26686e-229	2.10688e-229
Krt23	5.51587e-230	0.600317	0.997	0.725	9.65312e-227	4.76117e-227
Fam25c	3.84807e-225	0.933982	0.844	0.301	6.33822e-222	3.12541e-222
Cryba4	7.63864e-224	0.834463	0.884	0.313	1.18828e-220	5.85754e-221
Tgm3	2.06574e-221	0.684644	0.785	0.223	3.04435e-218	1.50353e-218
Cldn1	2.23955e-219	0.503878	0.808	0.223	3.13548e-216	1.54566e-216
Dcxr	1.44138e-218	0.641219	0.972	0.491	1.92191e-215	9.4632e-216
2200002D01Rik	2.93804e-214	0.59707	0.991	0.634	3.73945e-211	1.84425e-211
Ppdpf	3.68092e-214	0.482978	0.904	0.384	4.48129e-211	2.20808e-211
Prr9	5.61146e-211	0.452318	0.999	0.946	6.54693e-208	3.22587e-208
Syngr1	2.77517e-210	0.515011	0.878	0.356	3.10831e-207	1.53462e-207
Snhg18	4.20542e-210	0.531216	0.851	0.32	4.52907e-207	2.23462e-207
Ly6d	1.20466e-209	0.413496	0.999	0.975	1.24932e-206	6.13355e-207
Avpi1	1.17353e-208	0.617979	0.941	0.435	1.17357e-205	5.76664e-206
Ptges	1.36645e-208	0.568838	0.958	0.443	1.31938e-205	6.51954e-206
Epcam	4.83704e-205	0.350054	1	0.87	4.51473e-202	2.22648e-202
H3f3a	5.16806e-204	0.35931	1	0.851	4.66809e-201	2.30157e-201
Proser2	1.51644e-203	0.42327	0.77	0.224	1.32693e-200	6.55524e-201
Ybx3	2.14728e-201	0.485188	0.997	0.719	1.822e-198	8.99123e-199
Pdzk1ip1	7.15344e-201	0.495073	0.852	0.32	5.89128e-198	2.90216e-198
S100a11	9.14102e-201	0.359692	0.999	0.897	7.31308e-198	3.6039e-198
Tmsb4x	1.98925e-199	0.171026	1	1	1.54725e-196	7.62861e-197
Gm21002	4.31212e-199	0.846516	0.852	0.341	3.26334e-196	1.60757e-196
Vnn1	9.0098e-199	0.364088	0.603	0.097	6.63904e-196	3.27217e-196
Metrnl	2.33054e-197	0.551065	0.842	0.342	1.67327e-194	8.24491e-195
Tmem54	4.06046e-195	0.401849	0.785	0.245	2.84243e-192	1.40075e-192
Lrrc26	1.0651e-194	0.495522	0.871	0.332	7.27409e-192	3.60159e-192
Gas2l3	6.83444e-194	0.562038	0.812	0.296	4.55646e-191	2.24422e-191
S100a16	2.46505e-193	0.582162	0.982	0.645	1.60521e-190	7.92726e-191
Mmp20	5.19559e-190	0.390619	0.633	0.122	3.3064e-187	1.63097e-187
Defa20	1.43419e-186	0.891221	0.889	0.467	8.92418e-184	4.38549e-184
Tesc	2.58233e-186	0.416585	0.582	0.099	1.57191e-183	7.74028e-184
Anxa1	5.95132e-186	0.463644	0.999	0.831	3.5456e-183	1.74708e-183
Dsg4	4.66164e-185	0.263682	0.502	0.051	2.71938e-182	1.3398e-182
Rhod	6.20717e-185	0.427892	0.801	0.287	3.54708e-182	1.749e-182
S100a6	1.56657e-184	0.194665	1	0.999	8.77309e-182	4.33336e-182
Cd52	2.32647e-184	0.65648	0.994	0.707	1.27732e-181	6.30493e-182
Smagp	1.25615e-183	0.52441	0.971	0.551	6.76411e-181	3.34397e-181
Sh3bgrl3	2.30242e-183	0.530722	0.991	0.696	1.21642e-180	5.98889e-181
Dhrs3	9.00209e-183	0.38733	0.754	0.23	4.66792e-180	2.30008e-180
Cdkn2b	1.43748e-179	0.382554	0.747	0.236	7.31835e-177	3.61322e-177
Gm15308	1.83569e-179	0.843749	0.937	0.582	9.1788e-177	4.53445e-177
Lypd2	2.044e-179	0.50122	0.628	0.135	1.00411e-176	4.93912e-177
Mien1	7.31989e-179	0.516062	0.973	0.552	3.53387e-176	1.74172e-176
Rab25	8.58972e-178	0.503131	0.981	0.603	4.07663e-175	2.00926e-175
Nipal2	9.49753e-178	0.342713	0.76	0.243	4.43234e-175	2.18508e-175
Gm694	2.02063e-177	0.378677	0.725	0.204	9.27535e-175	4.57e-175
Fam134b	2.78132e-176	0.461679	0.924	0.448	1.25612e-173	6.18796e-174
Tnni1	1.70354e-175	0.335374	0.614	0.127	7.57155e-173	3.72394e-173
Homer2	1.81841e-175	0.411192	0.791	0.291	7.95584e-173	3.92452e-173
Dmkn	5.0881e-175	0.716949	0.833	0.34	2.19188e-172	1.08068e-172
Gltp	1.17303e-174	0.501844	0.761	0.281	4.97668e-172	2.44645e-172
Eif2s2	2.99775e-172	0.412685	0.992	0.796	1.25283e-169	6.17933e-170
Krt7	4.1205e-172	0.675419	0.96	0.531	1.69674e-169	8.36148e-170
Mal	1.4459e-171	0.501327	0.996	0.703	5.86764e-169	2.9001e-169
Lypd3	6.65546e-171	0.483004	0.924	0.427	2.66228e-168	1.31302e-168
Smim5	5.47822e-169	0.278587	0.588	0.12	2.1605e-166	1.06516e-166
Tmem45b	5.65736e-169	0.461596	0.791	0.272	2.20016e-166	1.08487e-166
Cerk	1.4767e-167	0.354035	0.831	0.308	5.66424e-165	2.79791e-165
2010109I03Rik	1.68137e-167	0.614379	0.685	0.19	6.35782e-165	3.12811e-165
Tmem159	1.70293e-167	0.501311	0.948	0.527	6.35782e-165	3.12811e-165
Vil1	3.71824e-165	0.431289	0.872	0.347	1.36993e-162	6.75498e-163
Cpeb4	3.97519e-165	0.454882	0.918	0.419	1.44558e-162	7.13324e-163
Kcnmb2	1.72371e-164	0.342515	0.557	0.108	6.18788e-162	3.04319e-162
Zdhhc13	1.07249e-162	0.460579	0.942	0.494	3.80138e-160	1.86918e-160
Fbp1	1.54691e-162	0.556432	0.833	0.402	5.4144e-160	2.67385e-160
Gm15284	3.87595e-162	0.418796	0.481	0.062	1.33988e-159	6.61061e-160
Kctd5	3.92654e-162	0.345493	0.732	0.26	1.34082e-159	6.61414e-160
Gng5	1.12952e-161	0.334984	0.997	0.835	3.81055e-159	1.87886e-159
S100a1	2.31881e-161	0.495155	0.981	0.691	7.72963e-159	3.81157e-159
Aspscr1	6.5361e-161	0.595103	0.93	0.55	2.15315e-158	1.06183e-158
Aldh3b2	1.42408e-160	0.300407	0.595	0.133	4.6367e-158	2.27869e-158
Cyp1b1	6.44465e-160	0.375754	0.605	0.139	2.07421e-157	1.02155e-157
Sbsn	9.07085e-159	0.634349	0.96	0.571	2.88628e-156	1.42239e-156
Tnfrsf11b	2.76144e-157	0.617012	0.912	0.42	8.68797e-155	4.2797e-155
Nccrp1	1.33562e-155	0.379604	0.495	0.079	4.15543e-153	2.05474e-153
Apobr	1.46885e-154	0.378219	0.772	0.268	4.5197e-152	2.22931e-152
Leprotl1	1.00599e-152	0.406731	0.953	0.493	3.06183e-150	1.51505e-150
Ly6g6e	2.16742e-152	0.243546	0.585	0.136	6.52581e-150	3.22012e-150
Aoc1	1.68672e-149	0.424195	0.547	0.119	5.02444e-147	2.48115e-147
Prdm1	2.99246e-149	0.369945	0.843	0.349	8.82019e-147	4.34352e-147
Pmaip1	6.66339e-149	0.329887	0.709	0.229	1.94356e-146	9.57409e-147
S100a7a	7.99908e-149	0.588152	0.479	0.079	2.3091e-146	1.13819e-146
Atp6v0b	1.34248e-148	0.447423	0.981	0.616	3.83579e-146	1.88701e-146
Pvrl4	2.01459e-148	0.33635	0.813	0.338	5.69802e-146	2.80192e-146
Psenen	6.35588e-148	0.44914	0.973	0.583	1.77971e-145	8.77711e-146
Sema5a	8.03715e-148	0.312518	0.71	0.223	2.2282e-145	1.09857e-145
Kctd11	1.25456e-147	0.407449	0.78	0.314	3.44401e-145	1.69124e-145
Slc31a1	2.40181e-147	0.376963	0.873	0.409	6.52942e-145	3.21565e-145
Lad1	2.59742e-147	0.455173	0.967	0.588	6.9933e-145	3.45012e-145
2310007B03Rik	4.81467e-146	0.419746	0.806	0.317	1.28396e-143	6.32194e-144
Galnt3	1.65098e-144	0.292771	0.724	0.236	4.36122e-142	2.14819e-142
Aktip	6.24367e-144	0.362293	0.778	0.323	1.63392e-141	8.04814e-142
Clic3	7.45814e-144	0.315742	0.596	0.159	1.93366e-141	9.53256e-142
Anxa9	1.1411e-143	0.368919	0.81	0.331	2.93138e-141	1.44335e-141
C130074G19Rik	1.86907e-143	0.327813	0.833	0.365	4.7578e-141	2.34608e-141
Fbp2	2.30247e-143	0.323888	0.775	0.301	5.80825e-141	2.85956e-141
Tax1bp3	2.97566e-142	0.396125	0.917	0.463	7.43942e-140	3.67192e-140
Grb7	4.08661e-141	0.265935	0.689	0.225	1.01265e-138	4.99505e-139
Cd99l2	5.21469e-141	0.308268	0.809	0.338	1.28085e-138	6.30707e-139
Atp6v1g1	1.36405e-140	0.435058	0.991	0.66	3.32129e-138	1.63206e-138
Cldn23	2.70286e-140	0.422696	0.895	0.427	6.52438e-138	3.21218e-138
Mpzl3	7.58877e-140	0.3579	0.879	0.417	1.81618e-137	8.95263e-138
Mapkapk3	3.26396e-139	0.271624	0.661	0.21	7.74528e-137	3.81268e-137
Rab27b	2.34758e-138	0.388016	0.769	0.331	5.52392e-136	2.72531e-136
Lpin2	1.17291e-137	0.406844	0.841	0.39	2.73688e-135	1.34555e-135
AI661453	1.90593e-137	0.343872	0.853	0.391	4.41058e-135	2.17843e-135
Tspan5	2.82511e-137	0.273974	0.651	0.207	6.4841e-135	3.20126e-135
Atp6v0e	6.5943e-137	0.426218	0.984	0.628	1.5012e-134	7.39392e-135
Ppm1d	9.35245e-137	0.286542	0.714	0.255	2.11192e-134	1.0406e-134
Ly6e	1.90755e-136	0.27629	1	0.902	4.27307e-134	2.10872e-134
Tgfa	3.22398e-136	0.439662	0.963	0.558	7.16466e-134	3.52679e-134
Jup	6.8355e-136	0.436848	0.985	0.627	1.50709e-133	7.43271e-134
Wnt5a	2.52607e-135	0.292626	0.712	0.254	5.52597e-133	2.72775e-133
Lpcat4	4.17436e-135	0.27544	0.743	0.287	9.06096e-133	4.46109e-133
Ypel3	7.36735e-134	0.349779	0.876	0.41	1.58687e-131	7.82382e-132
Gipc1	7.67103e-134	0.396941	0.917	0.497	1.63967e-131	8.08014e-132
Mcur1	2.58416e-133	0.309196	0.778	0.337	5.48174e-131	2.69737e-131
Rhog	3.32236e-133	0.317382	0.794	0.335	6.99469e-131	3.44494e-131
Aplp2	5.62874e-133	0.365721	0.997	0.814	1.1762e-130	5.79827e-131
Cmtm4	7.82121e-133	0.272043	0.755	0.31	1.62224e-130	7.99406e-131
Wnt4	1.72804e-132	0.424679	0.898	0.467	3.55787e-130	1.7555e-130
Lamtor1	4.51533e-132	0.354714	0.907	0.463	9.22873e-130	4.55316e-130
Tspan7	6.40262e-132	0.236621	0.658	0.213	1.29913e-129	6.40023e-130
Ap1m2	5.88842e-131	0.255982	0.706	0.259	1.1862e-128	5.84784e-129
Cpm	6.83419e-129	0.422832	0.833	0.382	1.36689e-126	6.73267e-127
Gm14137	7.14064e-129	0.261104	0.726	0.254	1.41805e-126	6.98834e-127
Acadm	7.80862e-129	0.379151	0.925	0.499	1.53978e-126	7.59027e-127
Zfand6	1.14183e-128	0.343234	0.864	0.421	2.23582e-126	1.10018e-126
Necap2	1.15403e-128	0.290457	0.814	0.371	2.24402e-126	1.10212e-126
Rit1	2.60571e-128	0.26609	0.754	0.305	5.0319e-126	2.48409e-126
Prss8	2.64529e-128	0.365807	0.874	0.434	5.07334e-126	2.50488e-126
Fam234a	3.07345e-128	0.286656	0.737	0.293	5.85441e-126	2.88214e-126
Zfp750	1.7865e-127	0.216137	0.508	0.112	3.37999e-125	1.66911e-125
1810058I24Rik	1.63729e-126	0.420655	0.971	0.58	3.0769e-124	1.51898e-124
Mgst3	2.42173e-126	0.459414	0.888	0.471	4.52072e-124	2.22648e-124
R3hdm4	4.57361e-126	0.331491	0.902	0.46	8.48117e-124	4.17671e-124
Sult2b1	1.05738e-125	0.264044	0.482	0.106	1.94787e-123	9.62403e-124
Prr13	1.39385e-125	0.451323	0.963	0.604	2.55092e-123	1.25377e-123
Rac3	2.29143e-125	0.260295	0.7	0.239	4.16639e-123	2.05215e-123
Gcnt1	5.1274e-125	0.23655	0.47	0.093	9.26273e-123	4.56752e-123
Sh3kbp1	8.30894e-125	0.359475	0.883	0.427	1.4914e-122	7.35142e-123
Spns2	1.00385e-124	0.327072	0.818	0.351	1.79036e-122	8.79012e-123
Cd55	1.48512e-124	0.453762	0.977	0.61	2.63194e-122	1.30144e-122
Mpzl2	1.59056e-124	0.36916	0.834	0.403	2.80109e-122	1.38005e-122
Atg9b	1.27504e-123	0.176789	0.531	0.122	2.2314e-121	1.10404e-121
Cyth3	3.28698e-123	0.311814	0.774	0.338	5.71669e-121	2.8201e-121
Trex2	5.98143e-123	0.293411	0.542	0.149	1.03386e-120	5.09426e-121
Macc1	9.86388e-123	0.281988	0.708	0.274	1.69447e-120	8.34803e-121
Serpinb11	1.99934e-121	0.301961	0.616	0.184	3.41363e-119	1.68299e-119
Fam84a	5.03837e-121	0.381106	0.878	0.439	8.55026e-119	4.21542e-119
Bspry	8.44144e-121	0.354455	0.945	0.533	1.42391e-118	7.01664e-119
AA986860	2.74494e-120	0.294867	0.8	0.362	4.60246e-118	2.26427e-118
Tnfaip2	5.11331e-120	0.488423	0.755	0.329	8.52249e-118	4.19765e-118
Smox	3.2026e-119	0.399314	0.977	0.594	5.27506e-117	2.59774e-117
Dnase1l2	4.09894e-119	0.234833	0.565	0.161	6.71195e-117	3.30889e-117
Zdhhc9	6.43404e-119	0.277848	0.607	0.208	1.04744e-116	5.15914e-117
Ptgr1	9.26684e-119	0.414098	0.947	0.528	1.49989e-116	7.39483e-117
Pkp1	9.3638e-119	0.223387	0.664	0.221	1.50687e-116	7.42371e-117
Sptssa	1.14328e-118	0.412708	0.941	0.55	1.82931e-116	8.99004e-117
Gata3	1.45139e-118	0.452712	0.976	0.61	2.30911e-116	1.13697e-116
Rnf208	5.09414e-118	0.199047	0.492	0.115	8.01354e-116	3.94632e-116
Ppard	9.60119e-118	0.234373	0.591	0.184	1.50192e-115	7.40138e-116
Nkiras2	2.2561e-117	0.205438	0.562	0.17	3.50962e-115	1.73273e-115
Ubald2	2.85472e-117	0.37799	0.93	0.521	4.4163e-115	2.17301e-115
Kctd14	4.74597e-117	0.410775	0.745	0.333	7.30175e-115	3.60178e-115
Rnd2	5.52797e-117	0.2146	0.494	0.124	8.4584e-115	4.17031e-115
Skp1a	8.85839e-117	0.402711	0.985	0.693	1.34806e-114	6.64524e-115
Cln6	1.81109e-116	0.253118	0.724	0.302	2.74121e-114	1.35021e-114
Rptn	2.23818e-116	0.461354	0.394	0.062	3.36942e-114	1.662e-114
1110008P14Rik	2.48618e-116	0.341817	0.888	0.453	3.72276e-114	1.83761e-114
Cbr2	5.66466e-116	0.359825	0.677	0.244	8.43703e-114	4.15483e-114
Zdhhc21	6.43227e-116	0.294465	0.748	0.329	9.52963e-114	4.69509e-114
Csnk1e	1.42764e-115	0.406888	0.982	0.6	2.10397e-113	1.03867e-113
Rab11a	1.81813e-115	0.407104	0.981	0.624	2.66542e-113	1.31502e-113
Laptm4b	2.59678e-115	0.237118	0.722	0.286	3.7871e-113	1.86882e-113
Capg	7.9887e-115	0.413552	0.985	0.67	1.15902e-112	5.71326e-113
Nupr1	9.26564e-115	0.542394	0.972	0.674	1.33736e-112	6.59436e-113
Fabp5	1.45525e-114	0.592067	0.948	0.633	2.08966e-112	1.03327e-112
Myh14	2.29966e-114	0.316471	0.841	0.393	3.28535e-112	1.61945e-112
Abhd17c	2.54774e-114	0.277847	0.825	0.399	3.62128e-112	1.78636e-112
Cyb5a	2.68371e-114	0.399412	0.923	0.542	3.79528e-112	1.86795e-112
Hadhb	3.97483e-114	0.319387	0.889	0.477	5.59292e-112	2.75316e-112
Stra6	1.23475e-113	0.423048	0.937	0.524	1.72871e-111	8.4873e-112
Akirin1	2.09124e-113	0.328681	0.882	0.459	2.91327e-111	1.43498e-111
Sprr2a3	5.35002e-113	0.506656	0.991	0.781	7.41614e-111	3.65508e-111
Pls3	6.47853e-113	0.300812	0.836	0.4	8.93623e-111	4.40528e-111
Rad54b	1.04861e-112	0.167704	0.39	0.062	1.43932e-110	7.1032e-111
Micu1	1.23719e-112	0.224313	0.725	0.292	1.68988e-110	8.34762e-111
Cysrt1	2.00107e-112	0.294972	0.382	0.062	2.71999e-110	1.33985e-110
H1f0	2.02396e-112	0.355872	0.734	0.308	2.73783e-110	1.34671e-110
Kif21a	7.52631e-112	0.266084	0.688	0.275	1.01319e-109	4.99604e-110
Mapk13	1.19804e-111	0.37826	0.95	0.584	1.60509e-109	7.92373e-110
Crym	2.63061e-111	0.438846	0.553	0.179	3.5076e-109	1.72835e-109
Tmem79	3.5355e-111	0.209009	0.643	0.237	4.69183e-109	2.31534e-109
Dctn6	1.13066e-110	0.248177	0.754	0.335	1.49337e-108	7.35592e-109
F8a	1.36619e-110	0.243291	0.658	0.261	1.796e-108	8.87637e-109
Ppfibp2	1.85589e-110	0.2793	0.767	0.334	2.42835e-108	1.19948e-108
Tmem50a	3.34756e-110	0.343864	0.935	0.516	4.35978e-108	2.15031e-108
Snx17	4.1747e-110	0.313822	0.861	0.441	5.41185e-108	2.66426e-108
Mfn2	4.52661e-110	0.219462	0.677	0.26	5.841e-108	2.88093e-108
Ppl	1.0195e-109	0.352604	0.846	0.443	1.30949e-107	6.45711e-108
Elf3	1.14352e-109	0.404071	0.962	0.554	1.46209e-107	7.18382e-108
Vamp8	1.35274e-109	0.408947	0.991	0.645	1.72173e-107	8.46849e-108
Mea1	2.35875e-109	0.23162	0.749	0.334	2.98857e-107	1.47372e-107
Slc6a14	2.0285e-108	0.233462	0.58	0.184	2.55856e-106	1.26194e-106
Plekha1	2.30587e-108	0.348226	0.867	0.456	2.89537e-106	1.42956e-106
Wasf2	2.42913e-108	0.332158	0.93	0.514	3.03652e-106	1.49711e-106
Foxo3	8.43138e-108	0.226842	0.802	0.346	1.04928e-105	5.17059e-106
Ppp1cb	1.42438e-107	0.354371	0.971	0.609	1.76478e-105	8.67111e-106
Dusp4	1.66022e-107	0.325337	0.867	0.447	2.04792e-105	1.0092e-105
Cmtm8	1.82543e-107	0.188711	0.435	0.098	2.24184e-105	1.10767e-105
Mfsd5	5.03339e-107	0.248446	0.761	0.34	6.15458e-105	3.03129e-105
Klc3	5.56516e-107	0.218187	0.719	0.298	6.77522e-105	3.34212e-105
Pkp3	8.46134e-107	0.297008	0.867	0.436	1.02565e-104	5.05421e-105
Plxnb2	2.25699e-106	0.34268	0.93	0.529	2.72406e-104	1.34436e-104
Nt5e	3.13669e-106	0.184673	0.448	0.098	3.76955e-104	1.85981e-104
Tmem40	3.60878e-106	0.286458	0.827	0.408	4.31835e-104	2.12905e-104
Hsbp1l1	4.40106e-106	0.176939	0.399	0.077	5.244e-104	2.58392e-104
Slmo2	4.20661e-105	0.266451	0.773	0.362	4.99107e-103	2.46187e-103
Pcdh1	7.75361e-105	0.281355	0.83	0.397	9.16071e-103	4.51282e-103
Cltb	7.96282e-105	0.378185	0.966	0.606	9.36836e-103	4.61563e-103
Mkrn1	3.66937e-104	0.353803	0.925	0.522	4.299e-102	2.11916e-102
Cnfn	8.3692e-104	0.561864	0.46	0.123	9.76441e-102	4.81292e-102
Msln	9.68864e-104	0.379592	0.779	0.323	1.12569e-101	5.54883e-102
Tmprss13	1.91043e-103	0.160421	0.496	0.132	2.21049e-101	1.08921e-101
Tusc2	2.27877e-103	0.23097	0.722	0.317	2.62584e-101	1.29486e-101
Cux1	6.66749e-103	0.313052	0.919	0.517	7.62026e-101	3.75711e-101
Tprgl	1.44677e-102	0.273999	0.867	0.454	1.64679e-100	8.13444e-101
Aes	2.19036e-102	0.37919	0.979	0.639	2.48309e-100	1.22361e-100
Atp6v0d1	3.55062e-102	0.267837	0.84	0.433	4.00891e-100	1.97547e-100
Grasp	5.63633e-102	0.180644	0.512	0.141	6.33827e-100	3.1259e-100
Cmpk1	1.19481e-101	0.315228	0.897	0.477	1.33823e-99	6.56904e-100
Mrpl14	1.69446e-101	0.344818	0.961	0.562	1.89031e-99	9.29197e-100
Alox12	4.89524e-101	0.301772	0.734	0.339	5.43935e-99	2.68343e-99
Serpinb5	1.50103e-100	0.261013	0.714	0.279	1.66128e-98	8.18211e-99
Smdt1	2.3065e-100	0.403532	0.989	0.644	2.54269e-98	1.25508e-98
Arpc1a	5.44372e-100	0.353299	0.954	0.556	5.97763e-98	2.94411e-98
Tpst2	6.94021e-100	0.273711	0.781	0.38	7.59112e-98	3.74123e-98
Slc48a1	7.88888e-100	0.204349	0.676	0.272	8.5952e-98	4.23681e-98
Ctsd	1.13664e-99	0.344871	0.999	0.783	1.2336e-97	6.09789e-98
Cers3	1.73687e-99	0.202236	0.628	0.236	1.87777e-97	9.27137e-98
Bnip3l	1.77346e-99	0.358465	0.957	0.568	1.90995e-97	9.39495e-98
Ccdc71l	3.14661e-99	0.287683	0.722	0.324	3.37579e-97	1.66558e-97
Elovl4	4.15427e-99	0.303246	0.411	0.097	4.43984e-97	2.18596e-97
Cdc42ep5	4.68996e-99	0.390644	0.985	0.624	4.99329e-97	2.461e-97
Capzb	6.95778e-99	0.361148	0.977	0.633	7.37973e-97	3.63831e-97
Ehf	7.58318e-99	0.385964	0.978	0.637	8.0127e-97	3.94746e-97
Bmp7	7.66226e-99	0.194402	0.58	0.206	8.06583e-97	3.97413e-97
Gm16136	8.16154e-99	0.228939	0.598	0.216	8.55923e-97	4.21768e-97
Arf5	8.97575e-99	0.375526	0.984	0.652	9.37799e-97	4.6242e-97
5730559C18Rik	9.33796e-99	0.18045	0.57	0.189	9.72016e-97	4.7917e-97
Sqle	9.4223e-99	0.237402	0.644	0.253	9.77162e-97	4.81484e-97
Prom2	1.14938e-98	0.240725	0.746	0.345	1.18759e-96	5.8563e-97
Bok	1.23252e-98	0.352158	0.886	0.463	1.26882e-96	6.24066e-97
Sh3d19	2.33743e-98	0.188233	0.597	0.217	2.39745e-96	1.1829e-96
Plekhf2	5.89909e-98	0.228197	0.77	0.358	6.02849e-96	2.97164e-96
Hebp2	6.08445e-98	0.2838	0.852	0.443	6.1953e-96	3.05116e-96
Rfk	8.20785e-98	0.245929	0.803	0.385	8.3271e-96	4.10515e-96
Uchl3	9.07439e-98	0.356489	0.9	0.496	9.17299e-96	4.51879e-96
Lce6a	9.29545e-98	0.229356	0.49	0.142	9.36266e-96	4.61671e-96
Rin2	1.04213e-97	0.290907	0.888	0.469	1.0459e-95	5.14427e-96
Ccdc124	1.9454e-97	0.235953	0.817	0.406	1.94547e-95	9.61106e-96
Mal2	3.1236e-97	0.271418	0.803	0.385	3.11259e-95	1.5323e-95
Chmp1a	3.22196e-97	0.283439	0.905	0.495	3.19922e-95	1.5758e-95
Max	4.6801e-97	0.281778	0.862	0.458	4.63066e-95	2.2822e-95
Fam188a	6.18894e-97	0.228457	0.722	0.324	6.10199e-95	3.00792e-95
Reep3	1.10563e-96	0.348621	0.961	0.559	1.08628e-94	5.37493e-95
Asap2	1.11892e-96	0.247053	0.741	0.341	1.09548e-94	5.40439e-95
Defa3	1.94406e-96	0.144262	0.288	0.03	1.89671e-94	9.32856e-95
Vamp3	2.23124e-96	0.219396	0.803	0.377	2.16934e-94	1.06858e-94
Ankrd9	2.54805e-96	0.201202	0.52	0.171	2.46879e-94	1.21769e-94
Grhl3	5.05713e-96	0.140278	0.382	0.073	4.86614e-94	2.39967e-94
Il1a	6.35216e-96	0.253494	0.655	0.253	6.09133e-94	3.00114e-94
Mrpl57	1.44202e-95	0.356631	0.944	0.548	1.37809e-93	6.7825e-94
Txn2	1.87053e-95	0.326302	0.927	0.517	1.78152e-93	8.77787e-94
5031439G07Rik	2.2991e-95	0.228386	0.736	0.341	2.18227e-93	1.07597e-93
Krt80	4.22137e-95	0.178458	0.483	0.135	3.99333e-93	1.9675e-93
Obfc1	6.24309e-95	0.242655	0.693	0.304	5.88595e-93	2.8995e-93
Fam32a	1.1176e-94	0.297349	0.93	0.543	1.05013e-92	5.18676e-93
Pfdn1	1.56614e-94	0.301131	0.915	0.498	1.46667e-92	7.24641e-93
Sytl2	1.75864e-94	0.206209	0.488	0.137	1.64146e-92	8.09629e-93
Bscl2	4.33679e-94	0.226229	0.649	0.279	4.03437e-92	1.98984e-92
Tcp11l2	1.12626e-93	0.245284	0.717	0.321	1.04425e-91	5.16376e-92
Tfap2a	1.20215e-93	0.223165	0.692	0.306	1.11094e-91	5.46554e-92
Smap1	1.20656e-93	0.270951	0.861	0.451	1.11134e-91	5.49296e-92
Erbb3	1.30419e-93	0.260916	0.837	0.436	1.19734e-91	5.88218e-92
Hmgcs1	1.55044e-93	0.263521	0.632	0.259	1.41876e-91	6.99045e-92
Aldh3b3	2.41484e-93	0.140585	0.309	0.042	2.20254e-91	1.08336e-91
Samd5	2.61056e-93	0.305084	0.83	0.416	2.37332e-91	1.16946e-91
Gipc2	2.7555e-93	0.137881	0.343	0.059	2.49699e-91	1.23267e-91
Chmp3	3.15506e-93	0.300377	0.916	0.519	2.84984e-91	1.40676e-91
Snx9	4.04938e-93	0.223563	0.682	0.305	3.64587e-91	1.79717e-91
Tmem63b	4.54242e-93	0.230095	0.79	0.384	4.07668e-91	2.00815e-91
Ndrg2	6.81947e-93	0.150519	0.307	0.041	6.10071e-91	3.00701e-91
Arl6ip1	7.46328e-93	0.303208	0.914	0.498	6.6554e-91	3.27872e-91
Msmo1	7.96073e-93	0.272566	0.782	0.385	7.07646e-91	3.48736e-91
Me1	1.01e-92	0.243448	0.773	0.372	8.94966e-91	4.41092e-91
Commd6	1.05742e-92	0.264256	0.824	0.426	9.34032e-91	4.61468e-91
Ccdc64b	1.26753e-92	0.170882	0.527	0.17	1.1161e-90	5.51152e-91
Suds3	1.29493e-92	0.297937	0.932	0.55	1.13666e-90	5.58076e-91
Fam103a1	1.73139e-92	0.254895	0.864	0.449	1.51502e-90	7.46089e-91
Dnase2a	1.88237e-92	0.236826	0.783	0.383	1.642e-90	8.08253e-91
Fabp4	2.44638e-92	0.706125	0.614	0.269	2.12736e-90	1.05004e-90
Plxdc2	3.16644e-92	0.178863	0.611	0.239	2.745e-90	1.35441e-90
Ei24	3.17846e-92	0.20327	0.694	0.316	2.74692e-90	1.35449e-90
Mxi1	3.21248e-92	0.187274	0.645	0.261	2.76778e-90	1.36306e-90
Pard3	9.26278e-92	0.220228	0.783	0.385	7.95604e-90	3.92002e-90
Dazap2	1.07901e-91	0.363566	0.981	0.63	9.23956e-90	4.55796e-90
Hist1h2bc	1.52936e-91	0.380114	0.919	0.539	1.3056e-89	6.43743e-90
Dap3	1.7276e-91	0.269101	0.858	0.463	1.47035e-89	7.2568e-90
Prdx5	1.97785e-91	0.380239	0.98	0.657	1.67824e-89	8.2803e-90
Nt5c2	2.02373e-91	0.191061	0.622	0.243	1.71198e-89	8.42205e-90
Hacd4	2.15478e-91	0.247583	0.711	0.329	1.81735e-89	8.93707e-90
Zdhhc3	2.19701e-91	0.23197	0.79	0.398	1.8474e-89	9.11744e-90
Hopx	5.96844e-91	0.268753	0.577	0.217	5.00366e-89	2.46674e-89
Erp29	6.74758e-91	0.334279	0.951	0.558	5.63997e-89	2.7807e-89
Fis1	1.27593e-90	0.329662	0.958	0.578	1.06331e-88	5.25733e-89
Hes6	2.06149e-90	0.198605	0.544	0.193	1.71287e-88	8.43591e-89
Rab9	3.71858e-90	0.214192	0.732	0.346	3.08059e-88	1.51887e-88
Minpp1	4.12799e-90	0.185129	0.502	0.166	3.40967e-88	1.6813e-88
Slpi	4.20695e-90	0.544291	0.884	0.559	3.46467e-88	1.70883e-88
Rassf3	4.30039e-90	0.231099	0.732	0.343	3.53124e-88	1.74024e-88
Spink5	4.38615e-90	0.250306	0.283	0.034	3.59112e-88	1.77147e-88
Snx18	6.42704e-90	0.204314	0.694	0.308	5.24675e-88	2.58709e-88
Atp6v0a1	1.2599e-89	0.169361	0.581	0.219	1.02553e-87	5.05483e-88
Galnt5	1.90533e-89	0.165798	0.414	0.105	1.54641e-87	7.64027e-88
Gusb	1.91791e-89	0.262058	0.87	0.468	1.55212e-87	7.65808e-88
Rhov	2.35484e-89	0.344956	0.846	0.444	1.90023e-87	9.34616e-88
Paqr8	3.16597e-89	0.169716	0.408	0.102	2.54742e-87	1.25711e-87
Adtrp	4.05457e-89	0.189581	0.54	0.195	3.25306e-87	1.60149e-87
Ephx3	4.25714e-89	0.138774	0.318	0.051	3.40584e-87	1.67972e-87
Srpk1	1.30529e-88	0.266611	0.866	0.488	1.04129e-86	5.15061e-87
Emp2	1.99994e-88	0.340231	0.933	0.534	1.59092e-86	7.84119e-87
Jam2	2.03157e-88	0.137559	0.346	0.064	1.6115e-86	7.93626e-87
Tgm1	2.30148e-88	0.139317	0.339	0.062	1.82045e-86	8.96642e-87
Zfp706	2.7652e-88	0.372975	0.981	0.634	2.18108e-86	1.07683e-86
Dusp22	3.29078e-88	0.170158	0.477	0.155	2.58835e-86	1.27538e-86
Tspan14	3.33746e-88	0.221136	0.744	0.349	2.61771e-86	1.29114e-86
Tspan15	3.61995e-88	0.167634	0.504	0.166	2.83134e-86	1.39547e-86
Smim6	4.02988e-88	0.148293	0.372	0.08	3.1432e-86	1.54919e-86
Gabarapl2	4.2846e-88	0.366161	0.982	0.638	3.33258e-86	1.64073e-86
Dusp16	5.12061e-88	0.21439	0.697	0.315	3.9718e-86	1.9573e-86
Tmem9b	6.02148e-88	0.203657	0.67	0.299	4.65767e-86	2.295e-86
Gpd2	1.06071e-87	0.231952	0.784	0.38	8.1821e-86	4.0299e-86
Skap2	1.13503e-87	0.230187	0.801	0.406	8.73133e-86	4.32213e-86
Tmem63a	1.28817e-87	0.17376	0.537	0.195	9.8822e-86	4.87744e-86
Ccbl1	1.41348e-87	0.195489	0.501	0.168	1.08139e-85	5.31658e-86
Tmbim1	1.49102e-87	0.292331	0.918	0.512	1.1376e-85	5.60293e-86
Ociad2	2.31915e-87	0.293567	0.742	0.355	1.76464e-85	8.70031e-86
Hoxa10	2.38763e-87	0.185345	0.618	0.253	1.81182e-85	8.93853e-86
Oxct1	3.52332e-87	0.334341	0.9	0.507	2.66639e-85	1.31291e-85
Tsg101	9.06881e-87	0.232753	0.839	0.44	6.84463e-85	3.37387e-85
Trappc2l	9.59334e-87	0.234057	0.813	0.429	7.22105e-85	3.55771e-85
Hcfc1r1	1.0999e-86	0.326996	0.94	0.528	8.25689e-85	4.06985e-85
Dedd2	2.41342e-86	0.206069	0.77	0.373	1.80412e-84	8.89283e-85
Tmbim6	2.41615e-86	0.344128	0.997	0.713	1.80412e-84	8.90592e-85
Arl2bp	2.9921e-86	0.236787	0.795	0.414	2.22824e-84	1.09743e-84
Pdcd6	3.13253e-86	0.36219	0.978	0.639	2.32663e-84	1.14577e-84
2810474O19Rik	4.02383e-86	0.297721	0.803	0.41	2.98072e-84	1.46767e-84
Srpk2	4.41188e-86	0.238879	0.732	0.355	3.25955e-84	1.60581e-84
Tbc1d9	6.54425e-86	0.1429	0.54	0.186	4.82225e-84	2.37514e-84
Mettl20	6.57754e-86	0.152155	0.428	0.117	4.83406e-84	2.38339e-84
Mxd1	6.83818e-86	0.253866	0.703	0.32	5.01246e-84	2.47108e-84
Ypel5	7.28708e-86	0.243445	0.818	0.43	5.32756e-84	2.62678e-84
Glrx2	9.99854e-86	0.2133	0.718	0.346	7.29086e-84	3.59388e-84
Efna4	1.12651e-85	0.161043	0.434	0.12	8.19311e-84	4.05053e-84
Lypd6b	1.64425e-85	0.11421	0.234	0.018	1.19276e-83	5.86342e-84
Atg101	1.75975e-85	0.265392	0.882	0.496	1.27325e-83	6.27619e-84
Sc5d	1.95558e-85	0.186364	0.611	0.25	1.4113e-83	6.97138e-84
Zfp185	2.18993e-85	0.158496	0.551	0.198	1.57636e-83	7.76943e-84
Sgms1	3.16521e-85	0.226535	0.752	0.374	2.27254e-83	1.12173e-83
Tmprss2	3.17971e-85	0.288503	0.912	0.525	2.27711e-83	1.12239e-83
Pink1	3.59625e-85	0.18808	0.677	0.303	2.56884e-83	1.26739e-83
Cpeb2	6.09457e-85	0.218627	0.78	0.382	4.34234e-83	2.13855e-83
Ccser2	1.06867e-84	0.253112	0.785	0.399	7.59485e-83	3.74785e-83
Mpv17l2	1.18925e-84	0.193844	0.616	0.257	8.4304e-83	4.14712e-83
Smim22	1.19435e-84	0.263738	0.888	0.478	8.4452e-83	4.14712e-83
Eif2b2	2.45608e-84	0.202271	0.742	0.36	1.73231e-82	8.55144e-83
Gpc1	2.48351e-84	0.225836	0.785	0.386	1.74726e-82	8.5993e-83
Pglyrp4	2.58691e-84	0.119368	0.241	0.021	1.81544e-82	8.95822e-83
Adgrl2	3.35631e-84	0.284672	0.833	0.447	2.3495e-82	1.15924e-82
Tmod3	3.81735e-84	0.312438	0.953	0.585	2.66557e-82	1.31466e-82
Tspan6	4.27355e-84	0.140232	0.315	0.057	2.97671e-82	1.46587e-82
Cldn3	4.82985e-84	0.356125	0.994	0.761	3.35584e-82	1.654e-82
Rnf39	6.77183e-84	0.1775	0.505	0.173	4.69352e-82	2.31261e-82
Bmp2	9.96192e-84	0.332529	0.78	0.407	6.8875e-82	3.3939e-82
Sgpl1	1.06364e-83	0.224056	0.724	0.347	7.33573e-82	3.60308e-82
Atp6v1e1	1.15217e-83	0.32536	0.973	0.621	7.92678e-82	3.8994e-82
Atxn7l3b	1.27299e-83	0.308738	0.919	0.524	8.73654e-82	4.29574e-82
Mgat4a	1.4022e-83	0.284944	0.84	0.447	9.59975e-82	4.72389e-82
Wipi1	1.47434e-83	0.192354	0.633	0.274	1.0069e-81	4.94798e-82
Map3k8	2.20737e-83	0.207297	0.535	0.2	1.50021e-81	7.40269e-82
Abcg1	4.30403e-83	0.165341	0.435	0.127	2.91809e-81	1.43686e-81
Gm30074	4.36628e-83	0.14359	0.36	0.081	2.95315e-81	1.45672e-81
Arpc4	4.52915e-83	0.299674	0.948	0.555	3.05592e-81	1.50642e-81
Hbp1	8.54762e-83	0.228872	0.827	0.432	5.75341e-81	2.8364e-81
Sh3yl1	9.83838e-83	0.167723	0.54	0.2	6.60634e-81	3.25652e-81
Slc31a2	1.07538e-82	0.20174	0.569	0.231	7.20376e-81	3.56568e-81
Gid8	1.14493e-82	0.161977	0.564	0.218	7.65134e-81	3.75479e-81
Ralbp1	1.19223e-82	0.295198	0.936	0.535	7.9485e-81	3.91014e-81
Ubl3	1.46979e-82	0.331341	0.957	0.575	9.77567e-81	4.8187e-81
Dhcr24	1.73373e-82	0.159315	0.366	0.083	1.15038e-80	5.65755e-81
Nkd2	2.01593e-82	0.143442	0.247	0.024	1.33447e-80	6.59031e-81
Ormdl2	4.51443e-82	0.239163	0.845	0.451	2.98134e-80	1.46793e-80
Ankrd22	5.16386e-82	0.126426	0.324	0.064	3.40219e-80	1.67554e-80
Endod1	9.44035e-82	0.252812	0.842	0.435	6.20514e-80	3.05814e-80
Ube2e2	9.62965e-82	0.185614	0.709	0.335	6.31475e-80	3.11238e-80
Sys1	1.05455e-81	0.299751	0.911	0.505	6.89914e-80	3.38564e-80
Hoxa9	1.07504e-81	0.18877	0.645	0.28	7.01685e-80	3.47425e-80
Grhl1	1.24139e-81	0.224451	0.744	0.366	8.08373e-80	3.97968e-80
Rpl8	1.93156e-81	0.154872	1	0.968	1.25489e-79	6.1798e-80
Trappc3	2.09281e-81	0.211528	0.798	0.412	1.3565e-79	6.67663e-80
Klf3	3.22821e-81	0.26902	0.787	0.413	2.0876e-79	1.02946e-79
Runx2	4.79987e-81	0.165242	0.565	0.215	3.0968e-79	1.52632e-79
Cript	5.79373e-81	0.224716	0.822	0.435	3.72943e-79	1.83689e-79
Spsb2	6.4389e-81	0.162637	0.547	0.206	4.13522e-79	2.03842e-79
Vav3	6.99313e-81	0.134487	0.427	0.123	4.48089e-79	2.20745e-79
Ephb3	7.27715e-81	0.177777	0.681	0.296	4.65223e-79	2.29378e-79
Hsd17b2	7.48087e-81	0.193853	0.437	0.126	4.77157e-79	2.35143e-79
Ept1	1.12434e-80	0.22499	0.773	0.388	7.15517e-79	3.51285e-79
Fut9	1.33413e-80	0.173483	0.591	0.234	8.47095e-79	4.16205e-79
Golga7	1.47513e-80	0.220361	0.818	0.419	9.34504e-79	4.62098e-79
Txnrd1	1.68456e-80	0.382716	0.98	0.689	1.06477e-78	5.2336e-79
Jmy	1.86937e-80	0.186479	0.652	0.293	1.17892e-78	5.81237e-79
Ghr	4.10499e-80	0.124081	0.413	0.115	2.58301e-78	1.27151e-78
Sft2d2	4.28413e-80	0.223437	0.812	0.418	2.68968e-78	1.32435e-78
4833439L19Rik	4.61844e-80	0.188402	0.68	0.323	2.89308e-78	1.42636e-78
Il18	6.39605e-80	0.178369	0.437	0.139	3.9973e-78	1.97018e-78
Hmgcr	6.40973e-80	0.237881	0.597	0.266	3.9973e-78	1.97018e-78
Cln3	7.52794e-80	0.158371	0.518	0.184	4.68422e-78	2.30928e-78
Pof1b	8.38937e-80	0.177951	0.606	0.248	5.20866e-78	2.56732e-78
Lyrm9	1.11308e-79	0.161922	0.532	0.197	6.89544e-78	3.38906e-78
Gm11562	1.40612e-79	0.263017	0.362	0.089	8.69155e-78	4.29552e-78
Ralgds	1.43128e-79	0.21845	0.821	0.416	8.82761e-78	4.34685e-78
Chmp4b	1.51294e-79	0.289391	0.991	0.749	9.31075e-78	4.57994e-78
Pet100	1.62388e-79	0.249317	0.889	0.489	9.97153e-78	4.90281e-78
Eps8l1	1.69456e-79	0.145852	0.52	0.184	1.03828e-77	5.10347e-78
Tecr	2.19073e-79	0.283386	0.916	0.526	1.33936e-77	6.59893e-78
Aldh1a3	2.20116e-79	0.328388	0.736	0.355	1.3428e-77	6.61462e-78
Calml3	3.37883e-79	0.173327	0.299	0.052	2.05675e-77	1.01404e-77
Abhd5	4.50093e-79	0.166658	0.548	0.211	2.73385e-77	1.34712e-77
Derl1	8.56843e-79	0.271286	0.919	0.543	5.19317e-77	2.55996e-77
Pdzd11	8.97911e-79	0.177971	0.638	0.28	5.43033e-77	2.67664e-77
Cfl2	9.30321e-79	0.21073	0.74	0.356	5.61421e-77	2.76605e-77
Myo6	1.30778e-78	0.284251	0.903	0.524	7.87509e-77	3.88788e-77
Sdf2	1.40183e-78	0.244374	0.895	0.505	8.42331e-77	4.14607e-77
Rabgef1	1.42552e-78	0.205806	0.84	0.451	8.54735e-77	4.22585e-77
Fam129b	2.25042e-78	0.284061	0.953	0.567	1.34645e-76	6.63485e-77
Gabarap	2.97904e-78	0.333409	0.984	0.703	1.7786e-76	8.76876e-77
Exoc3l4	4.53896e-78	0.123146	0.318	0.064	2.70416e-76	1.33307e-76
B230307C23Rik	6.72688e-78	0.131042	0.431	0.129	3.99913e-76	1.97192e-76
Gabrp	6.81508e-78	0.179934	0.552	0.205	4.04299e-76	1.99405e-76
Gata2	7.08082e-78	0.217856	0.796	0.405	4.19175e-76	2.0657e-76
Wls	7.13373e-78	0.287333	0.904	0.527	4.21417e-76	2.0759e-76
Map4	8.78001e-78	0.223537	0.797	0.417	5.17577e-76	2.55091e-76
Hoxa7	1.09417e-77	0.140536	0.469	0.154	6.43654e-76	3.1602e-76
Otulin	1.17742e-77	0.22413	0.817	0.434	6.91173e-76	3.41396e-76
Supt4a	1.20321e-77	0.283526	0.936	0.548	7.04837e-76	3.46456e-76
Hist1h1c	1.32297e-77	0.344806	0.806	0.449	7.73374e-76	3.80306e-76
Nudt16	1.41331e-77	0.139247	0.375	0.097	8.24459e-76	4.0539e-76
Ube2r2	1.70965e-77	0.266954	0.894	0.497	9.95259e-76	4.90621e-76
Plscr3	1.85257e-77	0.196919	0.739	0.371	1.07622e-75	5.29687e-76
Ift20	1.90538e-77	0.310183	0.929	0.554	1.10461e-75	5.45734e-76
Chmp4c	2.36195e-77	0.19669	0.72	0.354	1.36646e-75	6.72917e-76
Slc27a4	2.78727e-77	0.159734	0.562	0.22	1.6092e-75	7.93884e-76
Ostf1	2.9307e-77	0.201982	0.848	0.445	1.68853e-75	8.32005e-76
Rbx1	3.05869e-77	0.341605	0.981	0.643	1.75865e-75	8.67136e-76
Gtpbp1	4.23563e-77	0.152038	0.536	0.207	2.43037e-75	1.19906e-75
Bace2	4.58149e-77	0.249807	0.7	0.334	2.62344e-75	1.29256e-75
Hspb8	5.4862e-77	0.271217	0.815	0.439	3.13508e-75	1.54622e-75
Tmem59	5.9425e-77	0.344333	0.985	0.659	3.38892e-75	1.66955e-75
Vdac1	6.29636e-77	0.328437	0.971	0.613	3.58342e-75	1.76714e-75
Trim2	7.31233e-77	0.251311	0.833	0.462	4.15319e-75	2.04628e-75
Cast	7.42548e-77	0.28501	0.888	0.494	4.20893e-75	2.07566e-75
Cblc	7.51995e-77	0.16364	0.596	0.252	4.25386e-75	2.09656e-75
Cyb5r3	7.62315e-77	0.329653	0.958	0.586	4.30354e-75	2.12016e-75
Fam89a	8.49554e-77	0.148418	0.445	0.141	4.78639e-75	2.36025e-75
Pyurf	1.12257e-76	0.191412	0.705	0.342	6.31184e-75	3.10373e-75
Pdcl3	1.22209e-76	0.259571	0.875	0.492	6.85765e-75	3.37407e-75
Arhgap31	1.31213e-76	0.272437	0.763	0.397	7.34816e-75	3.61573e-75
Slc28a3	1.71349e-76	0.166035	0.445	0.141	9.57674e-75	4.71035e-75
Elof1	1.76332e-76	0.226797	0.827	0.432	9.83559e-75	4.83842e-75
Rasgef1b	1.97009e-76	0.169639	0.667	0.296	1.09671e-74	5.40497e-75
Bad	2.16062e-76	0.167898	0.634	0.284	1.20039e-74	5.9145e-75
Pin4	2.26009e-76	0.227095	0.84	0.448	1.25316e-74	6.17606e-75
Chmp6	2.27408e-76	0.159695	0.583	0.244	1.25843e-74	6.19113e-75
Ckap4	2.38909e-76	0.24602	0.844	0.45	1.31946e-74	6.50556e-75
Pdlim4	3.05436e-76	0.336823	0.963	0.601	1.68357e-74	8.28573e-75
Cnn2	3.13189e-76	0.19499	0.621	0.267	1.72291e-74	8.48636e-75
Slc25a11	4.31413e-76	0.209316	0.801	0.42	2.36863e-74	1.16628e-74
Sash1	8.02223e-76	0.20101	0.747	0.378	4.3959e-74	2.16595e-74
Mrps21	1.00205e-75	0.247179	0.897	0.495	5.48013e-74	2.69541e-74
Fbxo34	1.07538e-75	0.169383	0.573	0.24	5.8697e-74	2.90537e-74
Rnaset2a	1.08569e-75	0.157545	0.544	0.214	5.91448e-74	2.92656e-74
Dlgap4	1.15974e-75	0.210558	0.806	0.433	6.30561e-74	3.10846e-74
Perp	1.29007e-75	0.280444	0.914	0.543	7.00061e-74	3.45012e-74
Chchd5	1.4662e-75	0.171691	0.688	0.326	7.94099e-74	3.92393e-74
BC016579	2.14424e-75	0.169029	0.687	0.324	1.15909e-73	5.70136e-74
Tmem203	2.40008e-75	0.168204	0.559	0.228	1.29489e-73	6.38173e-74
Snrk	2.55027e-75	0.185019	0.639	0.289	1.37327e-73	6.76755e-74
Cir1	2.69218e-75	0.197311	0.673	0.315	1.44691e-73	7.1254e-74
Rtfdc1	3.2423e-75	0.203089	0.771	0.398	1.73923e-73	8.56582e-74
Zdhhc5	4.17123e-75	0.208035	0.827	0.437	2.23324e-73	1.10035e-73
Tuba1a	4.57537e-75	0.274022	0.806	0.437	2.44494e-73	1.20623e-73
Serinc2	5.10795e-75	0.243778	0.891	0.488	2.72434e-73	1.34325e-73
Wnt7b	5.48244e-75	0.269552	0.888	0.505	2.91851e-73	1.43777e-73
Mboat1	5.59e-75	0.266056	0.896	0.507	2.97013e-73	1.46385e-73
Cdkn1c	7.08375e-75	0.232102	0.357	0.093	3.75667e-73	1.85052e-73
Eif5a	7.83349e-75	0.293172	0.994	0.789	4.14642e-73	2.04268e-73
Wbscr27	1.05464e-74	0.144952	0.519	0.192	5.57188e-73	2.73406e-73
Il1rn	1.08067e-74	0.339401	0.918	0.523	5.69863e-73	2.80688e-73
Gdpd1	1.15829e-74	0.193163	0.52	0.198	6.09648e-73	3.00913e-73
Fam96a	1.1947e-74	0.198562	0.753	0.384	6.2763e-73	3.08116e-73
Dctn2	1.63401e-74	0.260401	0.911	0.508	8.56817e-73	4.21251e-73
Eml3	2.3848e-74	0.113126	0.501	0.178	1.24816e-72	6.13929e-73
Msx2	2.52337e-74	0.136498	0.472	0.16	1.31823e-72	6.48829e-73
Ttc9	3.02995e-74	0.280349	0.896	0.502	1.57992e-72	7.78687e-73
Kif1b	4.23361e-74	0.201965	0.741	0.387	2.20345e-72	1.08506e-72
Tmem234	4.77073e-74	0.317498	0.982	0.642	2.47839e-72	1.22131e-72
Dlx3	8.12333e-74	0.120833	0.371	0.096	4.21225e-72	2.07519e-72
Tmco1	8.28025e-74	0.250824	0.888	0.492	4.28568e-72	2.11216e-72
Krt39	9.63878e-74	0.108478	0.206	0.016	4.97962e-72	2.45455e-72
Ubxn1	1.00411e-73	0.330603	0.989	0.683	5.17793e-72	2.54153e-72
Jarid2	1.14566e-73	0.165098	0.666	0.305	5.89698e-72	2.91738e-72
Rab2a	1.48712e-73	0.335804	0.984	0.639	7.64052e-72	3.77298e-72
Zmat2	1.61061e-73	0.239182	0.878	0.478	8.25986e-72	4.06938e-72
Atp6v1d	1.65396e-73	0.232659	0.864	0.478	8.46664e-72	4.16285e-72
Atp6v1a	1.65795e-73	0.201694	0.724	0.36	8.46697e-72	4.17283e-72
Cap1	1.66007e-73	0.275052	0.928	0.542	8.46697e-72	4.17283e-72
Trappc1	1.94742e-73	0.170427	0.634	0.282	9.91448e-72	4.8929e-72
Rars	2.27971e-73	0.251483	0.866	0.483	1.15851e-71	5.71055e-72
Fibp	2.30444e-73	0.186189	0.724	0.367	1.16896e-71	5.75021e-72
Hadha	3.09317e-73	0.258455	0.904	0.522	1.56622e-71	7.71131e-72
Ckmt1	3.27473e-73	0.136041	0.36	0.093	1.65516e-71	8.14578e-72
Saraf	3.33362e-73	0.27196	0.931	0.549	1.68188e-71	8.2803e-72
Lynx1	3.68983e-73	0.142112	0.391	0.113	1.85825e-71	9.15896e-72
Rnf222	4.15787e-73	0.106134	0.203	0.015	2.09021e-71	1.0307e-71
Mical3	4.89436e-73	0.140546	0.667	0.304	2.45604e-71	1.2094e-71
Nln	5.12269e-73	0.172413	0.534	0.216	2.56602e-71	1.26402e-71
Desi1	5.75052e-73	0.243538	0.864	0.487	2.87536e-71	1.41702e-71
Cdk2ap2	6.56858e-73	0.228668	0.824	0.454	3.27855e-71	1.61621e-71
Ap2s1	8.54372e-73	0.217782	0.851	0.473	4.25681e-71	2.09709e-71
Scamp2	1.22553e-72	0.211897	0.785	0.416	6.09524e-71	3.01503e-71
Top1	1.53069e-72	0.333269	0.988	0.695	7.59946e-71	3.74375e-71
Nhp2	1.60878e-72	0.329751	0.961	0.641	7.97302e-71	3.93253e-71
Pglyrp1	1.77871e-72	0.36977	0.816	0.454	8.79961e-71	4.34008e-71
Chpt1	1.8681e-72	0.220164	0.686	0.35	9.22553e-71	4.55149e-71
Otub1	2.27679e-72	0.188912	0.755	0.385	1.1224e-70	5.53964e-71
Pi4k2a	2.59985e-72	0.175152	0.734	0.367	1.27941e-70	6.30603e-71
Psapl1	3.08278e-72	0.111987	0.331	0.076	1.5144e-70	7.45711e-71
Atp10b	4.12095e-72	0.217401	0.68	0.305	2.02085e-70	9.95763e-71
Mrpl9	4.44602e-72	0.186692	0.745	0.38	2.17645e-70	1.07364e-70
Smim7	4.49272e-72	0.223327	0.873	0.484	2.19548e-70	1.0814e-70
Ubxn2a	5.8136e-72	0.202845	0.717	0.377	2.836e-70	1.39688e-70
Cttnbp2nl	6.24684e-72	0.219972	0.791	0.422	3.04205e-70	1.50005e-70
Mlf2	6.32252e-72	0.230294	0.898	0.507	3.07356e-70	1.51422e-70
Mall	6.94097e-72	0.154918	0.464	0.157	3.36836e-70	1.65989e-70
Myo5b	8.19338e-72	0.160109	0.742	0.365	3.96925e-70	1.95547e-70
Ltf	8.25189e-72	0.499995	0.876	0.587	3.99069e-70	1.96639e-70
BC031181	1.64133e-71	0.243622	0.887	0.494	7.92395e-70	3.90221e-70
Anapc15	1.73441e-71	0.158254	0.615	0.275	8.35889e-70	4.10927e-70
Pqlc1	1.82571e-71	0.197335	0.711	0.354	8.78379e-70	4.33933e-70
Capns2	1.86337e-71	0.171006	0.203	0.017	8.94963e-70	4.4029e-70
Bex1	1.95883e-71	0.405546	0.916	0.59	9.39199e-70	4.63167e-70
Pptc7	2.22396e-71	0.169809	0.563	0.243	1.0645e-69	5.23711e-70
Chmp2a	2.75591e-71	0.328534	0.979	0.643	1.31686e-69	6.49989e-70
Mff	3.62247e-71	0.199755	0.798	0.421	1.72799e-69	8.5107e-70
Hsbp1	3.65761e-71	0.282963	0.943	0.567	1.74178e-69	8.5901e-70
Purb	3.74379e-71	0.325472	0.973	0.624	1.77979e-69	8.76296e-70
Kdm7a	4.10425e-71	0.172319	0.682	0.324	1.94785e-69	9.59017e-70
Nos3	8.01864e-71	0.102258	0.324	0.074	3.79915e-69	1.87276e-69
Dera	1.54757e-70	0.190363	0.691	0.353	7.31983e-69	3.61331e-69
Frg1	2.05329e-70	0.206877	0.794	0.412	9.69548e-69	4.77083e-69
Vti1b	2.33794e-70	0.196975	0.829	0.451	1.1021e-68	5.43656e-69
Tmc4	2.41726e-70	0.226702	0.892	0.523	1.13758e-68	5.61297e-69
Arpc2	2.48044e-70	0.322957	0.985	0.703	1.16535e-68	5.74249e-69
Defb1	2.51012e-70	0.365228	0.553	0.232	1.17732e-68	5.80222e-69
Cops6	3.30125e-70	0.251462	0.864	0.478	1.54579e-68	7.61566e-69
3300005D01Rik	3.50539e-70	0.126945	0.263	0.045	1.63864e-68	8.08677e-69
Acpp	3.52208e-70	0.103258	0.25	0.038	1.6437e-68	8.09629e-69
Rala	3.53089e-70	0.260242	0.906	0.506	1.64507e-68	8.10578e-69
Atp1b3	3.80153e-70	0.255139	0.879	0.511	1.76822e-68	8.71128e-69
Gchfr	6.20282e-70	0.139542	0.385	0.116	2.88035e-68	1.41896e-68
Kctd1	7.0651e-70	0.185516	0.614	0.28	3.27533e-68	1.61539e-68
Spryd3	7.18085e-70	0.153763	0.604	0.268	3.32349e-68	1.63781e-68
Trp53inp2	7.60417e-70	0.151947	0.585	0.254	3.5136e-68	1.73076e-68
Fbxo32	7.75821e-70	0.17553	0.612	0.265	3.57887e-68	1.76428e-68
Gng11	7.89094e-70	0.186961	0.478	0.175	3.63411e-68	1.79089e-68
Tmem41b	8.61615e-70	0.179752	0.694	0.343	3.96159e-68	1.95337e-68
Esrp1	1.01917e-69	0.145542	0.674	0.323	4.67832e-68	2.30762e-68
Eno1	1.0373e-69	0.26306	0.876	0.471	4.75375e-68	2.34902e-68
Sdhaf1	1.10289e-69	0.169701	0.555	0.23	5.0461e-68	2.48048e-68
Ankrd13a	1.11582e-69	0.13979	0.583	0.259	5.09689e-68	2.52146e-68
Mcu	1.52763e-69	0.152714	0.58	0.25	6.96663e-68	3.43889e-68
Slurp1	1.74929e-69	0.103439	0.221	0.025	7.96454e-68	3.92697e-68
Eif4ebp1	1.94845e-69	0.246427	0.773	0.429	8.85692e-68	4.36866e-68
Ccdc186	2.09974e-69	0.17133	0.719	0.357	9.52915e-68	4.69709e-68
Shb	2.307e-69	0.227273	0.859	0.486	1.04528e-67	5.15844e-68
Lamtor5	2.47549e-69	0.205164	0.833	0.445	1.11981e-67	5.52912e-68
Spop	3.06884e-69	0.265137	0.94	0.556	1.38598e-67	6.83347e-68
Grpel2	9.98846e-69	0.214164	0.823	0.438	4.50381e-67	2.21873e-67
Ube2g2	1.00428e-68	0.170849	0.709	0.355	4.52102e-67	2.21873e-67
Reep4	1.12749e-68	0.124783	0.466	0.166	5.06754e-67	2.50314e-67
Zcchc9	1.25034e-68	0.184649	0.764	0.388	5.61069e-67	2.76452e-67
H2afy	1.28477e-68	0.260096	0.92	0.525	5.75596e-67	2.82634e-67
Pold4	1.33924e-68	0.266506	0.909	0.507	5.9904e-67	2.9541e-67
Vsig10	1.47238e-68	0.152711	0.621	0.282	6.57544e-67	3.23552e-67
Syngr2	1.6231e-68	0.219331	0.844	0.467	7.23703e-67	3.56e-67
Anxa2	2.12027e-68	0.276573	0.996	0.82	9.43873e-67	4.65136e-67
Ssna1	2.19705e-68	0.18274	0.759	0.396	9.76501e-67	4.81922e-67
Rnf7	2.96422e-68	0.24588	0.9	0.523	1.31539e-66	6.47377e-67
Uqcc2	3.50376e-68	0.226119	0.87	0.478	1.55235e-66	7.64268e-67
Lipe	3.93623e-68	0.14769	0.647	0.309	1.74121e-66	8.58988e-67
Snf8	4.3118e-68	0.2065	0.815	0.446	1.90434e-66	9.38172e-67
Csnk1a1	4.32282e-68	0.299266	0.991	0.719	1.90619e-66	9.38868e-67
Lipk	4.96772e-68	0.127488	0.219	0.026	2.18713e-66	1.07843e-66
Dda1	5.4907e-68	0.169481	0.714	0.361	2.41358e-66	1.1894e-66
Ngfrap1	6.98816e-68	0.369995	0.952	0.636	3.06702e-66	1.512e-66
Rhou	7.24014e-68	0.248448	0.904	0.518	3.17263e-66	1.56362e-66
Capn5	8.08637e-68	0.207271	0.793	0.437	3.53791e-66	1.74447e-66
Gja1	1.02525e-67	0.168122	0.323	0.078	4.47865e-66	2.21755e-66
Aspg	1.24865e-67	0.116028	0.287	0.059	5.44602e-66	2.68701e-66
Zkscan14	1.62833e-67	0.109688	0.416	0.135	7.09094e-66	3.49841e-66
Guk1	2.24363e-67	0.268776	0.918	0.535	9.75528e-66	4.80017e-66
Tomm22	2.35174e-67	0.276256	0.93	0.538	1.02095e-65	5.02809e-66
Cib2	2.48841e-67	0.113226	0.37	0.108	1.07861e-65	5.31939e-66
Prcp	3.64658e-67	0.129392	0.348	0.096	1.57818e-65	7.78544e-66
Map7	4.81589e-67	0.165307	0.752	0.396	2.08101e-65	1.02652e-65
Wbp2	4.97571e-67	0.178579	0.743	0.384	2.14676e-65	1.05896e-65
Mpp7	8.24971e-67	0.150879	0.604	0.28	3.55385e-65	1.7516e-65
Rab15	8.45051e-67	0.251968	0.919	0.52	3.63476e-65	1.79131e-65
Bzw2	8.56201e-67	0.257979	0.876	0.511	3.67707e-65	1.81184e-65
Uvrag	8.59595e-67	0.148822	0.676	0.325	3.68599e-65	1.81752e-65
Yipf4	9.65082e-67	0.21852	0.856	0.463	4.132e-65	2.03631e-65
Sp6	1.03139e-66	0.128286	0.466	0.17	4.40917e-65	2.17015e-65
Ide	1.11645e-66	0.167385	0.616	0.289	4.76548e-65	2.35618e-65
Ap1s3	1.18475e-66	0.238414	0.835	0.463	5.04933e-65	2.47863e-65
Tmem248	1.26787e-66	0.21586	0.863	0.484	5.39537e-65	2.66362e-65
Mapk3	1.96159e-66	0.238838	0.908	0.536	8.3348e-65	4.10455e-65
Agpat2	2.01204e-66	0.241287	0.7	0.373	8.53625e-65	4.20288e-65
H2afj	2.58603e-66	0.264858	0.995	0.79	1.09548e-64	5.40746e-65
Dynlrb1	2.67334e-66	0.256674	0.931	0.548	1.13076e-64	5.56606e-65
Ubl4a	3.17933e-66	0.189544	0.78	0.419	1.34275e-64	6.61924e-65
Mospd1	3.44712e-66	0.12983	0.343	0.095	1.45366e-64	7.17044e-65
Irx5	3.58179e-66	0.162068	0.629	0.291	1.50818e-64	7.42944e-65
Tmprss11f	5.21258e-66	0.10566	0.181	0.012	2.19155e-64	1.07959e-64
Rarg	6.74787e-66	0.149582	0.609	0.287	2.82855e-64	1.39451e-64
Usp6nl	8.13914e-66	0.181988	0.767	0.411	3.40664e-64	1.67916e-64
Prss32	8.31801e-66	0.0974026	0.2	0.02	3.47631e-64	1.71373e-64
Bnip2	8.69445e-66	0.144982	0.637	0.298	3.62821e-64	1.78728e-64
Nup50	8.76984e-66	0.205783	0.861	0.48	3.65423e-64	1.80105e-64
Trpv3	1.08476e-65	0.0879517	0.289	0.062	4.51328e-64	2.21464e-64
Cflar	1.29114e-65	0.219997	0.853	0.467	5.36399e-64	2.64134e-64
Mob4	1.40189e-65	0.219902	0.86	0.487	5.81546e-64	2.86232e-64
Tbc1d15	1.54463e-65	0.178042	0.761	0.409	6.39809e-64	3.1439e-64
Carhsp1	1.55267e-65	0.191382	0.75	0.406	6.42191e-64	3.15964e-64
Ip6k2	1.75792e-65	0.13033	0.609	0.276	7.26009e-64	3.58243e-64
Gm29865	2.27581e-65	0.183278	0.664	0.317	9.38513e-64	4.63404e-64
Cd2ap	2.30137e-65	0.338262	0.988	0.652	9.47656e-64	4.66781e-64
Padi1	3.12925e-65	0.119229	0.373	0.112	1.28667e-63	6.34296e-64
Bcap31	4.13532e-65	0.269538	0.933	0.542	1.69536e-63	8.36516e-64
Pip5k1a	4.40727e-65	0.231821	0.879	0.491	1.80421e-63	8.89769e-64
Sipa1l3	4.67515e-65	0.136195	0.645	0.314	1.91108e-63	9.42866e-64
Cd151	4.96349e-65	0.198885	0.828	0.458	2.02598e-63	9.9782e-64
Nipal1	5.79861e-65	0.313456	0.961	0.58	2.36342e-63	1.16511e-63
Mob2	5.8218e-65	0.141557	0.601	0.282	2.36942e-63	1.16743e-63
Copz1	6.6025e-65	0.175679	0.757	0.399	2.68326e-63	1.32196e-63
Coa3	7.74038e-65	0.181696	0.769	0.39	3.14113e-63	1.54806e-63
Smim14	7.98798e-65	0.281561	0.944	0.57	3.23692e-63	1.59574e-63
Asl	8.33385e-65	0.221861	0.869	0.496	3.3722e-63	1.66124e-63
Dynlt3	8.62908e-65	0.223526	0.847	0.477	3.48662e-63	1.71859e-63
Slc44a2	1.00219e-64	0.14732	0.708	0.354	4.04358e-63	1.98854e-63
Rmnd5b	1.28049e-64	0.130953	0.562	0.247	5.15901e-63	2.54167e-63
Mdfic	1.34013e-64	0.135051	0.6	0.272	5.39152e-63	2.65699e-63
Tbc1d22a	1.40021e-64	0.117084	0.539	0.228	5.62517e-63	2.77198e-63
Dstn	1.53621e-64	0.256983	0.999	0.837	6.16267e-63	3.04481e-63
Gm8817	2.02146e-64	0.0751054	0.178	0.012	8.0977e-63	3.98813e-63
Psmd13	2.0731e-64	0.207457	0.852	0.478	8.2927e-63	4.081e-63
Sel1l3	2.16867e-64	0.143002	0.603	0.278	8.66263e-63	4.27205e-63
Sae1	2.52871e-64	0.149066	0.686	0.328	1.00864e-62	4.97368e-63
Pkig	2.65136e-64	0.139824	0.616	0.285	1.05606e-62	5.20218e-63
Ctse	3.07062e-64	0.307787	0.918	0.527	1.22131e-62	6.01811e-63
Tmem140	3.82322e-64	0.140467	0.591	0.256	1.5185e-62	7.47771e-63
Glrx	3.89115e-64	0.176916	0.526	0.223	1.54329e-62	7.60396e-63
BC029214	4.0342e-64	0.169438	0.718	0.358	1.59776e-62	7.86648e-63
Kcnq1	4.68916e-64	0.0992606	0.463	0.165	1.85454e-62	9.14185e-63
2310036O22Rik	5.75323e-64	0.273034	0.945	0.566	2.27216e-62	1.11922e-62
Wnt6	6.01593e-64	0.206676	0.42	0.144	2.37256e-62	1.17013e-62
Mrps10	7.12867e-64	0.163061	0.622	0.308	2.80745e-62	1.38393e-62
Cyp51	7.64939e-64	0.171745	0.533	0.229	3.0083e-62	1.48278e-62
Ada	7.98505e-64	0.132295	0.248	0.044	3.1359e-62	1.54651e-62
Rhpn2	8.99277e-64	0.189016	0.665	0.331	3.5267e-62	1.73763e-62
Crb3	9.27557e-64	0.239277	0.898	0.501	3.63252e-62	1.79117e-62
Adgrf4	9.29727e-64	0.0997765	0.27	0.054	3.63593e-62	1.79252e-62
Gtf2ird1	9.68511e-64	0.119842	0.577	0.256	3.78232e-62	1.86509e-62
Gm15675	1.09175e-63	0.0978341	0.312	0.078	4.25767e-62	2.09506e-62
Gjb3	1.10206e-63	0.16727	0.48	0.196	4.2919e-62	2.11134e-62
Nr1h4	1.23512e-63	0.10907	0.171	0.01	4.80343e-62	2.37675e-62
Taldo1	1.38881e-63	0.329763	0.973	0.658	5.39364e-62	2.66057e-62
Smim20	1.44351e-63	0.125608	0.502	0.2	5.59832e-62	2.75245e-62
Aprt	1.48208e-63	0.320507	0.956	0.629	5.73993e-62	2.825e-62
Abhd4	1.61594e-63	0.136629	0.574	0.257	6.24972e-62	3.08796e-62
Slc7a11	1.86508e-63	0.128192	0.449	0.162	7.20334e-62	3.55958e-62
Sema7a	2.55741e-63	0.111657	0.394	0.127	9.86363e-62	4.86629e-62
Cnot2	2.83456e-63	0.141226	0.633	0.302	1.09175e-61	5.37213e-62
Micu2	2.85002e-63	0.13737	0.577	0.264	1.0962e-61	5.40267e-62
Tmem33	2.98338e-63	0.157639	0.712	0.363	1.14592e-61	5.64135e-62
Alas1	3.07965e-63	0.180573	0.62	0.299	1.18128e-61	5.82267e-62
5930412G12Rik	3.99977e-63	0.0871424	0.252	0.048	1.53211e-61	7.55157e-62
Garem	4.08425e-63	0.124755	0.493	0.192	1.56234e-61	7.69208e-62
Hilpda	5.32137e-63	0.287462	0.741	0.414	2.03279e-61	1.00162e-61
Bcl2l14	5.58789e-63	0.292231	0.771	0.443	2.1317e-61	1.05102e-61
Marcks	6.0919e-63	0.219495	0.794	0.437	2.32081e-61	1.14347e-61
Kifc3	7.00807e-63	0.113399	0.411	0.14	2.66621e-61	1.31442e-61
1110059E24Rik	7.87074e-63	0.143859	0.509	0.218	2.99035e-61	1.47368e-61
Smim13	8.80239e-63	0.122125	0.458	0.174	3.33978e-61	1.64559e-61
Serf1	1.01194e-62	0.151167	0.552	0.246	3.83428e-61	1.88613e-61
Paip2	1.01606e-62	0.281319	0.963	0.618	3.84469e-61	1.90223e-61
Stap2	1.02683e-62	0.15555	0.737	0.389	3.88019e-61	1.91829e-61
Ctsh	1.2034e-62	0.325003	0.994	0.739	4.54131e-61	2.23189e-61
Epn3	1.29331e-62	0.182916	0.715	0.372	4.874e-61	2.39605e-61
C1galt1	1.45066e-62	0.144508	0.615	0.299	5.45966e-61	2.68961e-61
Bcl2l1	1.50646e-62	0.240968	0.909	0.531	5.66206e-61	2.79715e-61
Slc30a2	1.8834e-62	0.197577	0.659	0.335	7.06931e-61	3.47787e-61
Spint2	1.91897e-62	0.308802	0.993	0.725	7.19319e-61	3.54712e-61
Amdhd2	2.09198e-62	0.159449	0.607	0.288	7.83123e-61	3.85602e-61
Eapp	2.15461e-62	0.162596	0.717	0.37	8.05489e-61	3.96142e-61
Ten1	2.60885e-62	0.172543	0.733	0.385	9.74004e-61	4.80257e-61
AU021092	2.62124e-62	0.155873	0.481	0.186	9.77326e-61	4.81455e-61
Arf3	2.75426e-62	0.227896	0.903	0.526	1.02556e-60	5.04672e-61
Emc4	3.84085e-62	0.175901	0.782	0.431	1.42826e-60	7.0377e-61
Cib1	4.00119e-62	0.161973	0.718	0.371	1.48591e-60	7.32122e-61
Lrp10	4.60139e-62	0.196114	0.824	0.455	1.70654e-60	8.40825e-61
Ndel1	5.30306e-62	0.22739	0.899	0.546	1.96416e-60	9.67495e-61
Osbpl2	5.43785e-62	0.162533	0.659	0.332	2.01143e-60	9.9174e-61
Lgals3	7.058e-62	0.21357	0.999	0.912	2.60727e-60	1.28538e-60
Agps	7.3661e-62	0.119485	0.509	0.207	2.7175e-60	1.34005e-60
Brk1	7.74106e-62	0.287097	0.944	0.568	2.85207e-60	1.40547e-60
Ssfa2	7.94445e-62	0.23339	0.877	0.514	2.92316e-60	1.43989e-60
Slc9a3r1	8.71787e-62	0.195093	0.858	0.501	3.20353e-60	1.57927e-60
Tnfaip1	9.44861e-62	0.169628	0.728	0.388	3.4675e-60	1.70924e-60
Lrrc31	1.11956e-61	0.154146	0.419	0.15	4.10326e-60	2.02311e-60
Tctex1d2	1.56786e-61	0.126225	0.52	0.221	5.73876e-60	2.83226e-60
Klf5	1.63468e-61	0.278463	0.93	0.578	5.97555e-60	2.93666e-60
Sar1b	1.78332e-61	0.249536	0.922	0.527	6.5104e-60	3.20272e-60
Abhd17a	1.84027e-61	0.175669	0.761	0.413	6.70955e-60	3.30637e-60
Tuba4a	1.85958e-61	0.317843	0.961	0.637	6.77116e-60	3.33796e-60
Cs	2.04925e-61	0.157693	0.718	0.382	7.4457e-60	3.66939e-60
Lsm12	2.05015e-61	0.23061	0.868	0.475	7.4457e-60	3.66939e-60
Cldn7	2.33234e-61	0.330211	0.982	0.73	8.45957e-60	4.16518e-60
Cox19	2.39248e-61	0.1255	0.559	0.249	8.66646e-60	4.26691e-60
Krt78	3.13446e-61	0.106577	0.224	0.035	1.13396e-59	5.58082e-60
Sema6a	3.17406e-61	0.181155	0.586	0.279	1.1468e-59	5.64485e-60
Nab1	3.26685e-61	0.171684	0.771	0.415	1.1788e-59	5.81541e-60
Phlda3	3.76139e-61	0.167246	0.647	0.32	1.35551e-59	6.67823e-60
Rpp21	4.71889e-61	0.155128	0.732	0.381	1.69838e-59	8.37254e-60
Rab24	4.91299e-61	0.165166	0.759	0.41	1.76596e-59	8.69839e-60
Rab6a	5.87606e-61	0.19929	0.858	0.509	2.10943e-59	1.04035e-59
Dph3	6.26266e-61	0.240757	0.926	0.535	2.24534e-59	1.10616e-59
Rangap1	6.31629e-61	0.208847	0.839	0.464	2.26167e-59	1.11533e-59
Ssu72	6.32669e-61	0.21915	0.869	0.501	2.2625e-59	1.11567e-59
Rab11fip5	6.96144e-61	0.135354	0.668	0.326	2.48632e-59	1.22515e-59
Ctdsp2	7.05154e-61	0.17955	0.799	0.449	2.51529e-59	1.23941e-59
Pigx	7.16523e-61	0.142511	0.658	0.324	2.55259e-59	1.2589e-59
Krcc1	7.23808e-61	0.156159	0.672	0.346	2.57527e-59	1.26958e-59
Arpc5l	7.26366e-61	0.204015	0.841	0.469	2.58109e-59	1.27147e-59
Polr2g	7.54712e-61	0.16976	0.803	0.436	2.67841e-59	1.32058e-59
Lin7c	7.67977e-61	0.184644	0.843	0.46	2.72204e-59	1.34162e-59
2610528J11Rik	8.03624e-61	0.100277	0.329	0.092	2.84479e-59	1.40273e-59
Lactb	8.48556e-61	0.183425	0.729	0.376	3.00005e-59	1.47937e-59
Ap1s1	9.80825e-61	0.185166	0.796	0.425	3.46331e-59	1.70722e-59
Usp16	9.84503e-61	0.272982	0.923	0.573	3.47192e-59	1.71203e-59
Csrp1	1.20887e-60	0.318594	0.954	0.638	4.25781e-59	2.10045e-59
Mtfr1	1.2426e-60	0.137784	0.603	0.293	4.37111e-59	2.14983e-59
Efnb1	1.39771e-60	0.119092	0.457	0.176	4.91059e-59	2.42418e-59
Rexo2	1.94273e-60	0.198205	0.798	0.437	6.81684e-59	3.35501e-59
Csnk2b	2.34487e-60	0.221539	0.909	0.518	8.21759e-59	4.0417e-59
Nr1h2	2.57751e-60	0.121734	0.702	0.358	9.02161e-59	4.45066e-59
Casz1	2.6089e-60	0.178557	0.759	0.404	9.12007e-59	4.49679e-59
Krt6a	2.88231e-60	0.367828	0.835	0.507	1.00623e-58	4.95579e-59
Zfp68	2.88562e-60	0.117368	0.445	0.17	1.00623e-58	4.9668e-59
Acp1	3.37566e-60	0.210737	0.839	0.465	1.17565e-58	5.8017e-59
Lypla2	3.99841e-60	0.133074	0.645	0.323	1.3908e-58	6.85739e-59
Lpcat3	4.08094e-60	0.226003	0.878	0.503	1.41775e-58	6.98586e-59
Osbpl9	4.3404e-60	0.143023	0.761	0.406	1.50602e-58	7.42183e-59
Manbal	4.48564e-60	0.1736	0.781	0.421	1.55449e-58	7.66884e-59
Fdft1	5.00494e-60	0.131877	0.481	0.194	1.7323e-58	8.52935e-59
Net1	5.58738e-60	0.310746	0.986	0.696	1.93151e-58	9.52405e-59
Twf1	5.77878e-60	0.188923	0.805	0.442	1.99521e-58	9.83562e-59
Hist1h4i	5.98726e-60	0.114751	0.367	0.117	2.06465e-58	1.01804e-58
Hmg20b	6.48268e-60	0.161613	0.803	0.442	2.23274e-58	1.09997e-58
Gjb4	7.01886e-60	0.205953	0.71	0.361	2.41444e-58	1.19017e-58
Capza1	7.57975e-60	0.162301	0.767	0.409	2.60418e-58	1.28353e-58
Cdc37	7.75564e-60	0.256477	0.948	0.575	2.66134e-58	1.3124e-58
Ube2f	8.84151e-60	0.189373	0.839	0.465	3.03025e-58	1.49322e-58
Mrps23	1.0224e-59	0.156656	0.681	0.346	3.49977e-58	1.72084e-58
Fam114a2	1.13145e-59	0.170174	0.757	0.417	3.86835e-58	1.9041e-58
Lrrfip2	1.1523e-59	0.209811	0.875	0.506	3.93481e-58	1.93544e-58
Tmem106c	1.3555e-59	0.129396	0.536	0.235	4.62306e-58	2.28607e-58
Dpp4	1.37139e-59	0.210876	0.821	0.466	4.67158e-58	2.30008e-58
Bod1	1.5495e-59	0.209439	0.845	0.461	5.27188e-58	2.59912e-58
Borcs8	1.89555e-59	0.155187	0.73	0.388	6.4414e-58	3.18215e-58
Vat1	1.98612e-59	0.222443	0.892	0.52	6.74101e-58	3.32482e-58
Pcif1	1.9908e-59	0.169616	0.762	0.412	6.74873e-58	3.32482e-58
Plcd1	2.57755e-59	0.0763692	0.256	0.053	8.72719e-58	4.30535e-58
Rcor1	2.75317e-59	0.168551	0.739	0.398	9.31057e-58	4.5835e-58
Hsdl2	2.89239e-59	0.163785	0.722	0.375	9.76957e-58	4.81103e-58
Rnf181	2.97654e-59	0.149687	0.64	0.312	1.00417e-57	4.95488e-58
Ube2e1	3.04346e-59	0.189944	0.855	0.471	1.02551e-57	5.04856e-58
Map2k2	3.30818e-59	0.218505	0.896	0.51	1.11337e-57	5.49034e-58
Pnpla1	3.57398e-59	0.0742873	0.15	0.007	1.20138e-57	5.9145e-58
Ptbp3	3.72539e-59	0.2984	0.987	0.691	1.25078e-57	6.17216e-58
Prdx2	3.79846e-59	0.322072	0.976	0.638	1.27378e-57	6.28046e-58
Il10rb	3.81568e-59	0.112916	0.495	0.202	1.27803e-57	6.30597e-58
Drg1	4.4586e-59	0.129018	0.584	0.272	1.49158e-57	7.35367e-58
Pcdh7	5.03999e-59	0.125192	0.559	0.254	1.68407e-57	8.30006e-58
Rnf186	5.06816e-59	0.117873	0.361	0.112	1.69146e-57	8.33951e-58
Rab21	5.54213e-59	0.149006	0.719	0.373	1.84744e-57	9.10176e-58
Atg3	5.79707e-59	0.282298	0.901	0.566	1.93013e-57	9.51758e-58
Sod2	5.80896e-59	0.250173	0.924	0.559	1.93179e-57	9.52267e-58
Timm17b	6.71674e-59	0.141148	0.667	0.333	2.23103e-57	1.10011e-57
Polb	6.8409e-59	0.183024	0.79	0.448	2.26957e-57	1.11843e-57
Ryk	6.85692e-59	0.128877	0.607	0.289	2.2722e-57	1.12037e-57
Ubald1	6.90287e-59	0.160769	0.792	0.427	2.28472e-57	1.12557e-57
Dbnl	7.91888e-59	0.155953	0.65	0.339	2.6179e-57	1.29044e-57
Sde2	9.62539e-59	0.184097	0.816	0.447	3.17831e-57	1.5672e-57
Lor	1.03092e-58	0.12246	0.388	0.13	3.40009e-57	1.67426e-57
Ebp	1.14845e-58	0.172984	0.749	0.4	3.78327e-57	1.86713e-57
Ociad1	1.1734e-58	0.15997	0.744	0.392	3.86093e-57	1.89737e-57
Gm26735	1.25634e-58	0.15308	0.478	0.196	4.12896e-57	2.04092e-57
Sdhc	1.29096e-58	0.189516	0.811	0.446	4.23776e-57	2.08706e-57
Arg1	1.37087e-58	0.207515	0.251	0.052	4.49481e-57	2.2139e-57
Ffar3	1.46974e-58	0.0886642	0.23	0.041	4.81337e-57	2.37272e-57
Gtf2f2	1.58094e-58	0.150424	0.683	0.354	5.17147e-57	2.54729e-57
2022-03-02	1.75393e-58	0.242557	0.894	0.541	5.73068e-57	2.81807e-57
Vsig10l	2.36108e-58	0.0895044	0.292	0.074	7.70543e-57	3.79594e-57
Jtb	2.51234e-58	0.168744	0.802	0.439	8.18952e-57	4.03251e-57
Slc25a39	2.62245e-58	0.194711	0.834	0.467	8.53712e-57	4.20434e-57
Carnmt1	2.62507e-58	0.123988	0.593	0.277	8.53712e-57	4.21548e-57
Pdha1	2.77949e-58	0.24427	0.901	0.542	9.02883e-57	4.45074e-57
Hras	2.84204e-58	0.237687	0.898	0.525	9.22132e-57	4.54153e-57
Myeov2	2.92277e-58	0.258722	0.942	0.567	9.47229e-57	4.66406e-57
Slc25a51	3.10212e-58	0.138948	0.595	0.289	1.00419e-56	4.94584e-57
Lsm4	3.18468e-58	0.247547	0.88	0.522	1.02972e-56	5.06762e-57
Stub1	3.45942e-58	0.224497	0.915	0.539	1.11727e-56	5.50746e-57
Liph	3.90265e-58	0.103702	0.379	0.128	1.25896e-56	6.20068e-57
Lpp	4.66373e-58	0.190874	0.829	0.468	1.50275e-56	7.4005e-57
Psmd7	5.2421e-58	0.253815	0.919	0.528	1.68717e-56	8.31202e-57
Evl	5.27873e-58	0.173737	0.779	0.414	1.69701e-56	8.36586e-57
Zfp655	5.70694e-58	0.165715	0.786	0.447	1.83257e-56	9.03679e-57
Vmp1	5.84712e-58	0.289578	0.975	0.684	1.87543e-56	9.24775e-57
Ubxn6	6.28457e-58	0.155122	0.754	0.412	2.01344e-56	9.91615e-57
Ncf2	6.40872e-58	0.102118	0.363	0.118	2.05087e-56	1.01098e-56
Fam63a	6.63949e-58	0.12688	0.555	0.257	2.12229e-56	1.04606e-56
Eif2s3x	6.73139e-58	0.179816	0.749	0.411	2.14676e-56	1.05783e-56
Tmem50b	7.28998e-58	0.136894	0.591	0.282	2.32226e-56	1.14455e-56
Ckb	7.42092e-58	0.176789	0.35	0.11	2.3602e-56	1.16363e-56
Gjb6	7.42594e-58	0.0842417	0.198	0.027	2.3602e-56	1.16388e-56
Arhgap32	9.01305e-58	0.145087	0.58	0.275	2.86139e-56	1.40978e-56
Otud3	1.04001e-57	0.114281	0.442	0.173	3.29798e-56	1.62543e-56
Litaf	1.04962e-57	0.224364	0.909	0.539	3.32471e-56	1.6392e-56
L1cam	1.08177e-57	0.0942266	0.373	0.124	3.42269e-56	1.68413e-56
Hagh	1.31517e-57	0.125631	0.638	0.31	4.15645e-56	2.05606e-56
Napa	1.91259e-57	0.209432	0.892	0.541	6.0377e-56	2.9717e-56
Rtn3	1.98205e-57	0.210404	0.897	0.52	6.24993e-56	3.07714e-56
Rmnd5a	2.27192e-57	0.105401	0.579	0.267	7.15592e-56	3.52386e-56
Ndufa4	2.39383e-57	0.291728	0.989	0.751	7.53141e-56	3.70598e-56
Tmprss11e	2.70506e-57	0.098624	0.165	0.013	8.50105e-56	4.19746e-56
Banf1	3.21397e-57	0.207023	0.862	0.494	1.00891e-55	4.96632e-56
Ethe1	3.50384e-57	0.121888	0.41	0.155	1.09867e-55	5.40893e-56
Tmem128	3.69283e-57	0.18601	0.832	0.465	1.15663e-55	5.69618e-56
Pld3	3.73629e-57	0.116309	0.565	0.263	1.16894e-55	5.76691e-56
Eps8l2	4.25993e-57	0.196066	0.866	0.494	1.33127e-55	6.5614e-56
Sh3glb2	4.96459e-57	0.127273	0.708	0.377	1.54976e-55	7.63104e-56
Atg12	5.03013e-57	0.126003	0.615	0.303	1.56847e-55	7.73012e-56
Ogdh	5.28052e-57	0.135577	0.708	0.367	1.64471e-55	8.1053e-56
Gabarapl1	5.83582e-57	0.211702	0.877	0.509	1.81565e-55	8.95499e-56
Bet1	6.38567e-57	0.13217	0.57	0.271	1.98452e-55	9.78748e-56
Dnm2	6.45581e-57	0.151032	0.826	0.478	2.00409e-55	9.88372e-56
Crot	6.71543e-57	0.143223	0.462	0.191	2.08238e-55	1.02701e-55
Spag7	6.80268e-57	0.166743	0.797	0.438	2.1071e-55	1.03809e-55
Rab18	8.10274e-57	0.200234	0.833	0.468	2.50701e-55	1.23518e-55
Eps15	8.63844e-57	0.12457	0.634	0.313	2.66981e-55	1.31607e-55
Pam16	8.75713e-57	0.159256	0.69	0.367	2.70351e-55	1.33288e-55
Fam101b	8.94306e-57	0.127137	0.355	0.117	2.75787e-55	1.35877e-55
Hsd17b12	9.71767e-57	0.180867	0.829	0.478	2.99345e-55	1.4757e-55
Vps51	1.16215e-56	0.116994	0.531	0.237	3.57596e-55	1.75918e-55
Tmem261	1.21592e-56	0.125214	0.571	0.266	3.73731e-55	1.84815e-55
Cemip	1.371e-56	0.0846679	0.309	0.084	4.20937e-55	2.0731e-55
Hyal1	1.48945e-56	0.0982393	0.469	0.187	4.56802e-55	2.25222e-55
Phf5a	1.49875e-56	0.214174	0.884	0.503	4.59152e-55	2.26485e-55
Plekhh1	1.51488e-56	0.0942826	0.659	0.325	4.63587e-55	2.27746e-55
Lpgat1	1.54406e-56	0.13812	0.571	0.269	4.72001e-55	2.32017e-55
Tchh	1.7283e-56	0.281531	0.351	0.114	5.27744e-55	2.60358e-55
0610012G03Rik	1.94998e-56	0.173747	0.815	0.46	5.94786e-55	2.93148e-55
Pafah1b3	2.00498e-56	0.201466	0.858	0.472	6.10896e-55	3.00337e-55
Uqcrc2	2.36987e-56	0.217092	0.885	0.509	7.21291e-55	3.55513e-55
Tyro3	3.08176e-56	0.0728313	0.289	0.073	9.36941e-55	4.61515e-55
Tfrc	3.12051e-56	0.146592	0.582	0.274	9.47696e-55	4.67002e-55
Dgcr6	3.82371e-56	0.170315	0.777	0.421	1.16e-54	5.71158e-55
Lap3	4.0238e-56	0.325245	0.948	0.711	1.21938e-54	6.00411e-55
Dcaf12	4.44818e-56	0.15544	0.757	0.413	1.34652e-54	6.63916e-55
Cmas	5.23522e-56	0.220442	0.849	0.493	1.58306e-54	7.80935e-55
Pfkfb3	5.3924e-56	0.172163	0.77	0.429	1.62883e-54	8.02424e-55
Tmem55b	5.4144e-56	0.116161	0.61	0.294	1.63371e-54	8.04533e-55
Tuba8	5.44375e-56	0.109352	0.393	0.141	1.6408e-54	8.08124e-55
Alcam	8.43897e-56	0.186488	0.773	0.435	2.54086e-54	1.25243e-54
Akirin2	8.61516e-56	0.207051	0.848	0.492	2.59112e-54	1.27777e-54
Gde1	1.02197e-55	0.135976	0.365	0.118	3.07042e-54	1.51035e-54
Ppp2r2a	1.34305e-55	0.187109	0.865	0.491	4.03074e-54	1.98206e-54
Crebrf	1.38724e-55	0.154027	0.638	0.317	4.15891e-54	2.05382e-54
Fgfr1op2	1.46349e-55	0.171199	0.816	0.453	4.38279e-54	2.15494e-54
Pdlim5	1.53133e-55	0.220679	0.909	0.551	4.58106e-54	2.25585e-54
Fam102a	1.61055e-55	0.10314	0.666	0.335	4.81292e-54	2.37127e-54
Nat6	1.69807e-55	0.119826	0.495	0.214	5.06906e-54	2.50116e-54
Mta3	2.28771e-55	0.107396	0.56	0.261	6.82195e-54	3.36562e-54
Lamtor4	2.29624e-55	0.192126	0.842	0.477	6.8401e-54	3.37672e-54
Btf3l4	2.35153e-55	0.174371	0.798	0.451	6.99735e-54	3.44646e-54
Nfe2l3	2.52406e-55	0.113772	0.508	0.222	7.50279e-54	3.69185e-54
Stk38	2.57065e-55	0.102062	0.55	0.249	7.63316e-54	3.76111e-54
Ccdc120	2.71351e-55	0.100056	0.454	0.184	8.04885e-54	3.96179e-54
Adipor2	2.74452e-55	0.148565	0.73	0.39	8.13222e-54	4.00141e-54
Mpdu1	3.07247e-55	0.156191	0.74	0.408	9.09431e-54	4.4786e-54
Psca	3.72912e-55	0.221833	0.318	0.095	1.10263e-53	5.43568e-54
Glmp	3.78713e-55	0.181613	0.841	0.464	1.1186e-53	5.51729e-54
Samm50	4.08169e-55	0.175126	0.819	0.451	1.20433e-53	5.93319e-54
Mrpl23	4.27072e-55	0.206076	0.859	0.492	1.25878e-53	6.20296e-54
Pnpo	4.38739e-55	0.130018	0.492	0.218	1.29181e-53	6.37058e-54
Zfp503	4.78295e-55	0.118225	0.621	0.306	1.4068e-53	6.92924e-54
Guca1a	4.83716e-55	0.134048	0.227	0.046	1.42125e-53	7.00886e-54
Mrpl3	5.19278e-55	0.129389	0.647	0.332	1.52414e-53	7.50782e-54
Cops4	5.63142e-55	0.160244	0.779	0.425	1.65116e-53	8.13579e-54
Ppp2cb	6.48917e-55	0.237527	0.93	0.577	1.90066e-53	9.36875e-54
Mtch1	6.61905e-55	0.205594	0.894	0.511	1.93668e-53	9.54642e-54
Pigt	8.18749e-55	0.156102	0.762	0.413	2.39309e-53	1.17981e-53
Ing4	9.47386e-55	0.111129	0.548	0.253	2.76619e-53	1.36278e-53
Cd9	9.72397e-55	0.236177	0.999	0.844	2.83626e-53	1.3973e-53
Slc4a8	1.23697e-54	0.0904476	0.25	0.056	3.60421e-53	1.78071e-53
Rab1b	1.43269e-54	0.142063	0.67	0.352	4.17015e-53	2.05142e-53
Fam135a	1.57108e-54	0.11271	0.509	0.223	4.5682e-53	2.24992e-53
Vps4b	1.58843e-54	0.189257	0.856	0.489	4.61385e-53	2.27622e-53
Ifngr2	1.66904e-54	0.170207	0.813	0.465	4.84299e-53	2.38827e-53
Med13l	2.14816e-54	0.118951	0.551	0.259	6.22678e-53	3.07154e-53
Arhgap1	2.36649e-54	0.130374	0.637	0.327	6.85255e-53	3.38233e-53
Mark1	2.46419e-54	0.195933	0.881	0.544	7.12806e-53	3.50715e-53
Sytl1	2.66499e-54	0.101477	0.428	0.166	7.70098e-53	3.78837e-53
Arhgap27os2	3.1252e-54	0.113862	0.408	0.151	9.02151e-53	4.45315e-53
Fkbp8	3.3081e-54	0.202552	0.87	0.51	9.53965e-53	4.70439e-53
1700020I14Rik	3.62588e-54	0.142269	0.704	0.373	1.04453e-52	5.15389e-53
Dnajc8	4.37749e-54	0.227832	0.907	0.527	1.25975e-52	6.21235e-53
Rad23b	4.76224e-54	0.210351	0.905	0.537	1.36907e-52	6.74439e-53
Stx7	5.19949e-54	0.135723	0.667	0.344	1.49324e-52	7.36026e-53
Myl12b	5.60453e-54	0.294165	0.964	0.619	1.60791e-52	7.91832e-53
Calm3	5.77977e-54	0.154557	0.742	0.396	1.65649e-52	8.16447e-53
Sh3glb1	5.98076e-54	0.259518	0.936	0.558	1.71234e-52	8.43834e-53
Nrbf2	6.15226e-54	0.136384	0.605	0.304	1.75965e-52	8.66936e-53
Cops7a	6.41981e-54	0.145199	0.709	0.375	1.8343e-52	9.04073e-53
Ppp1r13b	6.48905e-54	0.137701	0.627	0.317	1.85219e-52	9.12999e-53
Tmem183a	6.84245e-54	0.155971	0.777	0.442	1.95107e-52	9.61256e-53
Ap2m1	8.89367e-54	0.204012	0.894	0.526	2.53338e-52	1.24808e-52
Clptm1	8.95236e-54	0.141193	0.719	0.391	2.54751e-52	1.25523e-52
2510039O18Rik	9.39734e-54	0.117459	0.587	0.288	2.67142e-52	1.317e-52
Ptprr	1.00942e-53	0.105912	0.236	0.05	2.86661e-52	1.41221e-52
Fam195b	1.01123e-53	0.122408	0.505	0.227	2.86883e-52	1.41221e-52
Txndc9	1.04306e-53	0.209672	0.893	0.508	2.95615e-52	1.45268e-52
Fnbp1l	1.25259e-53	0.189264	0.839	0.481	3.54638e-52	1.74425e-52
4931406P16Rik	1.41585e-53	0.122187	0.599	0.286	4.00458e-52	1.97946e-52
Gda	1.4288e-53	0.107072	0.385	0.139	4.0371e-52	1.99139e-52
Pdpk1	1.60318e-53	0.130698	0.652	0.327	4.52526e-52	2.22589e-52
Lrrc16a	1.62206e-53	0.123004	0.687	0.367	4.57395e-52	2.25144e-52
Lppos	1.91517e-53	0.100881	0.405	0.154	5.39503e-52	2.66569e-52
Emc10	2.29521e-53	0.183141	0.833	0.471	6.45911e-52	3.19006e-52
Cox14	2.43252e-53	0.254896	0.93	0.54	6.83866e-52	3.36699e-52
Tjp3	2.60678e-53	0.0772291	0.453	0.181	7.32121e-52	3.61277e-52
Natd1	2.70848e-53	0.0964787	0.358	0.123	7.59922e-52	3.74743e-52
Cald1	2.7222e-53	0.191367	0.524	0.236	7.63006e-52	3.75749e-52
Unc5b	2.94305e-53	0.143312	0.769	0.422	8.24084e-52	4.05735e-52
Sncaip	3.14806e-53	0.095388	0.482	0.204	8.80607e-52	4.34281e-52
Wbp1	3.74008e-53	0.115993	0.53	0.24	1.04517e-51	5.15108e-52
Papss1	3.75933e-53	0.193765	0.806	0.458	1.0495e-51	5.17347e-52
Rnf187	4.01451e-53	0.139838	0.678	0.368	1.11963e-51	5.51195e-52
Trabd	4.21272e-53	0.170729	0.847	0.489	1.17318e-51	5.77536e-52
Csnk1g2	4.21493e-53	0.128278	0.72	0.392	1.17318e-51	5.77536e-52
Daam1	4.29671e-53	0.181143	0.771	0.429	1.19476e-51	5.89296e-52
Atp6v1b2	5.65274e-53	0.167228	0.793	0.449	1.57026e-51	7.7354e-52
Atp6ap1	5.88963e-53	0.152265	0.792	0.431	1.63445e-51	8.05599e-52
Maf1	6.76887e-53	0.13437	0.657	0.34	1.87659e-51	9.25043e-52
Muc15	7.50271e-53	0.0845866	0.233	0.049	2.07798e-51	1.02378e-51
Gm26532	8.43519e-53	0.150239	0.466	0.199	2.33393e-51	1.15095e-51
Sp1	9.05473e-53	0.136778	0.616	0.312	2.50288e-51	1.23292e-51
Fam46b	9.18372e-53	0.121853	0.279	0.075	2.53603e-51	1.24939e-51
Iffo2	9.4883e-53	0.115984	0.548	0.251	2.61756e-51	1.29031e-51
Ick	9.74167e-53	0.12702	0.592	0.289	2.68481e-51	1.323e-51
Ndfip2	1.09382e-52	0.229161	0.924	0.547	3.01162e-51	1.47911e-51
Yipf6	1.25528e-52	0.139054	0.715	0.383	3.45276e-51	1.70812e-51
Glo1	1.30861e-52	0.191378	0.864	0.513	3.59593e-51	1.77416e-51
2610507B11Rik	1.39824e-52	0.179033	0.813	0.479	3.83843e-51	1.89419e-51
Fopnl	1.41322e-52	0.118253	0.506	0.23	3.87578e-51	1.90585e-51
Hpse	1.4459e-52	0.0648216	0.179	0.023	3.96152e-51	1.958e-51
Slc25a10	1.64152e-52	0.124554	0.609	0.304	4.49309e-51	2.2124e-51
Optn	2.12546e-52	0.129719	0.694	0.368	5.80634e-51	2.86781e-51
Vps72	2.64352e-52	0.115533	0.616	0.298	7.21455e-51	3.551e-51
Yipf3	2.83468e-52	0.150939	0.803	0.441	7.7287e-51	3.80286e-51
Prss22	2.84755e-52	0.191401	0.672	0.357	7.75625e-51	3.82601e-51
Tprg	2.9974e-52	0.0714827	0.15	0.012	8.15647e-51	4.02347e-51
Ctsa	3.10389e-52	0.137488	0.717	0.391	8.43805e-51	4.15355e-51
Gm12603	3.19978e-52	0.105205	0.286	0.079	8.69032e-51	4.28337e-51
Becn1	3.2363e-52	0.141079	0.77	0.44	8.78098e-51	4.33271e-51
Ube2a	3.42598e-52	0.171085	0.824	0.46	9.28663e-51	4.58235e-51
Map1lc3b	3.44952e-52	0.278265	0.984	0.71	9.34139e-51	4.60461e-51
Ppp2r1b	3.92448e-52	0.0899155	0.484	0.208	1.06173e-50	5.22685e-51
1700037H04Rik	5.28857e-52	0.0923037	0.361	0.126	1.42939e-50	7.04678e-51
Pnpla8	5.42224e-52	0.140589	0.664	0.352	1.46411e-50	7.21299e-51
Nelfe	5.64512e-52	0.129463	0.615	0.312	1.52282e-50	7.51183e-51
Snapc5	5.88938e-52	0.142018	0.616	0.321	1.58719e-50	7.82338e-51
Elovl1	5.91791e-52	0.160627	0.752	0.422	1.59334e-50	7.85567e-51
Ptpn12	6.14054e-52	0.139135	0.628	0.321	1.65169e-50	8.13977e-51
Ubap2l	6.29727e-52	0.199544	0.87	0.49	1.69223e-50	8.34387e-51
Eef1g	7.55964e-52	0.252609	0.99	0.786	2.02951e-50	1.0003e-50
Sypl	7.64092e-52	0.206945	0.906	0.539	2.04936e-50	1.00992e-50
Gm20186	9.39765e-52	0.254153	0.711	0.396	2.51812e-50	1.24138e-50
Slu7	9.43067e-52	0.153414	0.707	0.383	2.52455e-50	1.24416e-50
Srebf2	1.17789e-51	0.16227	0.82	0.463	3.15015e-50	1.55536e-50
Dync1li2	1.18886e-51	0.105472	0.605	0.296	3.17646e-50	1.56704e-50
Ppa2	1.20665e-51	0.12083	0.598	0.301	3.22092e-50	1.59186e-50
Vgll4	1.21995e-51	0.150917	0.745	0.403	3.25333e-50	1.60196e-50
Pigyl	1.2233e-51	0.131838	0.61	0.314	3.25915e-50	1.60196e-50
Tmbim4	1.26451e-51	0.254895	0.951	0.577	3.36574e-50	1.65291e-50
N4bp3	1.27264e-51	0.121206	0.47	0.205	3.38416e-50	1.66445e-50
Ndufa11	1.2862e-51	0.262118	0.959	0.571	3.41697e-50	1.68905e-50
Rassf7	1.41823e-51	0.0971176	0.49	0.216	3.76416e-50	1.85751e-50
Cadm4	1.4615e-51	0.102716	0.328	0.105	3.87382e-50	1.90622e-50
Aim1l	1.46232e-51	0.068062	0.264	0.066	3.87382e-50	1.90622e-50
Pde1a	1.55374e-51	0.0645854	0.174	0.022	4.11213e-50	2.02181e-50
Taf13	1.61517e-51	0.106018	0.615	0.311	4.27066e-50	2.11112e-50
Slc29a3	1.71489e-51	0.0854303	0.303	0.091	4.53006e-50	2.22631e-50
Chmp2b	1.76326e-51	0.222427	0.906	0.538	4.65344e-50	2.28924e-50
Trim25	1.89555e-51	0.130427	0.655	0.341	4.99786e-50	2.46902e-50
Arid5b	2.07007e-51	0.238513	0.908	0.543	5.45286e-50	2.6874e-50
Npc1	2.10271e-51	0.114651	0.473	0.207	5.53364e-50	2.72378e-50
Zfand2b	2.14746e-51	0.0980438	0.488	0.215	5.64611e-50	2.78602e-50
Atp6v1f	2.24785e-51	0.294004	0.969	0.629	5.90451e-50	2.91286e-50
Higd2a	2.4235e-51	0.231868	0.925	0.559	6.35992e-50	3.13001e-50
Llgl2	2.69571e-51	0.0914559	0.479	0.21	7.06765e-50	3.48563e-50
B4galnt1	2.70216e-51	0.102867	0.474	0.207	7.07795e-50	3.48563e-50
Rbpj	2.77055e-51	0.139076	0.697	0.379	7.25029e-50	3.57265e-50
Snx10	3.32168e-51	0.153801	0.699	0.38	8.68443e-50	4.27802e-50
Myl6	3.51545e-51	0.209477	0.999	0.859	9.18248e-50	4.53151e-50
Chmp5	3.59525e-51	0.212833	0.9	0.526	9.38217e-50	4.63018e-50
Parl	4.09837e-51	0.154351	0.739	0.416	1.06851e-49	5.26835e-50
2022-03-07	4.25733e-51	0.213254	0.919	0.553	1.10893e-49	5.46885e-50
Nadk	5.5024e-51	0.14324	0.725	0.408	1.4319e-49	7.05416e-50
Xpnpep1	5.62529e-51	0.132039	0.752	0.418	1.46252e-49	7.21419e-50
Rbbp6	5.87892e-51	0.253462	0.949	0.589	1.52705e-49	7.52754e-50
Dnajb12	6.91487e-51	0.108834	0.575	0.282	1.79447e-49	8.83794e-50
Rnf114	7.14539e-51	0.103478	0.545	0.251	1.85257e-49	9.13644e-50
Them6	8.09567e-51	0.109899	0.341	0.117	2.09701e-49	1.03408e-49
Adam15	1.16937e-50	0.096118	0.525	0.241	3.02621e-49	1.49091e-49
Nde1	1.17179e-50	0.104313	0.509	0.234	3.02966e-49	1.49091e-49
Fam210b	1.70478e-50	0.138396	0.743	0.407	4.40365e-49	2.16428e-49
Emd	1.73591e-50	0.129632	0.697	0.377	4.47994e-49	2.21317e-49
Rnpep	2.16637e-50	0.14066	0.779	0.442	5.58261e-49	2.75502e-49
Zranb2	2.16717e-50	0.113978	0.625	0.314	5.58261e-49	2.75502e-49
Tmem43	2.19728e-50	0.122152	0.585	0.289	5.65496e-49	2.79054e-49
Tet2	2.45505e-50	0.0815325	0.543	0.248	6.31258e-49	3.11747e-49
Tcf12	2.52686e-50	0.163817	0.763	0.419	6.49126e-49	3.20323e-49
Prkcz	2.73361e-50	0.107968	0.456	0.199	7.01593e-49	3.45329e-49
Nit1	2.90358e-50	0.126446	0.644	0.338	7.44535e-49	3.66497e-49
Mycbp	2.91004e-50	0.12515	0.565	0.281	7.45509e-49	3.67424e-49
Mlec	3.04796e-50	0.168012	0.727	0.402	7.80126e-49	3.84749e-49
Ugp2	3.44768e-50	0.171437	0.742	0.417	8.81629e-49	4.3481e-49
Katna1	3.54138e-50	0.112527	0.571	0.285	9.04765e-49	4.45746e-49
Kat2b	3.66366e-50	0.122155	0.636	0.326	9.3515e-49	4.60436e-49
0610009B22Rik	4.29121e-50	0.108537	0.421	0.174	1.09434e-48	5.392e-49
Lman2l	4.54429e-50	0.100882	0.427	0.178	1.15782e-48	5.70102e-49
Slc25a17	4.68883e-50	0.141466	0.742	0.412	1.19356e-48	5.88403e-49
Folr1	4.89441e-50	0.267363	0.821	0.491	1.24476e-48	6.12938e-49
Pxdc1	5.29025e-50	0.242716	0.87	0.536	1.34421e-48	6.62474e-49
Arhgap42	5.49024e-50	0.149125	0.704	0.398	1.39377e-48	6.86897e-49
Sgtb	6.43141e-50	0.0838146	0.266	0.071	1.63121e-48	8.03779e-49
Pla2g4f	6.57009e-50	0.0614412	0.24	0.055	1.66488e-48	8.20536e-49
Drap1	6.69279e-50	0.247963	0.955	0.601	1.69444e-48	8.34768e-49
Polr3k	6.85552e-50	0.121936	0.548	0.271	1.73407e-48	8.55207e-49
Calm4	7.28879e-50	0.25114	0.209	0.042	1.842e-48	9.07993e-49
Rps8	7.44329e-50	0.0982311	1	0.989	1.87935e-48	9.2584e-49
Eif1	7.5654e-50	0.144244	0.999	0.943	1.90846e-48	9.41169e-49
4930453N24Rik	8.12613e-50	0.124728	0.596	0.295	2.04806e-48	1.00988e-48
Myo1b	8.84109e-50	0.135621	0.671	0.359	2.22625e-48	1.09709e-48
Pllp	9.22254e-50	0.109114	0.307	0.098	2.32022e-48	1.14322e-48
Lef1	1.04628e-49	0.0710619	0.263	0.068	2.62988e-48	1.30076e-48
Scd1	1.11493e-49	0.0935855	0.598	0.299	2.79992e-48	1.37386e-48
Wipf2	1.12267e-49	0.12567	0.536	0.26	2.81685e-48	1.385e-48
Stx12	1.14254e-49	0.131515	0.712	0.39	2.86412e-48	1.40847e-48
Gps1	1.1509e-49	0.129472	0.748	0.405	2.8825e-48	1.41955e-48
Atp6v1c1	1.19647e-49	0.130191	0.603	0.31	2.99395e-48	1.47995e-48
Poldip3	1.2273e-49	0.145792	0.83	0.474	3.06791e-48	1.51289e-48
Gpr160	1.22822e-49	0.100339	0.361	0.134	3.06791e-48	1.51289e-48
Pon2	1.23373e-49	0.269642	0.957	0.6	3.07893e-48	1.51289e-48
Utp14a	1.25646e-49	0.145108	0.627	0.333	3.13287e-48	1.54841e-48
Lmbrd2	1.53202e-49	0.106087	0.452	0.196	3.81656e-48	1.87854e-48
1110008L16Rik	1.61036e-49	0.0769914	0.316	0.1	4.00815e-48	1.975e-48
Mcts2	1.86988e-49	0.0917345	0.483	0.209	4.64996e-48	2.29191e-48
Atp6ap2	1.87723e-49	0.183451	0.861	0.505	4.66409e-48	2.30212e-48
Rap2c	1.91586e-49	0.10766	0.468	0.206	4.75586e-48	2.34902e-48
Fam83h	2.01792e-49	0.137562	0.694	0.378	5.00477e-48	2.46918e-48
Wdr47	2.1469e-49	0.0861708	0.398	0.153	5.31995e-48	2.62344e-48
Zfp949	2.15256e-49	0.0796789	0.27	0.075	5.32924e-48	2.62344e-48
Cdkn2a	2.19377e-49	0.128503	0.318	0.105	5.42648e-48	2.66988e-48
Mapk14	2.45682e-49	0.0958524	0.545	0.253	6.07179e-48	2.9964e-48
Pnrc2	2.87187e-49	0.123129	0.583	0.295	7.09129e-48	3.49272e-48
Cab39	2.9777e-49	0.148609	0.809	0.462	7.34613e-48	3.62339e-48
Mdfi	3.00735e-49	0.0928235	0.365	0.13	7.41275e-48	3.65665e-48
Uxt	3.34164e-49	0.113084	0.488	0.228	8.22948e-48	4.05397e-48
Tshz1	3.38924e-49	0.143444	0.625	0.328	8.33937e-48	4.11104e-48
Sumo3	3.86091e-49	0.145474	0.79	0.437	9.49159e-48	4.6769e-48
Ceacam19	3.88458e-49	0.0789183	0.277	0.078	9.54141e-48	4.69701e-48
Bloc1s6	4.13232e-49	0.104356	0.44	0.185	1.0141e-47	4.99527e-48
Tlr4	4.16284e-49	0.0971188	0.42	0.166	1.0207e-47	5.02715e-48
B3gat3	4.41817e-49	0.114389	0.563	0.278	1.08235e-47	5.33667e-48
Fam98c	4.47271e-49	0.0963912	0.529	0.252	1.09476e-47	5.39233e-48
Ppt2	4.50187e-49	0.0762833	0.296	0.091	1.10093e-47	5.42378e-48
2022-09-05	4.65995e-49	0.0606265	0.155	0.017	1.1386e-47	5.61172e-48
Trim16	5.03997e-49	0.176651	0.867	0.517	1.23038e-47	6.06404e-48
Metap2	6.16049e-49	0.285509	0.978	0.682	1.50261e-47	7.40514e-48
Sec11c	6.36735e-49	0.272613	0.957	0.611	1.55172e-47	7.64427e-48
Naa38	6.3748e-49	0.154266	0.77	0.427	1.55218e-47	7.64427e-48
Phospho2	6.7329e-49	0.0887995	0.322	0.107	1.63795e-47	8.06927e-48
Iscu	7.05036e-49	0.130221	0.697	0.377	1.71369e-47	8.44562e-48
Pip4k2c	7.16151e-49	0.10992	0.571	0.273	1.7392e-47	8.56995e-48
Pex19	7.37261e-49	0.0998763	0.482	0.219	1.78891e-47	8.81366e-48
4921524J17Rik	7.87572e-49	0.127253	0.577	0.291	1.90933e-47	9.4154e-48
Ndufs5	8.33239e-49	0.224725	0.926	0.562	2.0183e-47	9.94447e-48
Mrpl34	9.08018e-49	0.134213	0.661	0.361	2.19753e-47	1.08305e-47
Rnf146	9.49874e-49	0.108635	0.506	0.239	2.29684e-47	1.13216e-47
Tmem45a	1.06509e-48	0.246219	0.852	0.512	2.57322e-47	1.27408e-47
Tmem167	1.09635e-48	0.180252	0.849	0.483	2.64646e-47	1.30867e-47
Hook3	1.14876e-48	0.0925341	0.555	0.272	2.77058e-47	1.3658e-47
Pak2	1.1526e-48	0.231137	0.907	0.529	2.77745e-47	1.3658e-47
Dad1	1.33623e-48	0.283929	0.995	0.738	3.21718e-47	1.58872e-47
Tbcb	1.33768e-48	0.202389	0.897	0.539	3.2179e-47	1.58872e-47
Fam174a	1.43308e-48	0.108035	0.504	0.235	3.44443e-47	1.69397e-47
Nagk	1.48788e-48	0.113699	0.603	0.306	3.57309e-47	1.76353e-47
Ankrd29	1.52793e-48	0.07997	0.252	0.066	3.66612e-47	1.80932e-47
Nubp1	1.57987e-48	0.117371	0.615	0.318	3.78749e-47	1.86685e-47
Hpcal1	1.69881e-48	0.10478	0.482	0.221	4.06915e-47	2.00692e-47
Tmem41a	1.8682e-48	0.0777105	0.296	0.092	4.47106e-47	2.20572e-47
Cenpb	1.89034e-48	0.166391	0.87	0.505	4.52018e-47	2.22741e-47
Camk1	2.02437e-48	0.14573	0.597	0.307	4.83656e-47	2.37858e-47
Ndufa9	2.15658e-48	0.143334	0.744	0.417	5.14804e-47	2.54127e-47
Rhof	2.23353e-48	0.069582	0.209	0.042	5.32308e-47	2.61916e-47
Atxn10	2.23371e-48	0.271989	0.967	0.609	5.32308e-47	2.61916e-47
Cdipt	2.31378e-48	0.125699	0.719	0.393	5.5092e-47	2.71081e-47
Cldnd1	2.32043e-48	0.177517	0.789	0.44	5.52033e-47	2.72023e-47
Apcdd1	2.5557e-48	0.047674	0.312	0.097	6.07487e-47	2.99909e-47
Il1b	2.65121e-48	0.0728413	0.264	0.07	6.29657e-47	3.10189e-47
Ppp1r37	2.71332e-48	0.103348	0.703	0.396	6.43861e-47	3.16944e-47
Ndufs8	2.74091e-48	0.171728	0.842	0.468	6.49858e-47	3.20181e-47
1700017B05Rik	3.37878e-48	0.120836	0.615	0.319	8.00417e-47	3.94633e-47
Sirt7	3.50931e-48	0.0875139	0.562	0.271	8.30636e-47	4.09465e-47
Pura	3.52406e-48	0.194232	0.881	0.541	8.33422e-47	4.10285e-47
1700123O20Rik	4.01907e-48	0.11503	0.604	0.309	9.49687e-47	4.68169e-47
Mettl23	4.20785e-48	0.109765	0.656	0.35	9.93456e-47	4.89883e-47
Tmem127	4.28983e-48	0.113771	0.562	0.28	1.01196e-46	4.98771e-47
Lamp1	4.45132e-48	0.271416	0.99	0.663	1.04917e-46	5.16938e-47
Btbd7	4.798e-48	0.111159	0.616	0.322	1.12993e-46	5.57127e-47
Pin1	4.81606e-48	0.147831	0.722	0.394	1.13323e-46	5.58978e-47
Asna1	5.30245e-48	0.100639	0.57	0.279	1.24663e-46	6.14128e-47
Ubl5	5.48924e-48	0.272665	0.991	0.707	1.28946e-46	6.3561e-47
BC004004	5.67558e-48	0.118632	0.581	0.294	1.33212e-46	6.57056e-47
Sun2	5.9163e-48	0.0966149	0.682	0.367	1.38746e-46	6.84246e-47
Dync1i2	6.78507e-48	0.214838	0.924	0.559	1.58986e-46	7.84145e-47
Sucla2	7.12864e-48	0.122447	0.67	0.365	1.66897e-46	8.22722e-47
Sptlc3	7.29513e-48	0.0998463	0.517	0.241	1.70652e-46	8.41634e-47
Cetn2	7.80687e-48	0.138959	0.608	0.321	1.82471e-46	8.99682e-47
Tnfrsf23	8.19175e-48	0.11023	0.503	0.226	1.91307e-46	9.42669e-47
Lamtor2	8.26984e-48	0.221245	0.916	0.542	1.9297e-46	9.51084e-47
Usp53	8.3162e-48	0.166704	0.768	0.437	1.9389e-46	9.56038e-47
Hnrnph2	8.64552e-48	0.118827	0.654	0.338	2.014e-46	9.9313e-47
Hspb1	9.67279e-48	0.123272	1	0.972	2.25144e-46	1.10932e-46
Pmvk	1.03038e-47	0.125087	0.477	0.22	2.39633e-46	1.18061e-46
Pdp1	1.08761e-47	0.115053	0.459	0.208	2.52732e-46	1.24834e-46
Rab8b	1.11593e-47	0.0989359	0.459	0.2	2.59097e-46	1.28164e-46
Asprv1	1.15203e-47	0.159546	0.209	0.044	2.67257e-46	1.31488e-46
Chrac1	1.16372e-47	0.160463	0.826	0.468	2.69745e-46	1.32521e-46
Nus1	1.16986e-47	0.166822	0.848	0.504	2.70944e-46	1.33553e-46
Stxbp3	1.25307e-47	0.138611	0.668	0.361	2.89977e-46	1.42567e-46
Emp1	1.29902e-47	0.265472	0.995	0.805	3.00363e-46	1.48147e-46
Stx8	1.31423e-47	0.119116	0.669	0.365	3.03628e-46	1.49164e-46
Poglut1	1.3869e-47	0.0951325	0.352	0.132	3.20152e-46	1.58143e-46
Syf2	1.56818e-47	0.221605	0.942	0.581	3.61703e-46	1.78474e-46
Orai1	1.66266e-47	0.113149	0.592	0.304	3.83179e-46	1.8855e-46
Rab10os	1.78353e-47	0.106592	0.627	0.324	4.10696e-46	2.02014e-46
Stx17	1.87693e-47	0.0927027	0.432	0.181	4.31848e-46	2.13188e-46
Ist1	1.90761e-47	0.144646	0.822	0.469	4.38547e-46	2.16234e-46
Nrg1	1.91324e-47	0.0870131	0.297	0.092	4.3948e-46	2.16234e-46
DHRSX	1.9287e-47	0.118518	0.609	0.313	4.42669e-46	2.18319e-46
Ophn1	1.95188e-47	0.0814431	0.477	0.216	4.47623e-46	2.20401e-46
Tmem189	1.97447e-47	0.0881961	0.474	0.208	4.52433e-46	2.22479e-46
Fam110a	2.03332e-47	0.101292	0.453	0.195	4.65536e-46	2.29068e-46
Taf6l	2.25794e-47	0.128707	0.659	0.352	5.16541e-46	2.54813e-46
Smarcc1	2.59349e-47	0.156018	0.749	0.426	5.92818e-46	2.91782e-46
Plpp2	2.61592e-47	0.219601	0.923	0.548	5.97458e-46	2.94921e-46
Snx3	2.66331e-47	0.1754	0.871	0.511	6.07785e-46	2.99179e-46
Cops5	2.69086e-47	0.159045	0.812	0.454	6.13574e-46	3.02307e-46
Ythdc1	2.96525e-47	0.19686	0.873	0.533	6.7504e-46	3.33231e-46
Slc22a4	2.99918e-47	0.0964046	0.377	0.147	6.82211e-46	3.36324e-46
Aph1a	3.17113e-47	0.122227	0.73	0.404	7.20738e-46	3.55094e-46
Abhd11	3.36317e-47	0.126693	0.659	0.36	7.63765e-46	3.76072e-46
Arfrp1	3.60861e-47	0.10807	0.64	0.329	8.18839e-46	4.03399e-46
Vapb	3.6128e-47	0.136663	0.701	0.384	8.19125e-46	4.03399e-46
Il1f6	4.19879e-47	0.13879	0.233	0.057	9.51217e-46	4.68949e-46
Arap2	4.6069e-47	0.138026	0.797	0.458	1.04283e-45	5.14311e-46
Rad21	4.87205e-47	0.135962	0.737	0.401	1.10196e-45	5.42879e-46
Sh3pxd2a	5.19427e-47	0.0874761	0.425	0.179	1.17389e-45	5.78084e-46
Gm10709	5.304e-47	0.282271	0.953	0.63	1.19772e-45	5.8986e-46
Ndufc1	5.3133e-47	0.210285	0.903	0.532	1.19885e-45	5.90497e-46
Ccser1	5.65644e-47	0.0600843	0.28	0.082	1.27525e-45	6.28911e-46
Kif2a	6.29932e-47	0.155712	0.747	0.425	1.41904e-45	6.99462e-46
Abcf1	6.54787e-47	0.180205	0.873	0.51	1.47385e-45	7.26634e-46
Arpc5	7.05354e-47	0.258838	0.963	0.62	1.58639e-45	7.81474e-46
Dip2b	7.37174e-47	0.101232	0.602	0.308	1.65663e-45	8.16289e-46
Mpst	7.576e-47	0.130743	0.689	0.371	1.70117e-45	8.38875e-46
Efna3	7.66361e-47	0.0618124	0.168	0.024	1.71946e-45	8.4705e-46
Prkar2a	7.74136e-47	0.108909	0.479	0.222	1.73552e-45	8.55211e-46
Sptbn2	9.60215e-47	0.0885022	0.43	0.182	2.15096e-45	1.05988e-45
Kif13b	1.03156e-46	0.0707932	0.533	0.252	2.30892e-45	1.13625e-45
Rsrc2	1.04793e-46	0.204542	0.896	0.531	2.3437e-45	1.15647e-45
Psmd14	1.04912e-46	0.133296	0.689	0.385	2.3445e-45	1.15647e-45
Rpa1	1.14746e-46	0.0908499	0.421	0.173	2.56221e-45	1.2656e-45
Bvht	1.19049e-46	0.0909421	0.309	0.104	2.65617e-45	1.30857e-45
Paqr5	1.19585e-46	0.115482	0.466	0.213	2.66601e-45	1.31852e-45
Myo18a	1.23912e-46	0.0845795	0.655	0.345	2.76026e-45	1.36139e-45
Ndor1	1.24953e-46	0.0725338	0.34	0.12	2.78126e-45	1.37127e-45
Cyb561	1.38603e-46	0.121066	0.662	0.356	3.08263e-45	1.52364e-45
Mvb12a	1.56266e-46	0.134625	0.758	0.423	3.4727e-45	1.70863e-45
Fdx1	1.61683e-46	0.254059	0.912	0.572	3.59024e-45	1.77294e-45
Zfyve9	1.64943e-46	0.0957757	0.41	0.172	3.65973e-45	1.80434e-45
Calm1	1.71229e-46	0.276859	0.988	0.756	3.79618e-45	1.86848e-45
Rab10	1.73062e-46	0.255376	0.967	0.606	3.8338e-45	1.88883e-45
Rab4a	1.81341e-46	0.134062	0.674	0.372	4.01401e-45	1.97462e-45
Gatad2a	1.83857e-46	0.140482	0.813	0.459	4.0665e-45	2.00576e-45
Rnf183	1.901e-46	0.123779	0.434	0.191	4.20125e-45	2.06953e-45
Nlrp10	2.06875e-46	0.170712	0.726	0.398	4.56838e-45	2.25292e-45
Gm5617	2.27822e-46	0.116919	0.573	0.289	5.02699e-45	2.47952e-45
Pddc1	2.31697e-46	0.111694	0.494	0.236	5.10846e-45	2.52104e-45
Slc4a2	2.42513e-46	0.0916699	0.449	0.2	5.34272e-45	2.63849e-45
Cdc42se1	2.5148e-46	0.133944	0.733	0.408	5.53592e-45	2.72321e-45
Pithd1	2.64288e-46	0.107952	0.531	0.257	5.8133e-45	2.862e-45
Ugcg	2.9745e-46	0.188009	0.855	0.508	6.5376e-45	3.21723e-45
Kdelr1	3.37922e-46	0.185376	0.874	0.503	7.4213e-45	3.65848e-45
Aip	3.42777e-46	0.111061	0.547	0.272	7.52203e-45	3.70969e-45
Mrpl48	3.67687e-46	0.127217	0.663	0.351	8.06234e-45	3.97696e-45
Apoc4	4.21294e-46	0.184323	0.674	0.364	9.23056e-45	4.54617e-45
Ormdl3	4.45194e-46	0.153072	0.696	0.386	9.74658e-45	4.80158e-45
Fuca2	4.45913e-46	0.116284	0.62	0.325	9.75469e-45	4.80861e-45
Socs4	4.74066e-46	0.112306	0.512	0.249	1.03625e-44	5.10651e-45
Akt1s1	4.86261e-46	0.100455	0.606	0.308	1.06207e-44	5.2317e-45
Id2	5.19193e-46	0.183009	0.766	0.444	1.13312e-44	5.58259e-45
Crcp	5.47953e-46	0.10938	0.554	0.278	1.19496e-44	5.88993e-45
1110032A03Rik	5.88432e-46	0.106556	0.512	0.244	1.28223e-44	6.31493e-45
Ndufs7	6.07129e-46	0.181904	0.839	0.477	1.32194e-44	6.51392e-45
Hook1	6.08969e-46	0.113797	0.498	0.238	1.32492e-44	6.5303e-45
Vti1a	7.37013e-46	0.0846073	0.445	0.197	1.60226e-44	7.89671e-45
2310011J03Rik	7.6229e-46	0.111708	0.614	0.316	1.65593e-44	8.15824e-45
Mtus2	8.13531e-46	0.0996327	0.4	0.165	1.76587e-44	8.70822e-45
Dohh	8.27306e-46	0.149889	0.783	0.454	1.79438e-44	8.84044e-45
Ube2m	9.71216e-46	0.218864	0.928	0.567	2.10488e-44	1.03717e-44
Commd7	1.05139e-45	0.110043	0.609	0.312	2.27688e-44	1.12069e-44
Rhoc	1.06266e-45	0.186753	0.682	0.38	2.2995e-44	1.13049e-44
Tia1	1.19192e-45	0.100915	0.439	0.193	2.57721e-44	1.26815e-44
Bcl7b	1.19659e-45	0.119118	0.603	0.318	2.58532e-44	1.27782e-44
Zbtb8os	1.40208e-45	0.114457	0.607	0.311	3.02697e-44	1.48964e-44
Ccndbp1	1.51398e-45	0.109015	0.551	0.281	3.26601e-44	1.60545e-44
Ndufv1	1.54378e-45	0.163235	0.835	0.488	3.32774e-44	1.63609e-44
Hddc2	1.57774e-45	0.125123	0.708	0.387	3.39832e-44	1.67729e-44
Clptm1l	1.58927e-45	0.125991	0.731	0.418	3.42053e-44	1.68661e-44
Idh3a	1.60059e-45	0.127445	0.637	0.346	3.44224e-44	1.69591e-44
Ube2b	1.61271e-45	0.272983	0.973	0.637	3.46565e-44	1.7052e-44
Rab5c	1.64193e-45	0.140689	0.821	0.469	3.52575e-44	1.73565e-44
Uqcrc1	1.71944e-45	0.168221	0.863	0.505	3.68936e-44	1.81892e-44
Grtp1	1.83058e-45	0.0854704	0.367	0.142	3.92481e-44	1.93376e-44
Dctn3	1.97387e-45	0.212183	0.929	0.562	4.22878e-44	2.08011e-44
Mafg	2.07624e-45	0.156402	0.81	0.466	4.44471e-44	2.19457e-44
Arl8b	2.1131e-45	0.142142	0.759	0.428	4.52016e-44	2.22453e-44
Wbp4	2.14005e-45	0.141773	0.807	0.453	4.57431e-44	2.25443e-44
Wfdc2	2.19584e-45	0.254485	0.7	0.386	4.68998e-44	2.31587e-44
Ufd1l	2.6194e-45	0.118167	0.659	0.362	5.59039e-44	2.75589e-44
Pgap2	2.84551e-45	0.183355	0.858	0.48	6.06833e-44	2.99554e-44
Psmc5	3.02552e-45	0.201446	0.906	0.536	6.44731e-44	3.18231e-44
Axin2	3.09224e-45	0.145595	0.785	0.464	6.58447e-44	3.24285e-44
Idi1	3.09537e-45	0.115043	0.375	0.148	6.58612e-44	3.25088e-44
Eif3h	3.59183e-45	0.274994	0.983	0.733	7.63666e-44	3.76187e-44
Nrip1	3.72445e-45	0.288642	0.976	0.672	7.91261e-44	3.89513e-44
Ndufa3	3.78566e-45	0.187364	0.895	0.542	8.03656e-44	3.96542e-44
Bcr	4.14701e-45	0.11043	0.698	0.38	8.79701e-44	4.33879e-44
Mbnl3	4.2542e-45	0.0833377	0.325	0.116	9.01755e-44	4.43998e-44
Rtkn	4.27266e-45	0.0796206	0.53	0.257	9.04983e-44	4.4575e-44
Phactr4	4.56321e-45	0.145118	0.706	0.406	9.65794e-44	4.75663e-44
Mdp1	4.67308e-45	0.101945	0.596	0.311	9.88299e-44	4.8677e-44
Gm19557	5.13416e-45	0.0920102	0.341	0.126	1.08499e-43	5.34314e-44
Tank	5.47951e-45	0.103297	0.509	0.247	1.1571e-43	5.70337e-44
Heca	5.52881e-45	0.0890347	0.576	0.292	1.16663e-43	5.75107e-44
Sox4	5.63461e-45	0.269665	0.916	0.602	1.18763e-43	5.85066e-44
Prkag1	5.63682e-45	0.112654	0.627	0.335	1.18763e-43	5.85664e-44
Setd8	6.09083e-45	0.21901	0.925	0.552	1.28233e-43	6.31917e-44
Gpaa1	6.1929e-45	0.0995148	0.55	0.274	1.30284e-43	6.41811e-44
Ppp2r4	6.80933e-45	0.09154	0.514	0.249	1.43144e-43	7.05566e-44
2010320M18Rik	7.12875e-45	0.087737	0.472	0.217	1.49747e-43	7.38166e-44
Rnf150	7.16142e-45	0.0498165	0.155	0.02	1.5032e-43	7.40716e-44
2310039H08Rik	7.51258e-45	0.120154	0.67	0.358	1.57573e-43	7.76342e-44
Tspan12	7.57523e-45	0.145221	0.683	0.381	1.58768e-43	7.82992e-44
Cdc34	8.10651e-45	0.147007	0.83	0.481	1.69776e-43	8.37113e-44
Kremen1	9.29507e-45	0.0735158	0.391	0.159	1.94523e-43	9.59227e-44
Ube2j2	9.69749e-45	0.165749	0.847	0.482	2.02793e-43	9.99737e-44
Tusc3	9.77676e-45	0.166576	0.829	0.492	2.04197e-43	1.00648e-43
Mrpl18	9.77922e-45	0.108323	0.63	0.33	2.04197e-43	1.00648e-43
Ncbp2	1.01768e-44	0.114712	0.648	0.346	2.12341e-43	1.04892e-43
Gm43740	1.02687e-44	0.0865238	0.196	0.041	2.14098e-43	1.05841e-43
Gtf2h5	1.08768e-44	0.202599	0.895	0.53	2.26607e-43	1.1184e-43
Pak4	1.09317e-44	0.0938124	0.544	0.265	2.27583e-43	1.1184e-43
Irf2	1.10635e-44	0.146793	0.7	0.394	2.30155e-43	1.13808e-43
Mid2	1.15176e-44	0.0889594	0.342	0.13	2.39424e-43	1.17822e-43
Asb8	1.16818e-44	0.101437	0.394	0.168	2.42658e-43	1.19782e-43
Kif1c	1.20509e-44	0.119055	0.725	0.406	2.5014e-43	1.23785e-43
Zdhhc14	1.27355e-44	0.061415	0.339	0.12	2.64152e-43	1.29827e-43
Krt36	1.29571e-44	0.166633	0.273	0.084	2.68551e-43	1.32795e-43
Sin3b	1.30784e-44	0.168383	0.89	0.527	2.70864e-43	1.33718e-43
Map4k4	1.31701e-44	0.122743	0.747	0.416	2.72561e-43	1.34639e-43
Rdh10	1.37362e-44	0.224301	0.891	0.558	2.84068e-43	1.39636e-43
Ppp1r13l	1.42811e-44	0.0750632	0.552	0.271	2.95119e-43	1.45644e-43
Emc3	1.50605e-44	0.125512	0.732	0.409	3.10995e-43	1.53678e-43
Txnl4a	1.58514e-44	0.146634	0.773	0.436	3.27085e-43	1.61701e-43
Rnf5	1.61984e-44	0.099095	0.47	0.217	3.33999e-43	1.6463e-43
Ndufa10	1.65768e-44	0.172987	0.858	0.501	3.41551e-43	1.68571e-43
Lmtk2	1.68276e-44	0.0752708	0.413	0.174	3.46462e-43	1.70477e-43
AI837181	1.69508e-44	0.0958996	0.639	0.339	3.48742e-43	1.72379e-43
Sdr42e1	1.73259e-44	0.0947994	0.316	0.113	3.56199e-43	1.75293e-43
Urah	1.73639e-44	0.209961	0.815	0.471	3.56719e-43	1.76177e-43
Psmc4	1.86461e-44	0.175905	0.888	0.514	3.82497e-43	1.88051e-43
Wwtr1	1.91223e-44	0.159588	0.88	0.527	3.91978e-43	1.92964e-43
Cyhr1	1.94708e-44	0.13583	0.746	0.429	3.9883e-43	1.96861e-43
Rab8a	2.00025e-44	0.127353	0.677	0.372	4.09423e-43	2.01614e-43
Med30	2.00305e-44	0.123414	0.621	0.331	4.09697e-43	2.01614e-43
Gna15	2.02e-44	0.0544755	0.144	0.017	4.12862e-43	2.03482e-43
Lpin3	2.05453e-44	0.0599998	0.214	0.049	4.19613e-43	2.06353e-43
Spns3	2.18337e-44	0.0653052	0.142	0.016	4.45602e-43	2.19279e-43
Wdr83os	2.20661e-44	0.199092	0.89	0.528	4.50017e-43	2.22135e-43
Lrrc8e	2.32063e-44	0.101119	0.407	0.176	4.72926e-43	2.33021e-43
Pvrl2	2.58607e-44	0.210087	0.933	0.585	5.26638e-43	2.59951e-43
Fam83c	2.85255e-44	0.0512885	0.135	0.013	5.80482e-43	2.85839e-43
Btbd19	3.16691e-44	0.0565351	0.209	0.048	6.4381e-43	3.17471e-43
Tprn	3.16835e-44	0.0640754	0.368	0.143	6.4381e-43	3.17471e-43
Scara3	3.35089e-44	0.133645	0.554	0.284	6.80409e-43	3.35255e-43
Gosr2	3.66704e-44	0.101296	0.565	0.292	7.44063e-43	3.67013e-43
Gna12	3.71382e-44	0.0621993	0.436	0.189	7.5301e-43	3.70745e-43
Cisd2	3.84707e-44	0.167642	0.862	0.508	7.79464e-43	3.84457e-43
Tbx3os2	4.08041e-44	0.111527	0.452	0.211	8.26143e-43	4.0713e-43
Usp46	4.41647e-44	0.0989388	0.389	0.161	8.93537e-43	4.40738e-43
6430573F11Rik	4.42802e-44	0.06616	0.287	0.09	8.95228e-43	4.41417e-43
Rc3h1	4.46328e-44	0.163461	0.815	0.48	9.01706e-43	4.44085e-43
Rnf13	4.50622e-44	0.109858	0.622	0.33	9.09723e-43	4.4874e-43
Adrm1	4.83606e-44	0.134776	0.73	0.419	9.75608e-43	4.81228e-43
Rbpms	5.78235e-44	0.120491	0.597	0.306	1.16567e-42	5.74275e-43
Psmd4	5.93906e-44	0.24034	0.958	0.599	1.1964e-42	5.89748e-43
Ddx6	5.94869e-44	0.183761	0.878	0.516	1.19748e-42	5.90316e-43
Abhd17b	6.01082e-44	0.0992736	0.534	0.262	1.20912e-42	5.9584e-43
Ccdc174	6.09086e-44	0.110471	0.597	0.307	1.22434e-42	6.03338e-43
Rps6ka1	6.18295e-44	0.0957875	0.623	0.336	1.24196e-42	6.11815e-43
Psmd11	6.55797e-44	0.171324	0.873	0.507	1.31634e-42	6.4897e-43
Itch	6.6167e-44	0.12436	0.633	0.342	1.32718e-42	6.54436e-43
Aco2	6.84147e-44	0.165131	0.821	0.481	1.37128e-42	6.75701e-43
Eif2s3y	8.10605e-44	0.179034	0.915	0.54	1.62359e-42	8.00587e-43
2022-09-07	8.21981e-44	0.177282	0.865	0.5	1.6452e-42	8.10865e-43
Slc25a1	8.74256e-44	0.104167	0.53	0.265	1.74858e-42	8.61545e-43
Lgals7	9.66345e-44	0.305331	0.574	0.318	1.93138e-42	9.51554e-43
Adam10	9.91057e-44	0.16228	0.85	0.503	1.97936e-42	9.75484e-43
Dsc1	1.03965e-43	0.0671788	0.117	0.007	2.07493e-42	1.02299e-42
Prdx3	1.07536e-43	0.115396	0.616	0.328	2.14466e-42	1.06158e-42
Pdap1	1.18433e-43	0.235828	0.963	0.621	2.36032e-42	1.15905e-42
Atg5	1.19866e-43	0.109937	0.592	0.313	2.38718e-42	1.17785e-42
Tmed3	1.24269e-43	0.173894	0.876	0.498	2.47311e-42	1.21625e-42
Mrpl41	1.27921e-43	0.116833	0.583	0.304	2.54397e-42	1.25459e-42
Smarca4	1.28989e-43	0.15207	0.799	0.466	2.56339e-42	1.26349e-42
Hint3	1.31553e-43	0.0915674	0.506	0.24	2.6125e-42	1.29196e-42
Krt10	1.35422e-43	0.0877091	0.338	0.128	2.68742e-42	1.32039e-42
2410022M11Rik	1.47032e-43	0.0579771	0.33	0.118	2.91576e-42	1.43674e-42
Ppp4c	1.50334e-43	0.103563	0.718	0.393	2.97913e-42	1.46502e-42
Ccdc12	1.56659e-43	0.160613	0.873	0.523	3.10227e-42	1.53122e-42
Tgm5	1.57148e-43	0.0669408	0.124	0.009	3.10975e-42	1.53122e-42
C77080	1.84604e-43	0.154173	0.827	0.5	3.65049e-42	1.80303e-42
Pgap1	1.9786e-43	0.112368	0.316	0.116	3.90987e-42	1.92837e-42
Ttll7	2.01222e-43	0.0892644	0.443	0.198	3.9735e-42	1.95621e-42
Smurf1	2.11874e-43	0.100092	0.526	0.26	4.18089e-42	2.06181e-42
Glod4	2.13396e-43	0.126016	0.669	0.367	4.20796e-42	2.07007e-42
Dnajb9	2.20887e-43	0.119045	0.729	0.412	4.35262e-42	2.14631e-42
Dnaja2	2.21851e-43	0.235364	0.942	0.565	4.36854e-42	2.15451e-42
Scd2	2.26248e-43	0.159555	0.748	0.444	4.45199e-42	2.19179e-42
Spast	2.31617e-43	0.0979415	0.512	0.253	4.55443e-42	2.2484e-42
Gdi2	2.67898e-43	0.217531	0.934	0.563	5.26046e-42	2.59364e-42
Usp15	2.98034e-43	0.0861117	0.585	0.301	5.84811e-42	2.88195e-42
Wdr53	3.11243e-43	0.0774127	0.299	0.102	6.10303e-42	3.00557e-42
Vangl2	3.12907e-43	0.0565515	0.197	0.042	6.13136e-42	3.02278e-42
Lasp1	3.13807e-43	0.154943	0.864	0.533	6.14469e-42	3.03032e-42
Mrps18b	3.17342e-43	0.117772	0.691	0.38	6.20957e-42	3.05713e-42
Cnppd1	3.18717e-43	0.08883	0.596	0.312	6.23212e-42	3.07427e-42
Arl6ip4	3.33327e-43	0.137958	0.736	0.421	6.51325e-42	3.20695e-42
Chtf8	3.65762e-43	0.110331	0.541	0.276	7.14205e-42	3.5223e-42
Wdfy1	3.7035e-43	0.0981916	0.607	0.315	7.2266e-42	3.55832e-42
Commd9	3.98925e-43	0.091595	0.421	0.185	7.77875e-42	3.83454e-42
Idh3b	4.04458e-43	0.130739	0.782	0.447	7.88116e-42	3.87989e-42
Fam134a	4.09293e-43	0.108422	0.533	0.271	7.96982e-42	3.92518e-42
Ctnnbip1	4.67652e-43	0.100157	0.469	0.221	9.09988e-42	4.48828e-42
Trappc5	4.81208e-43	0.121889	0.7	0.392	9.35716e-42	4.60975e-42
Akt2	5.19629e-43	0.0831105	0.568	0.289	1.00972e-41	4.98005e-42
Syt8	5.27794e-43	0.0651332	0.413	0.169	1.02488e-41	5.05316e-42
Syap1	5.99244e-43	0.107993	0.578	0.304	1.16281e-41	5.72869e-42
Map1lc3a	6.1325e-43	0.253584	0.956	0.6	1.18917e-41	5.85852e-42
Atp5d	6.78671e-43	0.273597	0.991	0.718	1.31512e-41	6.4848e-42
Tarbp2	6.82063e-43	0.085427	0.515	0.257	1.32078e-41	6.50895e-42
Tbx3	7.02447e-43	0.168043	0.806	0.499	1.35931e-41	6.6952e-42
Tmem106b	7.09484e-43	0.109088	0.545	0.277	1.37198e-41	6.75729e-42
Gatsl2	7.35345e-43	0.0770224	0.238	0.066	1.42068e-41	7.00025e-42
Rab11b	7.35685e-43	0.130713	0.792	0.457	1.42068e-41	7.00494e-42
Anxa3	7.62695e-43	0.29014	0.961	0.679	1.47183e-41	7.25691e-42
Mtss1	7.85157e-43	0.0654863	0.29	0.095	1.51413e-41	7.46101e-42
Ovol1	8.38362e-43	0.152959	0.611	0.33	1.61451e-41	7.95379e-42
Ntan1	8.45363e-43	0.117612	0.578	0.308	1.62687e-41	8.01472e-42
Tsc22d4	1.04703e-42	0.107655	0.712	0.402	2.01359e-41	9.95228e-42
Fam213a	1.08688e-42	0.332814	0.734	0.475	2.08879e-41	1.03243e-41
Pcp4l1	1.09935e-42	0.148035	0.227	0.062	2.11131e-41	1.04119e-41
Yif1a	1.23542e-42	0.105831	0.636	0.34	2.37101e-41	1.1729e-41
Hoxb7	1.25708e-42	0.0680785	0.252	0.073	2.41092e-41	1.191e-41
Kcnk7	1.27146e-42	0.0764635	0.274	0.087	2.43683e-41	1.19963e-41
Tjp1	1.29122e-42	0.237532	0.929	0.608	2.47302e-41	1.21769e-41
Rab5a	1.419e-42	0.186271	0.901	0.56	2.71588e-41	1.33949e-41
Erlin2	1.42687e-42	0.0957005	0.489	0.233	2.72908e-41	1.34708e-41
Slc35f5	1.43135e-42	0.0899376	0.571	0.296	2.73578e-41	1.34708e-41
Adgrg1	1.51144e-42	0.0916361	0.509	0.246	2.88688e-41	1.42147e-41
Morf4l2	1.85662e-42	0.221073	0.924	0.574	3.54378e-41	1.74976e-41
Tnfrsf19	1.9683e-42	0.104269	0.533	0.267	3.75438e-41	1.85071e-41
Dyrk2	1.9704e-42	0.0712954	0.343	0.131	3.75584e-41	1.85071e-41
Vkorc1l1	2.02869e-42	0.112481	0.648	0.356	3.86431e-41	1.90578e-41
Bcl9	2.11404e-42	0.120713	0.598	0.315	4.02414e-41	1.97954e-41
Wdr26	2.20857e-42	0.189479	0.887	0.539	4.20124e-41	2.07195e-41
Tmem60	2.28984e-42	0.0962317	0.509	0.251	4.35288e-41	2.14549e-41
N4bp2l1	2.44542e-42	0.113272	0.5	0.247	4.64547e-41	2.29384e-41
Egfr	2.46254e-42	0.131004	0.633	0.347	4.67482e-41	2.30164e-41
Mast4	2.50775e-42	0.232615	0.926	0.56	4.75741e-41	2.34683e-41
Fam199x	2.57021e-42	0.0846089	0.392	0.166	4.87261e-41	2.4013e-41
Arfgap2	2.58282e-42	0.106861	0.627	0.341	4.89321e-41	2.40902e-41
Cd3eap	2.71565e-42	0.106479	0.449	0.209	5.14138e-41	2.53802e-41
Dirc2	3.06564e-42	0.129412	0.779	0.446	5.80007e-41	2.86267e-41
Stard3nl	3.13402e-42	0.10884	0.547	0.286	5.92544e-41	2.91665e-41
Cers5	3.16628e-42	0.0778519	0.455	0.205	5.98238e-41	2.95193e-41
Ranbp9	3.39876e-42	0.0867125	0.548	0.284	6.41731e-41	3.16397e-41
Dync1i1	3.80736e-42	0.0472193	0.13	0.013	7.18396e-41	3.54312e-41
Bin1	4.37936e-42	0.124886	0.711	0.402	8.25768e-41	4.07045e-41
Pyroxd1	4.59598e-42	0.0877026	0.477	0.224	8.66029e-41	4.27202e-41
Polr2f	4.71711e-42	0.213592	0.924	0.572	8.88257e-41	4.38052e-41
Cds1	4.75281e-42	0.0859531	0.42	0.188	8.94378e-41	4.4054e-41
4933434E20Rik	4.92724e-42	0.101598	0.585	0.311	9.26578e-41	4.56927e-41
Sri	5.15758e-42	0.212669	0.928	0.564	9.69244e-41	4.77923e-41
Oser1	5.26175e-42	0.119561	0.744	0.423	9.88158e-41	4.86859e-41
3830406C13Rik	5.77694e-42	0.07621	0.36	0.145	1.08418e-40	5.3463e-41
Prelid1	6.26192e-42	0.22904	0.948	0.578	1.17441e-40	5.78641e-41
Ipo7	6.62148e-42	0.141634	0.782	0.466	1.24102e-40	6.11508e-41
Ier3ip1	6.64053e-42	0.156901	0.841	0.489	1.24376e-40	6.12945e-41
Mecom	6.69656e-42	0.0770896	0.531	0.257	1.25341e-40	6.1807e-41
Pik3cb	6.74167e-42	0.0868918	0.561	0.286	1.26101e-40	6.21345e-41
Aurkaip1	6.80121e-42	0.181619	0.882	0.527	1.2713e-40	6.26458e-41
Kxd1	6.99577e-42	0.10517	0.655	0.351	1.30679e-40	6.44453e-41
Tec	7.20454e-42	0.0964309	0.561	0.29	1.3449e-40	6.62424e-41
Get4	7.54356e-42	0.09336	0.645	0.359	1.40724e-40	6.93243e-41
Btf3	7.59351e-42	0.243266	0.995	0.804	1.41562e-40	6.97375e-41
Hibadh	7.83129e-42	0.154207	0.832	0.492	1.45898e-40	7.18948e-41
Tmem51	7.87899e-42	0.0910519	0.377	0.157	1.46689e-40	7.23058e-41
Agap3	8.29062e-42	0.0837769	0.379	0.157	1.5425e-40	7.60173e-41
Ctnnd1	8.59417e-42	0.162915	0.875	0.533	1.59791e-40	7.8716e-41
Cdc5l	9.25182e-42	0.120544	0.672	0.374	1.71905e-40	8.47077e-41
Ncaph2	9.42822e-42	0.116528	0.74	0.433	1.75066e-40	8.62989e-41
Ssb	9.44572e-42	0.262925	0.979	0.631	1.75275e-40	8.64246e-41
Rnf41	1.06186e-41	0.0790594	0.437	0.199	1.96908e-40	9.68776e-41
Phldb3	1.11049e-41	0.0521356	0.433	0.19	2.0579e-40	1.0138e-40
Mrps33	1.18251e-41	0.17349	0.874	0.524	2.1899e-40	1.07702e-40
Rce1	1.19191e-41	0.105322	0.606	0.325	2.20585e-40	1.08543e-40
Zfp622	1.22279e-41	0.112579	0.791	0.471	2.26152e-40	1.11206e-40
Mark2	1.27506e-41	0.116276	0.759	0.437	2.35663e-40	1.16598e-40
Mrps5	1.30644e-41	0.135761	0.76	0.441	2.41145e-40	1.19174e-40
Tmem147	1.3968e-41	0.203784	0.905	0.544	2.57654e-40	1.27277e-40
Actr1a	1.4816e-41	0.0830815	0.57	0.292	2.73115e-40	1.34462e-40
Elovl5	1.57455e-41	0.0874475	0.546	0.272	2.90059e-40	1.42545e-40
Eif2b4	1.60442e-41	0.0848385	0.564	0.291	2.95368e-40	1.45173e-40
Mmp14	1.66538e-41	0.0889396	0.306	0.11	3.06187e-40	1.51226e-40
Snx6	1.66705e-41	0.135854	0.732	0.422	3.06292e-40	1.51226e-40
Erbb2ip	1.73587e-41	0.187186	0.876	0.552	3.18728e-40	1.57461e-40
Rlim	1.77551e-41	0.148152	0.792	0.472	3.25793e-40	1.60976e-40
Akr1a1	1.78526e-41	0.276832	0.98	0.674	3.27367e-40	1.61774e-40
Sppl3	1.80097e-41	0.12375	0.757	0.435	3.30032e-40	1.62571e-40
Sf3b5	1.96242e-41	0.177979	0.872	0.53	3.59384e-40	1.76906e-40
Pigp	2.13524e-41	0.119695	0.615	0.341	3.90778e-40	1.93027e-40
Gpr89	2.4933e-41	0.100846	0.562	0.291	4.56008e-40	2.2445e-40
Prrg4	2.49723e-41	0.117441	0.581	0.312	4.56429e-40	2.25204e-40
Mphosph6	2.54222e-41	0.122406	0.603	0.33	4.64349e-40	2.28658e-40
BC005624	2.83267e-41	0.121094	0.712	0.406	5.17064e-40	2.54598e-40
Fam192a	3.05154e-41	0.0958983	0.514	0.261	5.56652e-40	2.74212e-40
hMETtg	3.07015e-41	0.106154	0.486	0.23	5.59682e-40	2.7583e-40
Lrrc1	3.21314e-41	0.0672679	0.367	0.15	5.85369e-40	2.88221e-40
Stk19	3.29475e-41	0.096343	0.69	0.384	5.99845e-40	2.95212e-40
Dsp	3.38307e-41	0.253557	0.973	0.708	6.15525e-40	3.03091e-40
Pinlyp	3.44708e-41	0.0828441	0.132	0.015	6.26763e-40	3.09167e-40
Rictor	3.57527e-41	0.0909074	0.638	0.354	6.49651e-40	3.20609e-40
Slc44a1	4.20032e-41	0.146128	0.83	0.488	7.6254e-40	3.75645e-40
Ccnt1	4.20199e-41	0.111736	0.699	0.389	7.6254e-40	3.75645e-40
Htatip2	4.50521e-41	0.097125	0.437	0.206	8.17035e-40	4.0311e-40
Csad	4.51734e-41	0.105812	0.526	0.267	8.18705e-40	4.03743e-40
Rab3ip	4.54735e-41	0.109516	0.553	0.294	8.23611e-40	4.05897e-40
Zbtb17	4.55302e-41	0.0742825	0.467	0.226	8.24106e-40	4.05897e-40
Cda	5.01764e-41	0.160069	0.511	0.262	9.07616e-40	4.47535e-40
Crybb1	5.3411e-41	0.0541582	0.148	0.022	9.65501e-40	4.75756e-40
Emc2	5.37525e-41	0.124674	0.67	0.371	9.71047e-40	4.79011e-40
Dctn4	5.56413e-41	0.0843664	0.528	0.268	1.00452e-39	4.94718e-40
Gga1	6.18176e-41	0.0620015	0.572	0.297	1.11531e-39	5.4953e-40
Rbm42	6.38387e-41	0.12667	0.797	0.465	1.15103e-39	5.66949e-40
Myo1e	6.61248e-41	0.121707	0.746	0.419	1.19148e-39	5.87009e-40
Numa1	7.44882e-41	0.142022	0.817	0.488	1.34045e-39	6.60756e-40
Lrp4	7.65893e-41	0.0472673	0.173	0.033	1.37738e-39	6.78945e-40
1110059G10Rik	7.74055e-41	0.0891564	0.397	0.175	1.39116e-39	6.85596e-40
Sh3bp5	8.18744e-41	0.0678221	0.273	0.09	1.47054e-39	7.24991e-40
Pea15a	8.25755e-41	0.0906023	0.494	0.244	1.48218e-39	7.30719e-40
Kdm5c	8.70101e-41	0.0939381	0.63	0.35	1.56077e-39	7.6915e-40
Stx16	8.83738e-41	0.108117	0.518	0.264	1.58422e-39	7.81027e-40
1700112E06Rik	9.25002e-41	0.0708541	0.421	0.187	1.65607e-39	8.16206e-40
Cited2	1.09306e-40	0.136127	0.767	0.448	1.95571e-39	9.61185e-40
Mrpl28	1.14249e-40	0.131416	0.759	0.434	2.04285e-39	1.00463e-39
Acot9	1.14707e-40	0.113031	0.697	0.389	2.04971e-39	1.0128e-39
Xpnpep2	1.15852e-40	0.0499389	0.155	0.025	2.06885e-39	1.02095e-39
Tm2d2	1.17963e-40	0.129205	0.726	0.411	2.10521e-39	1.0379e-39
Sgsm3	1.25723e-40	0.154787	0.785	0.458	2.24228e-39	1.10756e-39
Bmpr1a	1.57848e-40	0.102347	0.601	0.327	2.81343e-39	1.38796e-39
Sowahc	1.60696e-40	0.0645667	0.622	0.338	2.86237e-39	1.41341e-39
Gcc2	1.65941e-40	0.0987616	0.624	0.338	2.95391e-39	1.45638e-39
Arhgef28	1.66856e-40	0.0612365	0.243	0.071	2.96832e-39	1.46422e-39
Nras	1.73854e-40	0.118923	0.776	0.445	3.09085e-39	1.52463e-39
Ctns	1.99502e-40	0.0718924	0.285	0.097	3.54233e-39	1.75022e-39
Baz2b	2.09224e-40	0.106805	0.732	0.423	3.7126e-39	1.82782e-39
Ube2d2a	2.0997e-40	0.213139	0.938	0.575	3.72349e-39	1.8354e-39
Nap1l4	2.19615e-40	0.129269	0.762	0.438	3.89206e-39	1.92159e-39
Nxn	2.22063e-40	0.0708444	0.272	0.09	3.93295e-39	1.93783e-39
Zfp672	2.26113e-40	0.0862645	0.494	0.242	4.00213e-39	1.9715e-39
Pgs1	2.35619e-40	0.0955893	0.671	0.377	4.16775e-39	2.05743e-39
Ufm1	2.39865e-40	0.181706	0.885	0.526	4.24018e-39	2.09098e-39
Use1	2.57762e-40	0.180483	0.901	0.537	4.55368e-39	2.24639e-39
Mkks	3.27926e-40	0.0882948	0.456	0.218	5.78957e-39	2.85407e-39
Nabp2	3.49199e-40	0.0885909	0.494	0.245	6.16127e-39	3.03489e-39
Trappc6a	3.49994e-40	0.175346	0.889	0.537	6.1714e-39	3.04167e-39
Gss	3.95117e-40	0.114945	0.693	0.39	6.96267e-39	3.43058e-39
Ccdc91	4.83179e-40	0.0780896	0.446	0.204	8.50912e-39	4.19223e-39
Psmb5	5.22159e-40	0.243722	0.944	0.588	9.1898e-39	4.52788e-39
Cyfip1	5.39894e-40	0.131348	0.753	0.431	9.49595e-39	4.68107e-39
Vtcn1	5.60435e-40	0.122361	0.627	0.351	9.85106e-39	4.8514e-39
Nhlrc3	5.93872e-40	0.0692409	0.348	0.138	1.04323e-38	5.14272e-39
Rps12-ps3	6.43941e-40	0.201522	0.882	0.554	1.13047e-38	5.57211e-39
Adrbk1	6.47832e-40	0.0783176	0.631	0.342	1.13659e-38	5.60321e-39
Zfp207	7.04023e-40	0.101482	0.669	0.378	1.2344e-38	6.08362e-39
Malt1	7.10865e-40	0.0798223	0.422	0.19	1.24562e-38	6.14027e-39
Smap2	7.19825e-40	0.0954285	0.597	0.328	1.26053e-38	6.21411e-39
Fam136a	7.29733e-40	0.0842109	0.488	0.241	1.27708e-38	6.29648e-39
Rb1cc1	7.3928e-40	0.116415	0.737	0.429	1.29298e-38	6.37012e-39
Vamp7	7.68938e-40	0.0960123	0.512	0.256	1.34401e-38	6.62458e-39
Ddt	8.11643e-40	0.125771	0.736	0.421	1.41777e-38	6.99064e-39
Sptlc1	8.47725e-40	0.0914511	0.49	0.243	1.47987e-38	7.29602e-39
Szrd1	8.86139e-40	0.104525	0.668	0.381	1.54597e-38	7.61822e-39
Bud31	9.40763e-40	0.113787	0.706	0.392	1.64024e-38	8.08609e-39
Eif2b1	9.8159e-40	0.102303	0.542	0.285	1.71036e-38	8.43316e-39
Gm8730	1.17939e-39	0.224548	0.993	0.837	2.05374e-38	1.01272e-38
Snap29	1.18588e-39	0.0827936	0.408	0.184	2.06375e-38	1.02067e-38
Ezh1	1.26559e-39	0.0620904	0.334	0.129	2.2011e-38	1.08861e-38
Sar1a	1.27855e-39	0.164541	0.864	0.509	2.22226e-38	1.0965e-38
Dhx40	1.31932e-39	0.127536	0.694	0.405	2.2917e-38	1.12936e-38
Eif4b	1.32156e-39	0.238454	0.957	0.622	2.29417e-38	1.12936e-38
Limk2	1.35757e-39	0.0685114	0.412	0.186	2.35523e-38	1.16287e-38
Fem1c	1.42968e-39	0.080302	0.506	0.254	2.47879e-38	1.22196e-38
Cisd1	1.44372e-39	0.119673	0.682	0.391	2.50159e-38	1.22975e-38
Fyco1	1.46812e-39	0.0697932	0.423	0.194	2.54229e-38	1.25459e-38
Diablo	1.48325e-39	0.0864295	0.515	0.261	2.56691e-38	1.26234e-38
Bnipl	1.50441e-39	0.0692913	0.359	0.147	2.60191e-38	1.27861e-38
Ift52	1.52408e-39	0.0785558	0.445	0.204	2.63431e-38	1.29486e-38
Ehmt2	1.57603e-39	0.0764826	0.625	0.339	2.72242e-38	1.34514e-38
Gpr87	1.5853e-39	0.0663508	0.148	0.023	2.73675e-38	1.35199e-38
Robo1	1.59305e-39	0.0502355	0.291	0.1	2.74843e-38	1.35199e-38
Hunk	1.64868e-39	0.0495459	0.214	0.055	2.84265e-38	1.40128e-38
Nxf7	1.65247e-39	0.112576	0.455	0.223	2.84744e-38	1.40128e-38
Irf6	1.67723e-39	0.137883	0.833	0.499	2.88832e-38	1.42588e-38
Psmd1	1.69388e-39	0.155134	0.832	0.477	2.91519e-38	1.43349e-38
Lgmn	1.77675e-39	0.0993332	0.518	0.266	3.05594e-38	1.5089e-38
Zfp143	1.91674e-39	0.0661249	0.318	0.119	3.2947e-38	1.62658e-38
Dock9	2.00205e-39	0.0454893	0.39	0.163	3.43924e-38	1.69331e-38
Rrp7a	2.06553e-39	0.102737	0.713	0.407	3.54609e-38	1.7515e-38
Nsdhl	2.15476e-39	0.0819165	0.336	0.135	3.69703e-38	1.81808e-38
9530068E07Rik	2.16337e-39	0.113689	0.642	0.361	3.70952e-38	1.82542e-38
Epn1	2.20218e-39	0.105928	0.712	0.404	3.77376e-38	1.85808e-38
Rad23a	2.23421e-39	0.101214	0.54	0.287	3.82631e-38	1.88227e-38
Fam63b	2.25742e-39	0.0978654	0.591	0.313	3.86369e-38	1.90526e-38
Pole3	2.25964e-39	0.104928	0.662	0.367	3.86512e-38	1.90526e-38
Cd2bp2	2.3258e-39	0.0908662	0.513	0.262	3.97586e-38	1.96307e-38
Pten	2.42777e-39	0.127055	0.767	0.45	4.14766e-38	2.04608e-38
Smim10l1	2.48347e-39	0.100034	0.661	0.372	4.24022e-38	2.0869e-38
Gdpd5	2.55149e-39	0.0715393	0.484	0.235	4.35371e-38	2.1445e-38
Acsl3	2.58452e-39	0.213153	0.884	0.558	4.40738e-38	2.16841e-38
Macf1	2.66958e-39	0.108909	0.813	0.495	4.54966e-38	2.24269e-38
Cnot7	2.75156e-39	0.11261	0.748	0.426	4.68653e-38	2.30848e-38
9530034E10Rik	2.7942e-39	0.0748662	0.181	0.039	4.75612e-38	2.34063e-38
Fdps	2.79582e-39	0.123549	0.505	0.262	4.75612e-38	2.34759e-38
Lin7a	3.12865e-39	0.0623108	0.239	0.071	5.31908e-38	2.62268e-38
Ppp1r14b	3.23523e-39	0.279271	0.965	0.681	5.49695e-38	2.70992e-38
Mrps14	3.24228e-39	0.189772	0.894	0.539	5.50472e-38	2.70992e-38
Stam2	3.24374e-39	0.0860637	0.584	0.313	5.50472e-38	2.70992e-38
Slc9a4	3.30856e-39	0.0470681	0.14	0.02	5.61132e-38	2.76679e-38
Bsdc1	3.79647e-39	0.0923835	0.655	0.366	6.43492e-38	3.17445e-38
Sugt1	3.86257e-39	0.138256	0.827	0.48	6.54301e-38	3.22262e-38
Pmm2	3.92427e-39	0.0783235	0.627	0.345	6.6435e-38	3.27073e-38
Dusp11	4.23435e-39	0.178492	0.912	0.563	7.16411e-38	3.52726e-38
Lztfl1	4.64913e-39	0.0838195	0.482	0.239	7.85883e-38	3.8728e-38
Anapc13	4.65058e-39	0.166102	0.881	0.53	7.85883e-38	3.8728e-38
Cyc1	4.85362e-39	0.208706	0.925	0.575	8.19701e-38	4.03694e-38
Pax9	4.87184e-39	0.0842527	0.347	0.141	8.2228e-38	4.05114e-38
Gm9843	4.97038e-39	0.124853	0.736	0.419	8.38408e-38	4.13183e-38
Nipa2	5.54327e-39	0.121125	0.773	0.447	9.34479e-38	4.60293e-38
Inpp5f	6.20287e-39	0.0844035	0.398	0.178	1.04505e-37	5.1482e-38
Tax1bp1	6.29942e-39	0.274783	0.985	0.685	1.06067e-37	5.22809e-38
Tpgs2	6.65016e-39	0.0628335	0.226	0.065	1.11906e-37	5.51522e-38
Sptlc2	7.06834e-39	0.129659	0.805	0.481	1.18871e-37	5.86003e-38
Phyh	7.10069e-39	0.0885379	0.493	0.248	1.19344e-37	5.88136e-38
Tnrc6b	7.19639e-39	0.0913689	0.609	0.334	1.2088e-37	5.96062e-38
Fer1l4	7.36288e-39	0.0479699	0.429	0.195	1.23602e-37	6.08943e-38
Gtf3c6	7.58266e-39	0.105034	0.604	0.332	1.27215e-37	6.26769e-38
Vopp1	8.19797e-39	0.109455	0.712	0.408	1.37456e-37	6.77629e-38
Wnt11	8.21005e-39	0.0579096	0.221	0.062	1.37576e-37	6.78049e-38
Rpl41	8.41477e-39	0.103297	0.999	0.978	1.40922e-37	6.94152e-38
Ammecr1	8.75198e-39	0.0672057	0.313	0.118	1.46482e-37	7.21783e-38
Slc5a9	8.96945e-39	0.0617945	0.25	0.079	1.50032e-37	7.39489e-38
Wbp5	9.102e-39	0.271557	0.977	0.73	1.52158e-37	7.49758e-38
Hyal2	9.36191e-39	0.0765449	0.397	0.175	1.5641e-37	7.7072e-38
Nsrp1	9.51071e-39	0.0945209	0.578	0.309	1.58801e-37	7.82604e-38
Cpsf3l	9.5334e-39	0.0787259	0.474	0.236	1.59085e-37	7.83783e-38
Mmadhc	9.54893e-39	0.101938	0.611	0.339	1.59249e-37	7.8496e-38
R3hdm2	9.99593e-39	0.0938684	0.604	0.33	1.66605e-37	8.20969e-38
Zswim4	1.00133e-38	0.0908755	0.525	0.27	1.66796e-37	8.20969e-38
Atl3	1.01265e-38	0.0679916	0.45	0.216	1.68581e-37	8.28686e-38
Mtx2	1.01862e-38	0.111134	0.652	0.369	1.69473e-37	8.36394e-38
Mthfd2l	1.09539e-38	0.101563	0.563	0.304	1.82139e-37	9.00923e-38
Mboat2	1.10385e-38	0.0545626	0.2	0.051	1.83435e-37	9.00923e-38
Actn4	1.13244e-38	0.245016	0.994	0.753	1.88075e-37	9.24944e-38
Nop10	1.20649e-38	0.219834	0.924	0.576	2.00255e-37	9.8984e-38
Chd2	1.27333e-38	0.0876128	0.682	0.387	2.11223e-37	1.03831e-37
Tonsl	1.34711e-38	0.188984	0.898	0.546	2.2333e-37	1.10306e-37
Hipk2	1.35654e-38	0.107401	0.676	0.375	2.2476e-37	1.11057e-37
Snw1	1.37555e-38	0.129043	0.779	0.446	2.27775e-37	1.12624e-37
Anp32a	1.43915e-38	0.136542	0.736	0.432	2.38166e-37	1.17451e-37
Tulp4	1.44667e-38	0.0899196	0.662	0.369	2.39268e-37	1.18197e-37
Calcoco1	1.68781e-38	0.0687123	0.449	0.21	2.78987e-37	1.37679e-37
Gpr137	1.75762e-38	0.0587513	0.379	0.162	2.90354e-37	1.43297e-37
Bop1	1.81764e-38	0.0815713	0.512	0.264	3.00092e-37	1.48095e-37
Psma7	1.8303e-38	0.261301	0.968	0.651	3.02004e-37	1.48821e-37
Lamtor3	2.14611e-38	0.102995	0.648	0.367	3.53906e-37	1.74638e-37
Rab14	2.15166e-38	0.179174	0.922	0.56	3.54612e-37	1.74638e-37
Slc35b1	2.31615e-38	0.107264	0.704	0.392	3.81496e-37	1.88336e-37
Pcgf3	2.38803e-38	0.0873113	0.478	0.239	3.93106e-37	1.93791e-37
Mat2b	2.39485e-38	0.0976061	0.573	0.312	3.93997e-37	1.93791e-37
8030411F24Rik	2.6016e-38	0.0485249	0.096	0.004	4.2746e-37	2.10447e-37
Cnot6l	2.60284e-38	0.107626	0.644	0.362	4.2746e-37	2.10447e-37
Rel	2.60668e-38	0.0826494	0.583	0.309	4.27841e-37	2.11133e-37
Dab2ip	2.73453e-38	0.0909323	0.61	0.339	4.48562e-37	2.20711e-37
Gm28856	2.928e-38	0.0563175	0.155	0.027	4.80017e-37	2.36742e-37
Yeats4	3.09274e-38	0.106605	0.69	0.388	5.06729e-37	2.49523e-37
Fhit	3.28499e-38	0.0882864	0.456	0.22	5.37913e-37	2.64711e-37
Stim1	3.41678e-38	0.0912093	0.362	0.157	5.59166e-37	2.75849e-37
Rsrc1	3.54367e-38	0.0742695	0.581	0.311	5.79592e-37	2.85361e-37
Cirbp	3.5471e-38	0.197832	0.917	0.566	5.79815e-37	2.86e-37
Dcaf7	3.65703e-38	0.0703479	0.513	0.263	5.97435e-37	2.9469e-37
Actr2	3.81692e-38	0.191154	0.937	0.594	6.23192e-37	3.07393e-37
Dapp1	3.91772e-38	0.0986447	0.481	0.243	6.39278e-37	3.15256e-37
Dusp14	4.10888e-38	0.168979	0.452	0.231	6.7008e-37	3.30344e-37
Bcl2l11	4.1216e-38	0.197339	0.861	0.55	6.71763e-37	3.30955e-37
Prps2	4.1579e-38	0.0964334	0.394	0.181	6.77286e-37	3.33974e-37
Tmem184a	4.18826e-38	0.0662405	0.291	0.105	6.81835e-37	3.36186e-37
Adipor1	4.25435e-38	0.174145	0.914	0.559	6.92191e-37	3.40802e-37
Dnajc30	4.31616e-38	0.0689703	0.423	0.193	7.0184e-37	3.46215e-37
Spg21	4.57328e-38	0.0901209	0.519	0.268	7.43218e-37	3.66038e-37
Psmd10	4.98056e-38	0.0928984	0.538	0.284	8.08937e-37	3.98645e-37
Zmiz2	5.21439e-38	0.0737289	0.491	0.245	8.46424e-37	4.16815e-37
D8Ertd738e	5.37261e-38	0.255884	0.973	0.637	8.71601e-37	4.29367e-37
Ttc39b	5.55968e-38	0.111449	0.639	0.357	9.01428e-37	4.44301e-37
Mrpl43	5.59186e-38	0.159383	0.865	0.513	9.06122e-37	4.4644e-37
Amica1	5.60282e-38	0.07795	0.187	0.045	9.07372e-37	4.4698e-37
Osbpl3	6.12681e-38	0.0892134	0.528	0.265	9.91658e-37	4.89e-37
Usf2	6.29674e-38	0.0955847	0.658	0.37	1.01857e-36	5.01981e-37
Mettl9	6.30148e-38	0.123573	0.712	0.407	1.01875e-36	5.01981e-37
Denr	6.49182e-38	0.198308	0.918	0.55	1.04856e-36	5.16524e-37
Rbfox2	6.49338e-38	0.112074	0.764	0.451	1.04856e-36	5.16524e-37
Brms1	6.75089e-38	0.0804283	0.58	0.311	1.08952e-36	5.36907e-37
Slc37a1	7.19432e-38	0.0651373	0.382	0.165	1.16042e-36	5.71576e-37
Cnih4	7.7213e-38	0.19929	0.902	0.523	1.2447e-36	6.13355e-37
Pja1	7.73714e-38	0.0734656	0.468	0.228	1.24653e-36	6.14591e-37
Ago2	8.002e-38	0.104314	0.739	0.421	1.28846e-36	6.3487e-37
Ppil2	8.28818e-38	0.0841104	0.592	0.323	1.33378e-36	6.57506e-37
Omp	8.5742e-38	0.0678856	0.243	0.077	1.37901e-36	6.79324e-37
Dnajb1	8.85652e-38	0.212361	0.888	0.594	1.4236e-36	7.01908e-37
Cdo1	9.3934e-38	0.174887	0.494	0.254	1.50903e-36	7.43469e-37
Ndufb10	9.66256e-38	0.227288	0.951	0.599	1.55138e-36	7.64408e-37
Mtus1	1.01955e-37	0.16038	0.865	0.534	1.63601e-36	8.06676e-37
Zfand2a	1.0386e-37	0.106721	0.77	0.457	1.66563e-36	8.22023e-37
Med9	1.05213e-37	0.0991159	0.517	0.268	1.68636e-36	8.29452e-37
Rp9	1.07462e-37	0.113458	0.694	0.387	1.72141e-36	8.44767e-37
Tirap	1.12131e-37	0.0864154	0.409	0.192	1.79518e-36	8.83737e-37
Psen1	1.16756e-37	0.0859232	0.557	0.301	1.86817e-36	9.22662e-37
Ppp1ca	1.24914e-37	0.2366	0.957	0.617	1.99755e-36	9.85187e-37
Tmem123	1.26402e-37	0.152829	0.872	0.539	2.0202e-36	9.92501e-37
Dmpk	1.27507e-37	0.0432319	0.257	0.083	2.03669e-36	1.00711e-36
Naa10	1.276e-37	0.11095	0.692	0.387	2.03701e-36	1.00711e-36
Ywhab	1.30432e-37	0.204092	0.931	0.576	2.08104e-36	1.02226e-36
Rps26-ps1	1.32233e-37	0.0935925	0.623	0.339	2.10858e-36	1.0368e-36
Ccz1	1.32382e-37	0.101096	0.577	0.32	2.10974e-36	1.0368e-36
Pigh	1.37706e-37	0.0671438	0.283	0.101	2.19335e-36	1.08332e-36
Tmem256	1.42166e-37	0.152584	0.815	0.479	2.26309e-36	1.11408e-36
Krt42	1.46764e-37	0.180926	0.171	0.036	2.33497e-36	1.15265e-36
Gml	1.53252e-37	0.0587731	0.145	0.024	2.43681e-36	1.19902e-36
Eif1ad	1.60652e-37	0.110586	0.676	0.385	2.55301e-36	1.26028e-36
Fam221a	1.60909e-37	0.0707771	0.275	0.098	2.55565e-36	1.26028e-36
Immt	1.68257e-37	0.13783	0.786	0.456	2.66956e-36	1.31359e-36
Pitpna	1.68271e-37	0.210305	0.912	0.566	2.66956e-36	1.31359e-36
Tacstd2	1.78465e-37	0.257216	0.997	0.793	2.82967e-36	1.39099e-36
Baiap2l1	1.83257e-37	0.0977921	0.584	0.315	2.90401e-36	1.42925e-36
Ston2	1.85051e-37	0.0598423	0.19	0.047	2.93078e-36	1.44406e-36
Cuta	1.98752e-37	0.114535	0.742	0.417	3.14599e-36	1.55246e-36
Cox17	2.00112e-37	0.121496	0.796	0.469	3.16573e-36	1.55938e-36
Chfr	2.04163e-37	0.0628334	0.351	0.145	3.22617e-36	1.58877e-36
Usp32	2.22158e-37	0.0707915	0.527	0.27	3.50854e-36	1.72798e-36
Ak2	2.53809e-37	0.132125	0.761	0.436	4.00614e-36	1.97594e-36
Appbp2	2.55114e-37	0.0911219	0.67	0.386	4.02448e-36	1.98261e-36
Arf1	2.62732e-37	0.273916	0.995	0.686	4.14232e-36	2.0425e-36
Mapk4	2.63212e-37	0.0430971	0.142	0.022	4.14756e-36	2.0425e-36
Zfp710	2.69073e-37	0.0742372	0.365	0.157	4.23752e-36	2.08793e-36
Abcb8	2.73034e-37	0.0516325	0.318	0.124	4.29749e-36	2.11778e-36
Cox5a	2.73553e-37	0.288523	0.984	0.67	4.30323e-36	2.12435e-36
Snapin	2.83481e-37	0.0715686	0.424	0.196	4.45691e-36	2.19289e-36
Zc3h12c	2.93186e-37	0.104414	0.54	0.286	4.60691e-36	2.2691e-36
Polr1d	2.96629e-37	0.255459	0.981	0.669	4.65839e-36	2.29879e-36
Klhl18	3.03394e-37	0.0732158	0.366	0.156	4.76196e-36	2.34392e-36
Myo1c	3.08193e-37	0.108449	0.743	0.424	4.83457e-36	2.37993e-36
Supt6	3.0842e-37	0.157229	0.852	0.522	4.83543e-36	2.37993e-36
Arhgef16	3.15057e-37	0.066561	0.421	0.192	4.93672e-36	2.43266e-36
Pygb	3.15587e-37	0.0717795	0.553	0.295	4.94226e-36	2.43901e-36
Slc35f6	3.18131e-37	0.0742276	0.416	0.193	4.97931e-36	2.45308e-36
Tdg	3.27517e-37	0.0954936	0.582	0.317	5.12336e-36	2.52739e-36
Camk2d	3.27919e-37	0.123964	0.726	0.422	5.12678e-36	2.52739e-36
Ccnd3	3.48976e-37	0.106676	0.427	0.213	5.45295e-36	2.68771e-36
Nlrc4	3.53357e-37	0.06366	0.249	0.081	5.51833e-36	2.717e-36
Txndc5	3.73778e-37	0.161314	0.839	0.525	5.83398e-36	2.87703e-36
Lrrc8a	3.7714e-37	0.0844454	0.466	0.234	5.88318e-36	2.89849e-36
Rab5b	3.86489e-37	0.0820396	0.362	0.158	6.02566e-36	2.96603e-36
Larp4b	3.91747e-37	0.150502	0.834	0.499	6.10424e-36	3.01046e-36
Gpatch11	4.14799e-37	0.071356	0.3	0.115	6.45984e-36	3.18532e-36
Glyr1	4.17847e-37	0.0949172	0.653	0.372	6.50369e-36	3.20656e-36
Gas2l1	4.21621e-37	0.0766777	0.568	0.3	6.55879e-36	3.23545e-36
Spty2d1	4.29397e-37	0.132576	0.789	0.464	6.67603e-36	3.28729e-36
2310030G06Rik	4.34816e-37	0.0820478	0.364	0.159	6.75654e-36	3.33142e-36
Frmd8	4.43105e-37	0.0625652	0.408	0.185	6.88153e-36	3.3908e-36
Rxra	4.50434e-37	0.0592799	0.26	0.087	6.99147e-36	3.44247e-36
Gskip	4.56192e-37	0.0751705	0.352	0.149	7.07691e-36	3.48644e-36
Atg13	4.74862e-37	0.0703717	0.482	0.241	7.36246e-36	3.6297e-36
Tsn	4.78852e-37	0.138974	0.769	0.452	7.42022e-36	3.65824e-36
Etfa	5.05451e-37	0.133573	0.815	0.484	7.82805e-36	3.85467e-36
Pias1	5.12205e-37	0.0725254	0.394	0.175	7.92828e-36	3.90594e-36
Csk	5.92283e-37	0.0697107	0.405	0.188	9.16271e-36	4.51375e-36
Gpbp1	6.1168e-37	0.10155	0.767	0.442	9.45756e-36	4.66367e-36
Cdc26	6.41318e-37	0.0886928	0.525	0.276	9.91034e-36	4.88196e-36
Actr10	6.65878e-37	0.111509	0.763	0.433	1.02842e-35	5.06957e-36
Cd200r4	6.96999e-37	0.125323	0.709	0.405	1.07589e-35	5.30262e-36
Alg14	7.24737e-37	0.0788975	0.367	0.161	1.11809e-35	5.51259e-36
Nipsnap3b	7.48062e-37	0.104291	0.559	0.304	1.15344e-35	5.68434e-36
Smurf2	7.79454e-37	0.0985042	0.676	0.386	1.20118e-35	5.91667e-36
Ttc1	7.93199e-37	0.10214	0.687	0.387	1.22169e-35	6.01969e-36
Gsk3a	8.13446e-37	0.089392	0.608	0.333	1.25219e-35	6.16812e-36
Maea	8.52386e-37	0.0934637	0.75	0.44	1.31141e-35	6.46045e-36
Gm11808	8.74011e-37	0.101963	0.718	0.413	1.34394e-35	6.62363e-36
Mrpl11	8.81304e-37	0.117303	0.716	0.411	1.35441e-35	6.67302e-36
Eif4ebp2	8.95441e-37	0.0731809	0.497	0.255	1.37489e-35	6.77534e-36
Pacsin3	8.95612e-37	0.0856101	0.619	0.341	1.37489e-35	6.77919e-36
Mri1	9.26833e-37	0.0829666	0.615	0.339	1.42204e-35	7.0099e-36
Rbms1	9.98248e-37	0.115681	0.729	0.415	1.53077e-35	7.54266e-36
Srp14	1.00378e-36	0.21345	0.939	0.561	1.53842e-35	7.55364e-36
Hacd1	1.01144e-36	0.0792451	0.408	0.19	1.54931e-35	7.625e-36
Smad2	1.01695e-36	0.104101	0.644	0.375	1.5569e-35	7.69628e-36
Ncstn	1.04388e-36	0.102391	0.625	0.346	1.59725e-35	7.8429e-36
Dnajc15	1.07575e-36	0.110302	0.632	0.357	1.64512e-35	8.14011e-36
Commd1	1.09436e-36	0.124372	0.785	0.459	1.67266e-35	8.21099e-36
Klhl24	1.09678e-36	0.0892053	0.498	0.259	1.67544e-35	8.2818e-36
Pik3r3	1.15345e-36	0.018187	0.48	0.228	1.76106e-35	8.65353e-36
Nhlrc2	1.17154e-36	0.0672492	0.471	0.233	1.78771e-35	8.79923e-36
Nono	1.25561e-36	0.162077	0.883	0.538	1.91494e-35	9.47093e-36
Myo1d	1.30182e-36	0.0797392	0.625	0.347	1.98433e-35	9.76627e-36
Sertad1	1.34296e-36	0.113592	0.776	0.467	2.04593e-35	1.00613e-35
Sf3b6	1.42508e-36	0.158937	0.909	0.538	2.16985e-35	1.07312e-35
Zfp772	1.43855e-36	0.0638323	0.241	0.077	2.18918e-35	1.08004e-35
Bag2	1.48068e-36	0.106504	0.561	0.307	2.25206e-35	1.10944e-35
Mrpl36	1.50576e-36	0.100435	0.658	0.372	2.28897e-35	1.13131e-35
Kdm2a	1.57199e-36	0.096386	0.721	0.431	2.38834e-35	1.17563e-35
Erc1	1.72932e-36	0.0628327	0.518	0.265	2.62596e-35	1.29473e-35
Gm16286	1.74641e-36	0.176892	0.88	0.518	2.65047e-35	1.30899e-35
Shf	1.75948e-36	0.064003	0.271	0.096	2.66887e-35	1.31576e-35
Ptgfrn	1.77926e-36	0.0939737	0.631	0.351	2.6974e-35	1.32999e-35
Mbd3	1.85557e-36	0.10564	0.737	0.429	2.81158e-35	1.38901e-35
Pvrl3	1.94025e-36	0.0827379	0.537	0.279	2.93829e-35	1.44797e-35
Slc23a1	1.99613e-36	0.0655137	0.264	0.092	3.02127e-35	1.49195e-35
Borcs5	2.07529e-36	0.062668	0.263	0.09	3.1394e-35	1.55078e-35
Csnk1g3	2.08765e-36	0.0855855	0.636	0.35	3.15639e-35	1.5574e-35
Arhgef4	2.21938e-36	0.0543161	0.201	0.054	3.35374e-35	1.65338e-35
Auh	2.23703e-36	0.0769366	0.455	0.226	3.3786e-35	1.66737e-35
Smek2	2.30626e-36	0.0981324	0.658	0.373	3.48127e-35	1.71855e-35
Hars	2.43558e-36	0.0882089	0.579	0.31	3.67451e-35	1.81429e-35
2022-03-02	2.49384e-36	0.0757104	0.437	0.211	3.76036e-35	1.85047e-35
Med10	2.55511e-36	0.112115	0.74	0.427	3.85067e-35	1.90147e-35
Ell	2.83736e-36	0.0674584	0.439	0.216	4.27145e-35	2.10717e-35
Clns1a	2.90857e-36	0.0904184	0.571	0.309	4.3763e-35	2.15795e-35
Tspan31	3.13914e-36	0.0892489	0.564	0.305	4.72068e-35	2.32726e-35
Ndufs6	3.46663e-36	0.204394	0.92	0.562	5.21036e-35	2.57046e-35
Snrnp27	3.48789e-36	0.0992003	0.627	0.344	5.23951e-35	2.58389e-35
Lims1	4.26083e-36	0.0767876	0.526	0.275	6.39718e-35	3.15228e-35
Ecscr	4.40168e-36	0.150756	0.603	0.342	6.60511e-35	3.25414e-35
Rnps1	4.46698e-36	0.130699	0.782	0.454	6.69952e-35	3.30414e-35
Tmem98	4.54892e-36	0.0808468	0.406	0.193	6.81876e-35	3.36147e-35
Khdrbs3	4.6844e-36	0.0743102	0.327	0.135	7.01808e-35	3.45566e-35
Ubn2	4.7989e-36	0.116957	0.762	0.45	7.18578e-35	3.54237e-35
Mfsd7c	4.87904e-36	0.059567	0.208	0.059	7.30187e-35	3.59949e-35
2022-03-05	4.88713e-36	0.103812	0.704	0.401	7.31008e-35	3.60494e-35
Patz1	5.20657e-36	0.0639514	0.297	0.114	7.78372e-35	3.83879e-35
Ube2g1	5.2802e-36	0.092782	0.634	0.352	7.88959e-35	3.88829e-35
Dync1li1	5.33989e-36	0.0920054	0.622	0.349	7.97452e-35	3.93038e-35
Cbx1	5.35346e-36	0.101751	0.7	0.396	7.99052e-35	3.93564e-35
Camk1d	5.36425e-36	0.122943	0.812	0.506	8.00237e-35	3.9409e-35
Gatad2b	5.55633e-36	0.0935102	0.662	0.374	8.2845e-35	4.08577e-35
Slc35e4	5.70058e-36	0.0870077	0.572	0.305	8.49505e-35	4.18642e-35
Wif1	6.31453e-36	0.252441	0.537	0.315	9.40496e-35	4.63197e-35
Ube2l3	6.81264e-36	0.228976	0.948	0.58	1.01414e-34	4.99635e-35
Ptdss2	6.86715e-36	0.0700971	0.379	0.168	1.02172e-34	5.03769e-35
Tollip	6.92313e-36	0.0756857	0.621	0.341	1.0295e-34	5.07166e-35
Ciapin1	6.98818e-36	0.0833086	0.642	0.356	1.03862e-34	5.12025e-35
Asnsd1	7.48688e-36	0.0960935	0.51	0.27	1.11215e-34	5.48359e-35
Faf2	7.6997e-36	0.0925574	0.621	0.349	1.14316e-34	5.63435e-35
Stxbp2	7.74585e-36	0.0826427	0.711	0.406	1.1494e-34	5.66793e-35
Cttnbp2	8.98934e-36	0.0588591	0.334	0.137	1.33321e-34	6.57132e-35
Bcl3	9.09698e-36	0.0763194	0.539	0.286	1.34846e-34	6.6482e-35
Rhoq	9.8888e-36	0.0753343	0.54	0.289	1.46506e-34	7.22153e-35
AI413582	9.94041e-36	0.0925087	0.379	0.175	1.47193e-34	7.2542e-35
Hsd17b4	1.02742e-35	0.0796963	0.507	0.261	1.52055e-34	7.50899e-35
Dkkl1	1.03259e-35	0.112288	0.503	0.257	1.5274e-34	7.50899e-35
2022-03-08	1.05134e-35	0.0811561	0.495	0.256	1.55431e-34	7.65075e-35
Fundc2	1.06471e-35	0.14223	0.796	0.457	1.57324e-34	7.71954e-35
Raly	1.11405e-35	0.157446	0.894	0.552	1.64528e-34	8.0794e-35
Snap23	1.13157e-35	0.0830432	0.542	0.286	1.67028e-34	8.22064e-35
Lsm8	1.15417e-35	0.125825	0.742	0.424	1.70274e-34	8.36173e-35
Trim24	1.16987e-35	0.0748087	0.534	0.281	1.725e-34	8.50267e-35
Nkpd1	1.1977e-35	0.0556678	0.182	0.045	1.76509e-34	8.7161e-35
S100a8	1.30083e-35	0.0913388	0.335	0.14	1.91607e-34	9.43748e-35
Slc16a11	1.43373e-35	0.0702771	0.224	0.069	2.10961e-34	1.03703e-34
Bcas3	1.4408e-35	0.0567758	0.462	0.221	2.1189e-34	1.04319e-34
Gtf2e2	1.44263e-35	0.0784461	0.416	0.198	2.12048e-34	1.04319e-34
Commd2	1.46923e-35	0.108369	0.641	0.374	2.15845e-34	1.06436e-34
Ndufb3	1.47892e-35	0.166633	0.912	0.564	2.17154e-34	1.07104e-34
Cep112	1.48825e-35	0.048712	0.277	0.102	2.18409e-34	1.07771e-34
Hipk1	1.58294e-35	0.11942	0.813	0.481	2.32184e-34	1.14221e-34
Ttc39a	1.61173e-35	0.0666224	0.356	0.155	2.36283e-34	1.16329e-34
Ccng2	1.64053e-35	0.0845762	0.608	0.34	2.4038e-34	1.18434e-34
Zcchc6	1.6635e-35	0.0982989	0.67	0.387	2.43617e-34	1.19816e-34
Ube2q1	1.67725e-35	0.0878505	0.64	0.364	2.45503e-34	1.21196e-34
Tiparp	1.71499e-35	0.27246	0.973	0.689	2.50895e-34	1.23296e-34
Mid1ip1	1.73976e-35	0.091925	0.454	0.23	2.54387e-34	1.25394e-34
Tnfrsf1a	1.77259e-35	0.0881862	0.606	0.332	2.59051e-34	1.27489e-34
Trim15	1.84977e-35	0.0823635	0.302	0.118	2.7019e-34	1.33182e-34
Timp2	1.98295e-35	0.27039	0.965	0.675	2.89492e-34	1.42466e-34
Arhgef7	2.01786e-35	0.0826474	0.442	0.218	2.94435e-34	1.45268e-34
Endou	2.03778e-35	0.0571261	0.113	0.012	2.97186e-34	1.4663e-34
Tm2d1	2.13694e-35	0.0944766	0.639	0.368	3.11486e-34	1.53738e-34
Cpne3	2.1729e-35	0.108388	0.67	0.379	3.16563e-34	1.55812e-34
Kazn	2.42074e-35	0.0578226	0.321	0.131	3.52487e-34	1.73672e-34
Epb41	2.47047e-35	0.111695	0.788	0.483	3.5954e-34	1.77169e-34
Eif2s1	2.49876e-35	0.153447	0.852	0.507	3.63469e-34	1.79227e-34
Ilvbl	2.52652e-35	0.0857061	0.435	0.216	3.67316e-34	1.81284e-34
Cwc15	2.6136e-35	0.137997	0.854	0.505	3.79779e-34	1.86919e-34
Gale	2.77017e-35	0.0672498	0.348	0.149	4.02321e-34	1.98275e-34
Pitpnb	2.8068e-35	0.105977	0.724	0.414	4.0743e-34	2.01034e-34
D17Wsu92e	3.12921e-35	0.159852	0.858	0.538	4.53995e-34	2.23811e-34
Hmbs	3.17604e-35	0.0811865	0.47	0.237	4.6055e-34	2.27269e-34
Cdkn1a	3.35633e-35	0.208871	0.903	0.575	4.86442e-34	2.39884e-34
Triap1	3.35887e-35	0.0780849	0.508	0.267	4.86558e-34	2.39884e-34
Diaph1	3.37366e-35	0.153588	0.862	0.529	4.88449e-34	2.40474e-34
Gabbr1	3.50895e-35	0.0260776	0.388	0.171	5.07773e-34	2.50335e-34
Mtmr3	3.6693e-35	0.0669907	0.505	0.264	5.30703e-34	2.61611e-34
Gpr157	3.71033e-35	0.0417835	0.132	0.021	5.3636e-34	2.64325e-34
Serhl	3.79916e-35	0.0783307	0.424	0.208	5.48918e-34	2.70598e-34
Naa35	3.81413e-35	0.0874032	0.555	0.304	5.50796e-34	2.7117e-34
Rpl29	3.88083e-35	0.217046	0.985	0.796	5.6014e-34	2.7601e-34
Chchd2	4.01861e-35	0.199514	0.998	0.859	5.79727e-34	2.85822e-34
Qdpr	4.06662e-35	0.0798967	0.454	0.226	5.86351e-34	2.89228e-34
Slc30a4	4.12053e-35	0.0836193	0.471	0.244	5.93818e-34	2.9263e-34
Bmp8a	4.16467e-35	0.0444934	0.139	0.024	5.99871e-34	2.95319e-34
Rfwd2	4.39295e-35	0.0706643	0.603	0.337	6.32427e-34	3.11487e-34
Tceb2	4.74041e-35	0.269307	0.986	0.714	6.82098e-34	3.36148e-34
Add1	4.83721e-35	0.104619	0.676	0.397	6.95669e-34	3.43063e-34
Mrpl54	5.02072e-35	0.187841	0.917	0.558	7.21689e-34	3.55639e-34
Edem1	5.32136e-35	0.0655476	0.643	0.367	7.64512e-34	3.76699e-34
Taok3	5.92122e-35	0.127982	0.743	0.441	8.50256e-34	4.18969e-34
Yod1	6.01064e-35	0.0741873	0.579	0.312	8.62655e-34	4.2512e-34
Rbm5	6.23424e-35	0.0681221	0.686	0.399	8.94288e-34	4.40456e-34
Rpf1	6.55031e-35	0.0749732	0.583	0.322	9.39146e-34	4.62843e-34
Bcap29	6.56561e-35	0.0707618	0.332	0.14	9.40858e-34	4.64019e-34
Wbp1l	6.61573e-35	0.0751776	0.43	0.21	9.47555e-34	4.67311e-34
Anapc16	7.20081e-35	0.102261	0.667	0.391	1.0303e-33	5.07734e-34
Cyb5r4	7.67064e-35	0.0763532	0.4	0.191	1.09696e-33	5.40602e-34
Igbp1	7.85451e-35	0.103914	0.704	0.413	1.12269e-33	5.53006e-34
Atxn3	7.96284e-35	0.0762093	0.391	0.182	1.13759e-33	5.60469e-34
Mob1b	8.1885e-35	0.100723	0.688	0.397	1.16923e-33	5.76369e-34
Ptprf	8.35453e-35	0.118145	0.85	0.521	1.19233e-33	5.8733e-34
Prrg2	9.02655e-35	0.0737792	0.481	0.245	1.28758e-33	6.34837e-34
Stk24	9.96113e-35	0.10025	0.754	0.437	1.42017e-33	6.99862e-34
Ascc2	9.97669e-35	0.0611426	0.384	0.178	1.42167e-33	7.00911e-34
Ndufaf3	1.10921e-34	0.0763893	0.423	0.203	1.57981e-33	7.78777e-34
Ap3s1	1.11269e-34	0.0933922	0.614	0.344	1.58396e-33	7.78777e-34
Commd8	1.12061e-34	0.0748923	0.452	0.23	1.59442e-33	7.85394e-34
Sulf2	1.13602e-34	0.0484785	0.276	0.1	1.61552e-33	7.99013e-34
Rgs2	1.15416e-34	0.10009	0.436	0.215	1.64049e-33	8.05613e-34
4930522L14Rik	1.20207e-34	0.0561734	0.185	0.048	1.70772e-33	8.40213e-34
Nudcd3	1.24944e-34	0.080222	0.61	0.347	1.77411e-33	8.74778e-34
Hax1	1.26666e-34	0.102001	0.625	0.346	1.79765e-33	8.88324e-34
Plekhn1	1.33589e-34	0.0353296	0.213	0.062	1.89495e-33	9.36812e-34
Cdc42ep3	1.447e-34	0.0992062	0.359	0.159	2.05048e-33	1.01269e-33
Zfp217	1.49793e-34	0.0798241	0.401	0.193	2.12157e-33	1.04708e-33
Mrpl24	1.63217e-34	0.148644	0.844	0.501	2.31054e-33	1.13725e-33
Rps18-ps3	1.65783e-34	0.0867352	0.604	0.334	2.34567e-33	1.1576e-33
Sdr9c7	1.68633e-34	0.0390562	0.082	0.002	2.3848e-33	1.17792e-33
Sqrdl	1.73467e-34	0.0990453	0.53	0.29	2.45192e-33	1.20519e-33
Tox4	1.87816e-34	0.0937806	0.681	0.389	2.65339e-33	1.30903e-33
Irx3	1.98689e-34	0.0740035	0.403	0.189	2.80559e-33	1.38492e-33
Gnai3	2.09627e-34	0.161447	0.888	0.552	2.95855e-33	1.46074e-33
Apool	2.11352e-34	0.0759232	0.366	0.168	2.98139e-33	1.46695e-33
Blvra	2.29742e-34	0.0703661	0.377	0.172	3.23918e-33	1.59824e-33
Prr15l	2.34673e-34	0.123057	0.524	0.282	3.30704e-33	1.63217e-33
Znhit1	2.4275e-34	0.0987098	0.692	0.406	3.41913e-33	1.68688e-33
6430548M08Rik	2.44825e-34	0.0774327	0.318	0.132	3.44662e-33	1.69991e-33
Cul3	2.51829e-34	0.159185	0.883	0.55	3.54345e-33	1.7476e-33
Ormdl1	2.53935e-34	0.0845585	0.373	0.172	3.57128e-33	1.76059e-33
Coq2	2.67515e-34	0.0762513	0.484	0.248	3.76039e-33	1.85669e-33
Elp5	2.70101e-34	0.112442	0.711	0.426	3.79483e-33	1.86961e-33
Sat1	2.79589e-34	0.241868	0.985	0.771	3.92616e-33	1.93788e-33
Vps36	2.88084e-34	0.0910671	0.622	0.355	4.04342e-33	1.99225e-33
Fam126b	2.88876e-34	0.0864348	0.427	0.211	4.05252e-33	1.99817e-33
Ppp2ca	2.93779e-34	0.243738	0.981	0.704	4.11923e-33	2.03172e-33
Otud7b	2.94615e-34	0.0736405	0.545	0.291	4.12888e-33	2.03761e-33
Cdk2ap1	2.98689e-34	0.0995575	0.672	0.381	4.18388e-33	2.06421e-33
Babam1	3.09576e-34	0.0860166	0.525	0.279	4.33422e-33	2.13908e-33
Spry1	3.11826e-34	0.0677373	0.403	0.191	4.36354e-33	2.15073e-33
Dpf2	3.12422e-34	0.072969	0.442	0.223	4.3697e-33	2.15073e-33
Rnaseh2c	3.70733e-34	0.129056	0.806	0.477	5.18267e-33	2.55616e-33
Vangl1	3.75957e-34	0.0825759	0.542	0.292	5.25308e-33	2.58931e-33
Tshz2	3.84312e-34	0.0693857	0.555	0.299	5.36714e-33	2.64309e-33
Fntb	3.85001e-34	0.0610566	0.339	0.146	5.37409e-33	2.64865e-33
Riok3	3.89654e-34	0.121543	0.789	0.478	5.43633e-33	2.68171e-33
Ost4	3.93819e-34	0.227947	0.955	0.603	5.4917e-33	2.70787e-33
Commd10	3.94519e-34	0.0687926	0.445	0.223	5.49873e-33	2.71339e-33
Ap3s2	4.37105e-34	0.0653935	0.356	0.157	6.08925e-33	3.00041e-33
Nosip	4.5166e-34	0.0657417	0.446	0.221	6.28888e-33	3.10185e-33
Ly6a	4.58477e-34	0.282635	0.939	0.732	6.38063e-33	3.14146e-33
Ap4m1	4.74129e-34	0.0788615	0.342	0.151	6.59517e-33	3.24959e-33
Tlcd1	4.83658e-34	0.062793	0.491	0.256	6.72438e-33	3.3165e-33
Oxsr1	5.05838e-34	0.0576023	0.476	0.241	7.02927e-33	3.46553e-33
Rabggtb	5.09993e-34	0.0969807	0.791	0.484	7.08349e-33	3.4912e-33
4930523C07Rik	5.14418e-34	0.215317	0.882	0.585	7.1414e-33	3.51683e-33
Mrps17	5.179e-34	0.0881498	0.659	0.373	7.18618e-33	3.54245e-33
Nabp1	5.2946e-34	0.0581637	0.707	0.414	7.34061e-33	3.61588e-33
Akt1	5.29554e-34	0.0903949	0.766	0.454	7.34061e-33	3.62092e-33
Bckdk	5.5439e-34	0.0822812	0.523	0.281	7.68108e-33	3.78302e-33
1110065P20Rik	5.55055e-34	0.0856349	0.659	0.372	7.68649e-33	3.78797e-33
[truncated: 5,146 more rows]
