# Supplementary material for: Androgen deprivation induces double-null prostate cancer via aberrant nuclear export and ribosomal biogenesis through HGF and Wnt activation
Source: Nat Commun. 2024 Feb 9;15:1231. doi: 10.1038/s41467-024-45489-4 (PMC10858246; doi:10.1038/s41467-024-45489-4)
Supplement: Supplementary file 8 — Supplementary Data 5 [file 41467_2024_45489_MOESM8_ESM.xlsx]

## Sheet: Sheet1
Supplementary Data 5: (Related to Fig. 4j) DEG List between LE3 vs other LEs from hHGFtg:H11hMET/+:Ctnnb1L(Ex3)/+:PBCre4
gene	p_val	avg_log2FC	LE3.pct	OtherLEs.pct	adj.pval	q_val
Hsp90ab1	5.06566e-163	0.210673	1	0.945	1.41844e-158	1.93553e-159
Rps2	1.72193e-151	0.222563	1	0.933	1.60719e-147	2.18877e-148
Plp2	9.11476e-132	0.328146	0.894	0.474	4.2537e-128	5.79642e-129
S100a6	7.45443e-130	0.151256	1	0.999	2.98188e-126	4.06304e-127
Samd5	8.16298e-121	0.308989	0.855	0.416	2.85714e-117	3.89397e-118
Bmp2	8.49182e-106	0.329245	0.799	0.407	2.3778e-102	3.24116e-103
Rps9	1.62267e-105	0.166138	1	0.965	4.13059e-102	5.62231e-103
Mpzl2	1.3828e-104	0.255717	0.809	0.403	3.22664e-101	4.39026e-102
Slc30a2	2.11502e-104	0.248455	0.716	0.335	4.55558e-101	6.22565e-102
2700094K13Rik	2.63303e-104	0.302634	0.843	0.446	5.26625e-101	7.17167e-102
Fbp1	3.3991e-103	0.353686	0.75	0.402	6.34522e-100	8.65327e-101
Tax1bp3	5.25275e-103	0.279218	0.876	0.463	9.19264e-100	1.25266e-100
Idh3a	1.98453e-102	0.218832	0.717	0.346	3.26875e-99	4.4464e-100
Cnih4	1.85207e-101	0.317741	0.945	0.523	2.8811e-98	3.92366e-99
Stmn1	4.05149e-100	0.34553	0.719	0.341	5.97083e-97	8.13756e-98
Banf1	1.21601e-99	0.27544	0.894	0.494	1.70247e-96	2.32875e-97
Chpt1	3.76393e-99	0.26788	0.693	0.35	5.01875e-96	6.83536e-97
Sh3kbp1	1.09478e-98	0.25635	0.828	0.427	1.3934e-95	1.89146e-96
Immt	1.6278e-98	0.249596	0.854	0.456	1.98175e-95	2.70553e-96
Syngr1	2.63482e-98	0.248303	0.739	0.356	3.07406e-95	4.18347e-96
Lap3	8.40891e-98	0.406549	0.975	0.711	9.41832e-95	1.28425e-95
Oxct1	9.44062e-97	0.314018	0.9	0.507	1.01672e-93	1.38609e-94
Slc25a39	5.11278e-95	0.242509	0.855	0.467	5.30233e-92	7.2252e-93
Phf5a	6.81918e-95	0.269535	0.908	0.503	6.81942e-92	9.29863e-93
Mrpl34	4.80971e-94	0.215532	0.711	0.361	4.64403e-91	6.33198e-92
Stra6	6.02156e-94	0.326058	0.933	0.524	5.62032e-91	7.66069e-92
Gtf2h5	1.62964e-93	0.283292	0.924	0.53	1.47198e-90	2.00733e-91
Tmem159	3.59988e-93	0.294222	0.92	0.527	3.15001e-90	4.29482e-91
Lsm12	4.73373e-93	0.264381	0.895	0.475	4.01664e-90	5.47192e-91
Atg3	4.97453e-93	0.318094	0.941	0.566	4.09682e-90	5.58046e-91
Naa10	7.33798e-93	0.209417	0.773	0.387	5.87059e-90	8.00609e-91
Csrp2	3.163e-92	0.338995	0.995	0.75	2.4602e-89	3.35102e-90
Rnaseh2c	5.92911e-92	0.264204	0.863	0.477	4.48705e-89	6.11851e-90
Wnt4	2.01235e-91	0.28031	0.865	0.467	1.48284e-88	2.01932e-89
Rps8	2.46834e-91	0.118426	1	0.989	1.74094e-88	2.37647e-89
S100a10	2.48696e-91	0.268249	0.999	0.846	1.74094e-88	2.37647e-89
Apoc4	4.36201e-91	0.321693	0.718	0.364	2.97904e-88	4.05971e-89
Leprotl1	6.78811e-91	0.252544	0.899	0.493	4.52557e-88	6.17182e-89
Rpl8	1.04542e-90	0.15765	1	0.968	6.8076e-88	9.32209e-89
Otulin	1.73075e-90	0.212091	0.818	0.434	1.10143e-87	1.50102e-88
Pdha1	2.1268e-90	0.288421	0.923	0.542	1.32339e-87	1.80701e-88
Notum	8.81673e-90	0.183283	0.567	0.233	5.3669e-87	7.31987e-88
Nap1l1	1.64853e-89	0.29365	0.914	0.525	9.82135e-87	1.34023e-87
Rab25	2.84461e-89	0.326744	0.972	0.603	1.65941e-86	2.25876e-87
Cct2	4.4124e-89	0.329889	0.987	0.629	2.52146e-86	3.43586e-87
Acadm	1.55388e-88	0.252962	0.894	0.499	8.70203e-86	1.18346e-86
Adk	4.44202e-88	0.193775	0.735	0.373	2.43884e-85	3.32357e-86
Rnf149	6.90345e-88	0.33262	0.99	0.735	3.71737e-85	5.06569e-86
Hes6	1.05183e-87	0.18726	0.506	0.193	5.55703e-85	7.56321e-86
Cacybp	1.36124e-87	0.238676	0.848	0.459	7.05855e-85	9.61474e-86
Plpp2	1.58117e-86	0.279841	0.946	0.548	8.0499e-84	1.0967e-84
Rhoc	1.77809e-86	0.269797	0.739	0.38	8.89078e-84	1.21346e-84
Borcs8	2.66279e-86	0.188165	0.75	0.388	1.30808e-83	1.78156e-84
Psmd7	1.20505e-85	0.28261	0.933	0.528	5.81771e-83	7.96434e-84
Bzw2	1.98529e-85	0.263571	0.884	0.511	9.42204e-83	1.28764e-83
Gm694	6.32483e-85	0.196029	0.529	0.204	2.95169e-82	4.02122e-83
Gss	1.43667e-84	0.196951	0.755	0.39	6.59481e-82	9.01208e-83
Tecr	2.92172e-84	0.257997	0.925	0.526	1.31954e-81	1.79798e-82
Rexo2	3.3331e-84	0.218294	0.812	0.437	1.48143e-81	2.01788e-82
Ola1	5.71321e-84	0.201285	0.75	0.389	2.49962e-81	3.40603e-82
Smagp	8.00336e-84	0.296997	0.945	0.551	3.44772e-81	4.69861e-82
Gm26735	8.24107e-84	0.17601	0.51	0.196	3.49633e-81	4.76624e-82
Bex1	9.18056e-84	0.385181	0.954	0.59	3.83679e-81	5.23071e-82
Mrps24	1.05658e-83	0.211893	0.819	0.44	4.35078e-81	5.95099e-82
Uqcrc2	1.8327e-83	0.247273	0.917	0.509	7.43733e-81	1.0125e-81
4930523C07Rik	1.98506e-83	0.31573	0.961	0.585	7.94051e-81	1.08529e-81
Ecscr	4.97977e-83	0.244764	0.687	0.342	1.96392e-80	2.67771e-81
Aifm1	1.02505e-82	0.173966	0.652	0.31	3.98643e-80	5.46132e-81
Wif1	2.19275e-82	0.324558	0.649	0.315	8.41085e-80	1.14529e-80
Rpsa	2.60382e-82	0.136134	1	0.982	9.85264e-80	1.34133e-80
H3f3a	2.93063e-82	0.246967	1	0.851	1.09414e-79	1.49142e-80
Smap1	4.43297e-82	0.208862	0.836	0.451	1.63326e-79	2.22527e-80
Eno1	5.04135e-82	0.253164	0.875	0.471	1.83328e-79	2.4988e-80
Gm29865	6.37669e-82	0.181262	0.672	0.317	2.28915e-79	3.12262e-80
Mal	7.19079e-82	0.359855	0.996	0.703	2.54872e-79	3.47452e-80
Mafg	7.68386e-82	0.211348	0.852	0.466	2.68945e-79	3.66491e-80
Dap3	8.06346e-82	0.207916	0.839	0.463	2.78747e-79	3.79877e-80
Ubl4a	1.12334e-81	0.191988	0.789	0.419	3.83593e-79	5.21431e-80
Emc4	1.64864e-81	0.185019	0.796	0.431	5.56188e-79	7.58924e-80
Idh3g	2.26449e-81	0.206441	0.812	0.443	7.54858e-79	1.02712e-79
Slc25a17	4.30482e-81	0.184716	0.771	0.412	1.41811e-78	1.93127e-79
Wasf2	5.91673e-81	0.240509	0.914	0.514	1.92645e-78	2.62794e-79
Rnps1	7.29193e-81	0.208519	0.845	0.454	2.34691e-78	3.1989e-79
Bax	8.29207e-81	0.223072	0.862	0.479	2.63848e-78	3.59637e-79
Ndufb9	8.70766e-81	0.339459	0.99	0.667	2.73959e-78	3.73612e-79
Aplp2	1.31156e-80	0.282014	0.998	0.814	4.08057e-78	5.55676e-79
Parl	2.43866e-80	0.192156	0.77	0.416	7.50383e-78	1.02363e-78
Lactb	2.75517e-80	0.193541	0.735	0.376	8.38561e-78	1.14529e-78
Naa38	7.07782e-80	0.206516	0.788	0.427	2.13103e-77	2.90632e-78
Tomm22	9.65695e-80	0.269308	0.936	0.538	2.87664e-77	3.92321e-78
Mff	1.40427e-79	0.187805	0.792	0.421	4.13905e-77	5.62596e-78
Ndufa10	1.46688e-79	0.226812	0.887	0.501	4.27855e-77	5.84573e-78
Rangap1	3.74577e-79	0.229205	0.831	0.464	1.08129e-76	1.47588e-77
Tspan12	3.92732e-79	0.18347	0.745	0.381	1.12213e-76	1.53094e-77
Rcc2	4.00482e-79	0.184355	0.701	0.366	1.13272e-76	1.54247e-77
Dctn2	5.10631e-79	0.238919	0.894	0.508	1.42982e-76	1.9508e-77
Nucks1	5.4971e-79	0.279126	0.899	0.517	1.524e-76	2.0789e-77
Mrpl24	7.0805e-79	0.231203	0.901	0.501	1.94374e-76	2.64988e-77
Hspb1	7.1689e-79	0.143059	1	0.972	1.9489e-76	2.65751e-77
5031439G07Rik	7.27401e-79	0.161013	0.681	0.341	1.95846e-76	2.66866e-77
Cdc5l	8.38516e-79	0.17906	0.718	0.374	2.23612e-76	3.05046e-77
Samm50	1.48034e-78	0.212854	0.812	0.451	3.91048e-76	5.33026e-77
Eif2s3x	1.56129e-78	0.189009	0.774	0.411	4.08577e-76	5.56587e-77
Plekha1	1.95605e-78	0.229414	0.822	0.456	5.07141e-76	6.92827e-77
Rpl7	3.64404e-78	0.148753	1	0.971	9.36117e-76	1.27487e-76
Ndufa9	5.11668e-78	0.187637	0.77	0.417	1.30247e-75	1.77693e-76
Ppp1r14b	6.27924e-78	0.329828	0.986	0.681	1.58401e-75	2.15988e-76
Pak1ip1	6.67044e-78	0.211769	0.853	0.466	1.66767e-75	2.27353e-76
Pole3	7.68053e-78	0.175448	0.709	0.367	1.90321e-75	2.59463e-76
Mocs2	7.83626e-78	0.205164	0.81	0.435	1.92476e-75	2.62545e-76
Cbx1	8.18108e-78	0.186175	0.746	0.396	1.99199e-75	2.71549e-76
Mrpl20	9.34054e-78	0.238727	0.896	0.525	2.25469e-75	3.07384e-76
Ccdc186	1.19053e-77	0.171873	0.7	0.357	2.84923e-75	3.88288e-76
Ndufs8	1.31386e-77	0.217245	0.858	0.468	3.11773e-75	4.2382e-76
Psmd1	2.01838e-77	0.221197	0.883	0.477	4.7493e-75	6.48033e-76
Bod1	2.15228e-77	0.213433	0.858	0.461	5.02216e-75	6.8399e-76
St13	2.25335e-77	0.303175	0.969	0.589	5.21455e-75	7.09888e-76
Mrpl28	2.74203e-77	0.196902	0.796	0.434	6.29341e-75	8.574e-76
Csnk2b	2.82961e-77	0.22673	0.905	0.518	6.44162e-75	8.78363e-76
Denr	3.07897e-77	0.274784	0.933	0.55	6.95276e-75	9.48247e-76
Fam103a1	3.31158e-77	0.187584	0.825	0.449	7.4182e-75	1.01091e-75
Psmd13	3.4046e-77	0.207256	0.848	0.478	7.56605e-75	1.03015e-75
Slmo2	3.50712e-77	0.175643	0.709	0.362	7.73252e-75	1.05511e-75
Imp3	4.88537e-77	0.22955	0.91	0.511	1.06871e-74	1.45845e-75
Tmco1	5.61947e-77	0.226937	0.875	0.492	1.21977e-74	1.66318e-75
Capg	6.07089e-77	0.328257	0.989	0.67	1.30762e-74	1.78253e-75
Syngr2	6.49476e-77	0.205404	0.844	0.467	1.38824e-74	1.89132e-75
Btf3	6.6081e-77	0.269251	0.997	0.804	1.40177e-74	1.9117e-75
Dedd2	6.71968e-77	0.155443	0.724	0.373	1.41472e-74	1.9289e-75
Ap2s1	8.40493e-77	0.195163	0.841	0.473	1.75632e-74	2.39313e-75
Lrrfip2	9.00778e-77	0.216853	0.889	0.506	1.86835e-74	2.54791e-75
Ptma	1.019e-76	0.179166	1	0.939	2.09801e-74	2.86321e-75
Traf4	1.17342e-76	0.170769	0.721	0.368	2.39832e-74	3.2603e-75
Supt4a	1.68771e-76	0.246497	0.926	0.548	3.42447e-74	4.6752e-75
Acads	2.04289e-76	0.180276	0.708	0.371	4.11532e-74	5.60284e-75
Hadha	2.16778e-76	0.2267	0.905	0.522	4.33571e-74	5.91731e-75
Cs	2.43192e-76	0.164609	0.72	0.382	4.82951e-74	6.5793e-75
Ndufab1	2.482e-76	0.26347	0.933	0.538	4.89425e-74	6.66739e-75
Tusc3	3.27266e-76	0.208482	0.867	0.492	6.40823e-74	8.7298e-75
Ppdpf	3.46709e-76	0.173604	0.748	0.384	6.74181e-74	9.1994e-75
Lamtor4	5.01226e-76	0.212056	0.854	0.477	9.6792e-74	1.31905e-74
Mrpl11	5.83795e-76	0.189101	0.754	0.411	1.11965e-73	1.52705e-74
Rala	5.95209e-76	0.239774	0.906	0.506	1.13377e-73	1.54523e-74
Slc25a11	6.15554e-76	0.179662	0.781	0.42	1.1646e-73	1.58895e-74
Acp1	8.23196e-76	0.216571	0.837	0.465	1.547e-73	2.10866e-74
Tmem208	8.35307e-76	0.221968	0.889	0.507	1.5593e-73	2.12514e-74
Prdx3	1.0461e-75	0.165921	0.661	0.328	1.93986e-73	2.65464e-74
Grpel2	1.19846e-75	0.201631	0.805	0.438	2.20778e-73	3.01391e-74
Perp	1.21982e-75	0.232652	0.912	0.543	2.23244e-73	3.04411e-74
Gm8730	2.83188e-75	0.259224	0.998	0.837	5.14906e-73	7.01549e-74
Thoc7	3.19903e-75	0.199578	0.837	0.46	5.7791e-73	7.88154e-74
Psmb5	4.0859e-75	0.298092	0.968	0.588	7.33392e-73	1.0009e-73
Hadhb	4.46318e-75	0.200061	0.853	0.477	7.96009e-73	1.0845e-73
Fermt1	4.98117e-75	0.221349	0.697	0.356	8.8277e-73	1.20327e-73
Hprt	9.26669e-75	0.191469	0.831	0.455	1.63193e-72	2.22574e-73
Cct5	9.42703e-75	0.316223	0.994	0.68	1.64979e-72	2.25001e-73
Anp32e	9.88682e-75	0.189649	0.679	0.349	1.71951e-72	2.34511e-73
Txn2	1.29323e-74	0.248183	0.911	0.517	2.23529e-72	3.03996e-73
Bspry	1.36549e-74	0.223569	0.908	0.533	2.34572e-72	3.20867e-73
Lamtor5	1.54724e-74	0.190893	0.813	0.445	2.63599e-72	3.58625e-73
Churc1	1.5533e-74	0.208705	0.849	0.473	2.63599e-72	3.58625e-73
Uqcc2	1.63573e-74	0.211769	0.858	0.478	2.75916e-72	3.77162e-73
Gusb	1.67509e-74	0.198364	0.834	0.468	2.80863e-72	3.84048e-73
Papss1	1.89894e-74	0.208741	0.825	0.458	3.16501e-72	4.31754e-73
Aco2	1.94378e-74	0.209385	0.85	0.481	3.22057e-72	4.38236e-73
Emc10	2.17369e-74	0.202924	0.842	0.471	3.58032e-72	4.87308e-73
Cyb5r3	2.5188e-74	0.289296	0.958	0.586	4.12449e-72	5.62596e-73
Polr2g	3.22984e-74	0.171285	0.801	0.436	5.25807e-72	7.16913e-73
Cops7a	3.97934e-74	0.164241	0.724	0.375	6.44078e-72	8.78273e-73
Smc3	4.50068e-74	0.186233	0.738	0.389	7.23775e-72	9.86036e-73
Glo1	4.52343e-74	0.208054	0.892	0.513	7.23775e-72	9.86036e-73
Tcf7	4.59195e-74	0.148334	0.577	0.267	7.30563e-72	9.95618e-73
Hdgf	4.61828e-74	0.291385	0.961	0.587	7.30601e-72	9.96463e-73
Rab15	4.67401e-74	0.234292	0.911	0.52	7.35264e-72	1.00159e-72
Snrpd3	5.46295e-74	0.257989	0.929	0.543	8.54571e-72	1.16448e-72
C1qbp	5.65824e-74	0.26546	0.908	0.529	8.80202e-72	1.20043e-72
Rdx	6.16475e-74	0.193839	0.792	0.42	9.53697e-72	1.29926e-72
Tmem147	7.79324e-74	0.257642	0.927	0.544	1.199e-71	1.63402e-72
Adtrp	8.166e-74	0.14518	0.482	0.195	1.24949e-71	1.70437e-72
Yipf4	1.21689e-73	0.196827	0.855	0.463	1.85185e-71	2.53125e-72
Ndufb2	1.27225e-73	0.23366	0.926	0.537	1.92564e-71	2.62074e-72
Igbp1	1.3192e-73	0.164635	0.779	0.413	1.98266e-71	2.69479e-72
Hddc2	1.32409e-73	0.166955	0.741	0.387	1.98266e-71	2.69479e-72
Eif3l	1.3443e-73	0.246492	0.942	0.574	2.00222e-71	2.72107e-72
Cox14	1.43169e-73	0.27079	0.93	0.54	2.12109e-71	2.88846e-72
Nono	1.56772e-73	0.229099	0.92	0.538	2.31041e-71	3.15456e-72
Eif3e	1.69671e-73	0.329141	0.983	0.645	2.48741e-71	3.39788e-72
Smarce1	1.82363e-73	0.189662	0.836	0.464	2.65955e-71	3.61878e-72
Prdx1	2.02728e-73	0.23477	0.999	0.849	2.94123e-71	4.01542e-72
Prdx2	2.27992e-73	0.321913	0.98	0.638	3.29073e-71	4.48669e-72
Rpl41	2.35189e-73	0.120663	1	0.978	3.37719e-71	4.60072e-72
Acsl4	2.73302e-73	0.22704	0.878	0.512	3.90445e-71	5.3174e-72
Sptssa	2.7511e-73	0.253939	0.93	0.55	3.91033e-71	5.32916e-72
Gtpbp4	2.78223e-73	0.211654	0.845	0.467	3.9346e-71	5.36009e-72
Psmd12	2.96563e-73	0.235431	0.915	0.514	4.17289e-71	5.69765e-72
Sf3b5	3.0398e-73	0.236673	0.902	0.53	4.25587e-71	5.80278e-72
Cycs	3.29955e-73	0.257572	0.905	0.538	4.59656e-71	6.26773e-72
Chchd5	3.65775e-73	0.151037	0.654	0.326	5.07033e-71	6.91707e-72
Mrpl48	3.83117e-73	0.165275	0.687	0.351	5.28457e-71	7.2027e-72
Gspt1	4.17209e-73	0.24795	0.915	0.529	5.72661e-71	7.80366e-72
Psmb7	5.19395e-73	0.22874	0.925	0.546	7.09443e-71	9.66509e-72
Ndufc1	5.28925e-73	0.248031	0.911	0.532	7.18952e-71	9.8035e-72
Psma4	6.77043e-73	0.228072	0.903	0.525	9.1584e-71	1.24856e-71
Amot	7.19024e-73	0.220023	0.654	0.33	9.67951e-71	1.31965e-71
Mcur1	7.65089e-73	0.159722	0.66	0.337	1.02504e-70	1.39736e-71
S100a1	9.64722e-73	0.329465	0.991	0.691	1.28634e-70	1.75429e-71
Psmc4	9.74568e-73	0.220108	0.896	0.514	1.29331e-70	1.76407e-71
Uqcrfs1	1.02504e-72	0.251544	0.94	0.563	1.35388e-70	1.85479e-71
Hmg20b	1.08466e-72	0.161342	0.803	0.442	1.42589e-70	1.93569e-71
Cyc1	1.33597e-72	0.269828	0.947	0.575	1.74807e-70	2.39047e-71
Sugt1	1.39367e-72	0.197544	0.865	0.48	1.81508e-70	2.46813e-71
Cox5a	1.40277e-72	0.330681	0.992	0.67	1.81847e-70	2.47438e-71
Ptgr1	1.46411e-72	0.265724	0.916	0.528	1.88925e-70	2.56854e-71
Eif1ad	1.52142e-72	0.163922	0.73	0.385	1.95418e-70	2.66183e-71
Rnpep	1.67701e-72	0.162128	0.801	0.442	2.14419e-70	2.92858e-71
Serpinb6a	1.84923e-72	0.299428	0.957	0.59	2.35365e-70	3.21027e-71
Mrps23	1.93046e-72	0.163064	0.678	0.346	2.44591e-70	3.33394e-71
Atp6v1d	1.95433e-72	0.202692	0.846	0.478	2.46501e-70	3.35331e-71
Bok	1.96896e-72	0.24106	0.837	0.463	2.47233e-70	3.37252e-71
Mras	2.12408e-72	0.171574	0.689	0.351	2.6552e-70	3.6131e-71
Abcf1	2.1359e-72	0.213432	0.884	0.51	2.65811e-70	3.63098e-71
Metap2	2.30949e-72	0.31204	0.987	0.682	2.86142e-70	3.90208e-71
Evl	2.35212e-72	0.169392	0.786	0.414	2.90139e-70	3.95216e-71
Lsm4	2.71716e-72	0.244419	0.893	0.522	3.33698e-70	4.55435e-71
Dynlt3	3.17276e-72	0.202031	0.858	0.477	3.87949e-70	5.28465e-71
Casz1	3.29215e-72	0.178302	0.755	0.404	4.00798e-70	5.46085e-71
Gas2l3	3.4621e-72	0.199703	0.613	0.296	4.19663e-70	5.71816e-71
Polr2e	3.61811e-72	0.209127	0.867	0.491	4.36096e-70	5.94762e-71
Nkd1	3.62881e-72	0.188858	0.738	0.392	4.36096e-70	5.94762e-71
Srpk2	3.68658e-72	0.185402	0.68	0.355	4.41145e-70	6.02009e-71
Hras	5.12229e-72	0.234325	0.914	0.525	6.10338e-70	8.31753e-71
Qdpr	5.19329e-72	0.139203	0.523	0.226	6.16175e-70	8.39553e-71
Nme1	6.2426e-72	0.318855	0.977	0.666	7.37548e-70	1.00515e-70
Dnajc8	7.56789e-72	0.238486	0.92	0.527	8.90372e-70	1.21426e-70
Sf3b2	9.24004e-72	0.256151	0.92	0.549	1.08255e-69	1.47593e-70
Tcf12	1.10709e-71	0.18102	0.783	0.419	1.29165e-69	1.76565e-70
Skp1a	1.14213e-71	0.304161	0.987	0.693	1.32701e-69	1.80584e-70
Atg101	1.25331e-71	0.192318	0.861	0.496	1.45016e-69	1.97191e-70
Hk2	1.36307e-71	0.232162	0.74	0.397	1.57067e-69	2.13661e-70
Pitpna	1.42064e-71	0.266321	0.949	0.566	1.6303e-69	2.22173e-70
Ube2r2	2.02191e-71	0.217907	0.884	0.497	2.31083e-69	3.14759e-70
Rplp1	2.09104e-71	0.126882	1	0.984	2.38013e-69	3.24342e-70
Ilf2	2.42731e-71	0.170794	0.691	0.357	2.75171e-69	3.75579e-70
Tnfaip8	2.46671e-71	0.262868	0.867	0.482	2.78509e-69	3.80222e-70
Emp2	2.58488e-71	0.255064	0.926	0.534	2.90679e-69	3.9556e-70
Il1r1	3.0695e-71	0.174046	0.77	0.42	3.43797e-69	4.68804e-70
Prmt1	3.48631e-71	0.234576	0.888	0.503	3.88925e-69	5.30816e-70
Ndufs2	3.75787e-71	0.22486	0.927	0.557	4.17556e-69	5.69613e-70
Sox4	3.79854e-71	0.310742	0.934	0.602	4.20406e-69	5.73397e-70
Glrx2	3.8651e-71	0.155279	0.672	0.346	4.2609e-69	5.81661e-70
Akirin2	4.86486e-71	0.207558	0.863	0.492	5.32737e-69	7.26242e-70
Lamtor1	4.87056e-71	0.199027	0.836	0.463	5.32737e-69	7.26242e-70
Rsl24d1	6.04342e-71	0.164925	0.744	0.393	6.58451e-69	8.97215e-70
Psmb3	6.69779e-71	0.273291	0.956	0.577	7.26917e-69	9.91397e-70
Gm43076	7.40381e-71	0.152115	0.504	0.218	8.0044e-69	1.09075e-69
Homer2	8.02479e-71	0.153886	0.614	0.291	8.64239e-69	1.17759e-69
Pfdn1	8.15911e-71	0.216537	0.864	0.498	8.75338e-69	1.19355e-69
Polb	1.11638e-70	0.161416	0.821	0.448	1.19312e-68	1.63196e-69
Chchd2	1.1935e-70	0.219976	1	0.859	1.2707e-68	1.72736e-69
Uqcrc1	1.3389e-70	0.201361	0.876	0.505	1.4201e-68	1.93773e-69
Mrps25	1.46712e-70	0.146966	0.612	0.303	1.55022e-68	2.1177e-69
Smarcc1	1.78565e-70	0.179802	0.776	0.426	1.87969e-68	2.569e-69
Gfra1	1.98711e-70	0.119072	0.418	0.149	2.08394e-68	2.84534e-69
Cdk4	2.09387e-70	0.193913	0.761	0.425	2.1805e-68	2.96611e-69
Mrps16	2.09476e-70	0.16604	0.769	0.412	2.1805e-68	2.96611e-69
Ndufv1	2.22053e-70	0.200671	0.852	0.488	2.30285e-68	3.13893e-69
Nradd	2.41722e-70	0.156227	0.6	0.285	2.49758e-68	3.40909e-69
Mrpl32	2.52402e-70	0.157363	0.751	0.407	2.59835e-68	3.53691e-69
Vps36	2.68209e-70	0.156293	0.678	0.355	2.75096e-68	3.7477e-69
Stc1	2.74375e-70	0.115597	0.369	0.114	2.80393e-68	3.81762e-69
Zmat2	2.85919e-70	0.201928	0.858	0.478	2.91128e-68	3.97032e-69
Elof1	2.88466e-70	0.186965	0.791	0.432	2.92657e-68	3.9836e-69
Hsbp1	3.21056e-70	0.246299	0.953	0.567	3.24544e-68	4.42403e-69
Mrps21	3.27279e-70	0.2103	0.868	0.495	3.29645e-68	4.49051e-69
Suclg1	3.67456e-70	0.211462	0.867	0.495	3.68787e-68	5.02174e-69
H2afy	3.77491e-70	0.233139	0.905	0.525	3.77505e-68	5.14015e-69
Nup50	4.49014e-70	0.182692	0.852	0.48	4.47432e-68	6.10004e-69
Tmem256	5.31298e-70	0.208992	0.858	0.479	5.27549e-68	7.18849e-69
Psmc5	6.00437e-70	0.23266	0.916	0.536	5.94093e-68	8.09389e-69
Ndufv2	6.5361e-70	0.209595	0.866	0.492	6.44428e-68	8.79128e-69
Gpc1	6.68901e-70	0.167522	0.732	0.386	6.57189e-68	8.96136e-69
Ndufa4	7.64053e-70	0.296574	0.995	0.751	7.48051e-68	1.01981e-68
Palmd	8.62622e-70	0.223573	0.615	0.314	8.41612e-68	1.14795e-68
Anapc5	9.16682e-70	0.157063	0.768	0.417	8.9125e-68	1.21554e-68
Cops5	9.21734e-70	0.187831	0.823	0.454	8.93061e-68	1.21794e-68
Supt16	1.03865e-69	0.198369	0.808	0.443	1.00287e-67	1.36908e-68
Carkd	1.06905e-69	0.194664	0.847	0.469	1.02867e-67	1.40373e-68
Cetn2	1.10712e-69	0.15968	0.636	0.321	1.06166e-67	1.45122e-68
Fam210b	1.23426e-69	0.160905	0.747	0.407	1.17954e-67	1.60262e-68
Fkbp4	1.32221e-69	0.250784	0.92	0.534	1.2593e-67	1.71403e-68
Nubp1	1.42132e-69	0.148834	0.632	0.318	1.3491e-67	1.83763e-68
Dnajc15	1.44758e-69	0.161389	0.682	0.357	1.36938e-67	1.87012e-68
Nudcd2	1.50182e-69	0.153642	0.591	0.289	1.4159e-67	1.92809e-68
Fam49b	1.55827e-69	0.147486	0.631	0.315	1.4642e-67	1.99848e-68
Cd151	1.57002e-69	0.180237	0.815	0.458	1.47031e-67	2.00457e-68
Mrps14	1.61482e-69	0.23797	0.925	0.539	1.50722e-67	2.04879e-68
Fyttd1	1.69578e-69	0.173264	0.824	0.46	1.57752e-67	2.15613e-68
Cuedc2	1.80724e-69	0.16915	0.723	0.38	1.67565e-67	2.28804e-68
1110004F10Rik	1.99439e-69	0.236339	0.888	0.524	1.84307e-67	2.50728e-68
Stoml2	2.44272e-69	0.156333	0.648	0.33	2.24995e-67	3.06414e-68
Mrpl12	2.87849e-69	0.215823	0.858	0.5	2.64264e-67	3.60483e-68
Ybx3	3.41099e-69	0.296014	0.988	0.719	3.12128e-67	4.25427e-68
Hspd1	3.59297e-69	0.290079	0.942	0.567	3.2771e-67	4.46425e-68
Mrps5	3.88623e-69	0.172944	0.792	0.441	3.53307e-67	4.8216e-68
2700060E02Rik	4.28802e-69	0.262139	0.954	0.563	3.88573e-67	5.30019e-68
Vdac3	4.35315e-69	0.178105	0.825	0.461	3.93202e-67	5.35698e-68
Ndufb6	4.42499e-69	0.223788	0.908	0.523	3.98406e-67	5.42568e-68
Lypd2	4.8233e-69	0.217338	0.396	0.135	4.32875e-67	5.89773e-68
Fkbp8	5.58438e-69	0.20144	0.887	0.51	4.99579e-67	6.80585e-68
Ssrp1	6.01521e-69	0.180469	0.72	0.385	5.36407e-67	7.31913e-68
Nhp2	6.30699e-69	0.307809	0.981	0.641	5.60642e-67	7.64736e-68
Glod4	6.53272e-69	0.157408	0.697	0.367	5.7887e-67	7.88894e-68
Nasp	6.67168e-69	0.190098	0.794	0.444	5.89318e-67	8.03265e-68
Ywhaq	7.05915e-69	0.304462	0.978	0.617	6.21582e-67	8.47559e-68
Ten1	7.32497e-69	0.167567	0.717	0.385	6.42967e-67	8.76018e-68
Nudt21	7.70787e-69	0.168553	0.754	0.408	6.74462e-67	9.19807e-68
Psma1	9.14092e-69	0.197039	0.869	0.495	7.97367e-67	1.08701e-67
Ndufa8	9.46223e-69	0.231887	0.905	0.532	8.22832e-67	1.12157e-67
Cttnbp2nl	9.93637e-69	0.176418	0.77	0.422	8.61388e-67	1.17483e-67
Vil1	1.08502e-68	0.163162	0.718	0.347	9.37702e-67	1.28037e-67
Wdr83os	1.09153e-68	0.230933	0.911	0.528	9.40432e-67	1.28037e-67
Ssna1	1.2682e-68	0.158391	0.729	0.396	1.08929e-66	1.48268e-67
Zfp91	1.27309e-68	0.217838	0.906	0.526	1.09015e-66	1.48268e-67
Apex1	1.59781e-68	0.158947	0.672	0.351	1.36403e-66	1.86225e-67
Higd2a	1.75805e-68	0.241246	0.95	0.559	1.49627e-66	2.04225e-67
Chmp4c	2.68813e-68	0.152895	0.679	0.354	2.27737e-66	3.10469e-67
Rpl17	2.69687e-68	0.142499	1	0.969	2.27737e-66	3.10469e-67
Cript	2.70022e-68	0.163761	0.787	0.435	2.27737e-66	3.10469e-67
Mrto4	3.172e-68	0.17915	0.785	0.442	2.66724e-66	3.63419e-67
Slc25a24	3.21569e-68	0.224751	0.881	0.509	2.69589e-66	3.68046e-67
Sdhc	3.95481e-68	0.184138	0.802	0.446	3.30563e-66	4.50137e-67
Mrps33	4.13625e-68	0.216742	0.889	0.524	3.447e-66	4.70122e-67
Npm1	5.67019e-68	0.263997	0.998	0.825	4.69736e-66	6.40411e-67
Alg5	5.69607e-68	0.160224	0.752	0.408	4.70489e-66	6.419e-67
Asap2	6.77632e-68	0.136192	0.672	0.341	5.5807e-66	7.61278e-67
Pa2g4	6.84143e-68	0.203502	0.84	0.485	5.6178e-66	7.65763e-67
Dpp4	6.92701e-68	0.184151	0.834	0.466	5.67144e-66	7.7357e-67
Gipc1	7.65153e-68	0.218733	0.885	0.497	6.24637e-66	8.51451e-67
1110008F13Rik	8.2139e-68	0.253896	0.936	0.551	6.68597e-66	9.11124e-67
Tmbim1	8.8219e-68	0.212383	0.897	0.512	7.16006e-66	9.75982e-67
Ralbp1	9.4644e-68	0.23197	0.904	0.535	7.65933e-66	1.04378e-66
Raly	1.04317e-67	0.214174	0.922	0.552	8.41783e-66	1.14419e-66
Timm8b	1.22575e-67	0.230939	0.915	0.535	9.86271e-66	1.34933e-66
Glrx3	1.36633e-67	0.19899	0.876	0.513	1.09623e-65	1.49861e-66
Mrpl13	1.50083e-67	0.172016	0.712	0.383	1.20071e-65	1.63612e-66
Kctd1	1.62351e-67	0.153825	0.585	0.28	1.29515e-65	1.76198e-66
Polr2c	1.6721e-67	0.163597	0.77	0.421	1.33013e-65	1.8112e-66
Mlec	1.74771e-67	0.166876	0.756	0.402	1.38634e-65	1.89259e-66
Cmpk1	1.77176e-67	0.204126	0.86	0.477	1.40144e-65	1.90881e-66
Sde2	1.98454e-67	0.180291	0.808	0.447	1.56533e-65	2.12926e-66
Irx5	2.07666e-67	0.146405	0.597	0.291	1.63339e-65	2.23052e-66
Tmsb4x	2.18447e-67	0.0969632	1	1	1.71337e-65	2.33121e-66
Tpd52l1	2.2298e-67	0.218397	0.861	0.479	1.74404e-65	2.37801e-66
Slc25a4	2.34357e-67	0.212138	0.876	0.514	1.82792e-65	2.48836e-66
Dpy30	2.70127e-67	0.159883	0.729	0.392	2.10106e-65	2.86321e-66
Cyfip1	2.80323e-67	0.171426	0.791	0.431	2.17433e-65	2.96103e-66
Ccdc47	3.01295e-67	0.156272	0.751	0.408	2.33054e-65	3.17432e-66
Aspscr1	3.69433e-67	0.310527	0.851	0.55	2.84972e-65	3.88072e-66
Snrpc	4.67546e-67	0.167613	0.777	0.422	3.59664e-65	4.90837e-66
Rpl6l	4.77544e-67	0.175229	0.845	0.466	3.66348e-65	4.99951e-66
Vapb	4.8214e-67	0.148805	0.728	0.384	3.68864e-65	5.02757e-66
Eef1g	5.5695e-67	0.27026	0.999	0.786	4.24937e-65	5.79404e-66
Atp5c1	5.84027e-67	0.310302	0.984	0.649	4.44384e-65	6.05839e-66
Exosc5	6.01623e-67	0.157747	0.656	0.341	4.56533e-65	6.2282e-66
Zfp593	7.81587e-67	0.192206	0.849	0.477	5.91492e-65	8.06859e-66
Acbd6	8.06333e-67	0.161155	0.752	0.419	6.08575e-65	8.2938e-66
Tpd52l2	8.65503e-67	0.173298	0.84	0.466	6.51477e-65	8.88725e-66
Max	9.15231e-67	0.169579	0.818	0.458	6.87061e-65	9.36494e-66
Dab2ip	1.0367e-66	0.132788	0.662	0.339	7.76164e-65	1.06158e-65
Dtymk	1.08097e-66	0.198361	0.68	0.37	8.07156e-65	1.09947e-65
Cdc37	1.12643e-66	0.2439	0.948	0.575	8.38861e-65	1.14732e-65
Brk1	1.34103e-66	0.271652	0.96	0.568	9.96027e-65	1.35693e-65
Hspb8	1.49868e-66	0.177529	0.792	0.439	1.11017e-64	1.51493e-65
Ncbp2	1.50903e-66	0.147573	0.663	0.346	1.11489e-64	1.521e-65
Sash1	1.78524e-66	0.142669	0.707	0.378	1.31549e-64	1.7983e-65
Tmpo	1.88908e-66	0.173512	0.694	0.366	1.38835e-64	1.89378e-65
Ndufs5	2.13744e-66	0.237429	0.933	0.562	1.56677e-64	2.13867e-65
Rtcb	2.25465e-66	0.173703	0.813	0.45	1.64837e-64	2.24273e-65
Myo1b	2.30492e-66	0.139951	0.69	0.359	1.68073e-64	2.28659e-65
Ppm1g	2.45776e-66	0.15656	0.743	0.41	1.78752e-64	2.43931e-65
Eif2s1	2.81416e-66	0.209731	0.885	0.507	2.04143e-64	2.77915e-65
Hacd4	3.25742e-66	0.167768	0.639	0.329	2.35687e-64	3.21588e-65
Tmem261	3.59382e-66	0.131351	0.56	0.266	2.59357e-64	3.53228e-65
Glmp	3.78856e-66	0.185751	0.828	0.464	2.72708e-64	3.71948e-65
BC031181	4.24645e-66	0.194438	0.867	0.494	3.04884e-64	4.16023e-65
Maf1	4.93424e-66	0.135347	0.666	0.34	3.5336e-64	4.81352e-65
Rpl4	5.04665e-66	0.204425	0.999	0.885	3.60488e-64	4.91811e-65
Mgst3	5.19017e-66	0.229187	0.828	0.471	3.69796e-64	5.04159e-65
Nap1l4	5.41714e-66	0.16697	0.791	0.438	3.84988e-64	5.25165e-65
Fundc2	5.59496e-66	0.195543	0.831	0.457	3.96619e-64	5.40266e-65
Aimp1	5.72567e-66	0.25378	0.95	0.579	4.0486e-64	5.52398e-65
Trappc3	5.87443e-66	0.153726	0.758	0.412	4.14332e-64	5.64469e-65
Rab1b	6.20394e-66	0.13242	0.682	0.352	4.36474e-64	5.94704e-65
Ccdc34	6.39584e-66	0.218029	0.672	0.355	4.48847e-64	6.1235e-65
Daam1	7.10321e-66	0.184491	0.779	0.429	4.97242e-64	6.77627e-65
Srsf9	8.16376e-66	0.190304	0.869	0.498	5.70058e-64	7.76852e-65
Tsg101	8.24526e-66	0.156639	0.786	0.44	5.74317e-64	7.83467e-65
Yy1	1.00231e-65	0.17544	0.869	0.502	6.96417e-64	9.473e-65
0610011F06Rik	1.03547e-65	0.206018	0.894	0.512	7.17677e-64	9.82753e-65
Uchl3	1.19552e-65	0.225266	0.857	0.496	8.26561e-64	1.13115e-64
Trappc2l	1.208e-65	0.15826	0.768	0.429	8.33131e-64	1.13776e-64
Glud1	1.24335e-65	0.172918	0.865	0.503	8.55405e-64	1.16311e-64
S100a13	1.25946e-65	0.158832	0.742	0.399	8.64369e-64	1.17897e-64
Epcam	1.31248e-65	0.227569	0.999	0.87	8.98552e-64	1.22276e-64
Snx6	1.44477e-65	0.168457	0.765	0.422	9.86708e-64	1.34082e-64
Dph3	1.79498e-65	0.223589	0.917	0.535	1.2229e-63	1.66266e-64
C130074G19Rik	1.95146e-65	0.124874	0.691	0.365	1.32629e-63	1.80688e-64
Dhrs4	1.96597e-65	0.147628	0.612	0.313	1.33291e-63	1.82099e-64
Ebp	1.98514e-65	0.156786	0.733	0.4	1.34266e-63	1.83504e-64
Ogdh	2.01446e-65	0.136444	0.697	0.367	1.35921e-63	1.84902e-64
Emc2	2.24971e-65	0.158973	0.693	0.371	1.51428e-63	2.06482e-64
Mkrn1	2.33711e-65	0.220509	0.906	0.522	1.56934e-63	2.14226e-64
Ddx1	2.39736e-65	0.155831	0.742	0.404	1.60594e-63	2.19193e-64
Map3k2	2.4297e-65	0.149745	0.691	0.363	1.62372e-63	2.21404e-64
Sgms1	2.60199e-65	0.125305	0.703	0.374	1.73472e-63	2.36329e-64
Strap	2.69402e-65	0.22461	0.927	0.544	1.79181e-63	2.43929e-64
Ndufs7	2.77703e-65	0.207629	0.846	0.477	1.84265e-63	2.51492e-64
Cops6	2.82311e-65	0.188085	0.843	0.478	1.86879e-63	2.54508e-64
Yaf2	3.36466e-65	0.137066	0.646	0.335	2.22202e-63	3.02528e-64
Chmp5	3.89258e-65	0.216227	0.909	0.526	2.56461e-63	3.49424e-64
Pcbd1	4.25596e-65	0.164767	0.702	0.366	2.79744e-63	3.81762e-64
Tnfrsf11b	4.63202e-65	0.272626	0.785	0.42	3.0375e-63	4.13948e-64
Polr2f	5.247e-65	0.247405	0.932	0.572	3.43142e-63	4.68081e-64
Map4k4	5.25724e-65	0.153558	0.761	0.416	3.43142e-63	4.68081e-64
Pebp1	5.34331e-65	0.299856	0.995	0.74	3.47949e-63	4.74095e-64
Fam134b	5.40828e-65	0.177938	0.804	0.448	3.51363e-63	4.79195e-64
Mea1	6.5064e-65	0.132035	0.643	0.334	4.21726e-63	5.75294e-64
Mrpl54	7.03284e-65	0.239921	0.935	0.558	4.54796e-63	6.19812e-64
Hadh	7.08407e-65	0.159068	0.718	0.388	4.57053e-63	6.22782e-64
Dek	7.25718e-65	0.213244	0.809	0.451	4.67145e-63	6.37147e-64
Rbpj	8.34496e-65	0.142464	0.702	0.379	5.35934e-63	7.30251e-64
Hmgb3	8.48505e-65	0.150262	0.638	0.327	5.43684e-63	7.41684e-64
Hmgb1	9.97433e-65	0.339456	0.99	0.655	6.37651e-63	8.68988e-64
Mast4	1.10541e-64	0.271959	0.932	0.56	7.0507e-63	9.65275e-64
Rps12-ps3	1.16171e-64	0.234769	0.935	0.554	7.39295e-63	1.00646e-63
Sec14l1	1.20311e-64	0.120703	0.636	0.323	7.63908e-63	1.03881e-63
Nt5c	1.35323e-64	0.159606	0.754	0.423	8.57279e-63	1.16601e-63
Tubb2b	1.35629e-64	0.189989	0.737	0.406	8.57279e-63	1.172e-63
Idh3b	1.63289e-64	0.161156	0.803	0.447	1.02979e-62	1.40151e-63
Frmd6	1.6793e-64	0.190779	0.749	0.415	1.05668e-62	1.44126e-63
Pam16	1.7574e-64	0.148023	0.691	0.367	1.10334e-62	1.5065e-63
Itpa	2.21884e-64	0.127131	0.564	0.273	1.38993e-62	1.896e-63
Twf1	2.24933e-64	0.175679	0.785	0.442	1.40588e-62	1.91733e-63
Cib1	2.27711e-64	0.137942	0.706	0.371	1.42007e-62	1.93857e-63
Atp5g2	2.85662e-64	0.283622	0.998	0.76	1.77751e-62	2.42631e-63
Mtch1	3.11392e-64	0.198314	0.894	0.511	1.93332e-62	2.63255e-63
Tfrc	3.97537e-64	0.14807	0.569	0.274	2.4627e-62	3.36153e-63
Ndufa11	4.01642e-64	0.263905	0.96	0.571	2.48265e-62	3.38782e-63
Bud31	4.26395e-64	0.15224	0.728	0.392	2.62984e-62	3.58217e-63
Dazap1	4.27993e-64	0.14868	0.754	0.421	2.63389e-62	3.59108e-63
Avpi1	4.75848e-64	0.196702	0.799	0.435	2.92198e-62	3.98506e-63
Tmod3	4.8361e-64	0.230361	0.942	0.585	2.96315e-62	4.04317e-63
Sae1	5.52964e-64	0.14107	0.642	0.328	3.38069e-62	4.60948e-63
Sbspon	5.55461e-64	0.188031	0.634	0.319	3.38856e-62	4.61607e-63
Pon2	5.62188e-64	0.278286	0.978	0.6	3.42214e-62	4.66413e-63
Uqcr10	5.69087e-64	0.281464	0.977	0.661	3.45662e-62	4.71198e-63
Abhd11	5.72143e-64	0.140131	0.676	0.36	3.46765e-62	4.72658e-63
Psmd2	6.73867e-64	0.186386	0.849	0.491	4.07537e-62	5.5574e-63
Ly6c1	6.8396e-64	0.259877	0.771	0.42	4.12749e-62	5.6277e-63
Wnt5a	6.92862e-64	0.125408	0.547	0.254	4.17222e-62	5.68948e-63
Eif3c	7.1396e-64	0.299915	0.984	0.626	4.29004e-62	5.84931e-63
Psma6	7.38529e-64	0.203324	0.881	0.504	4.42817e-62	6.04116e-63
Snrpf	7.86442e-64	0.247385	0.937	0.545	4.70538e-62	6.41164e-63
Asl	7.9978e-64	0.189262	0.855	0.496	4.77498e-62	6.51193e-63
Ppp4r2	8.12185e-64	0.248745	0.939	0.558	4.83872e-62	6.59555e-63
Rpp21	8.30855e-64	0.143112	0.703	0.381	4.93944e-62	6.73554e-63
Timm50	8.40158e-64	0.154882	0.654	0.344	4.98417e-62	6.79407e-63
Nop10	8.50532e-64	0.261117	0.939	0.576	5.03504e-62	6.86849e-63
2022-03-02	8.6755e-64	0.216669	0.902	0.541	5.12495e-62	6.99091e-63
Timm10b	8.87905e-64	0.160115	0.767	0.429	5.23415e-62	7.13694e-63
Txnl4a	9.07644e-64	0.168973	0.783	0.436	5.33927e-62	7.28235e-63
Cisd2	9.60378e-64	0.190967	0.867	0.508	5.63764e-62	7.68326e-63
Tpst2	9.98133e-64	0.146007	0.718	0.38	5.84701e-62	7.97068e-63
Phb	1.10766e-63	0.143862	0.642	0.336	6.47508e-62	8.84667e-63
Tmem160	1.12195e-63	0.181782	0.829	0.472	6.54492e-62	8.90778e-63
1110008P14Rik	1.3416e-63	0.179457	0.817	0.453	7.81001e-62	1.06354e-62
Nab1	1.37125e-63	0.148093	0.758	0.415	7.96603e-62	1.08509e-62
Tm2d2	1.4982e-63	0.162818	0.753	0.411	8.68552e-62	1.18315e-62
Rnf187	1.50439e-63	0.143169	0.677	0.368	8.70337e-62	1.18315e-62
Dnajb9	1.54929e-63	0.148678	0.752	0.412	8.94466e-62	1.22006e-62
Mrpl57	1.62457e-63	0.24852	0.929	0.548	9.35997e-62	1.27254e-62
Dusp4	1.72802e-63	0.168383	0.802	0.447	9.93557e-62	1.35616e-62
Cops4	1.9358e-63	0.149553	0.776	0.425	1.11074e-61	1.51766e-62
Ckap4	2.00076e-63	0.177371	0.811	0.45	1.14567e-61	1.5614e-62
Rad21	2.15112e-63	0.16115	0.724	0.401	1.22925e-61	1.67508e-62
Ndufb5	2.45271e-63	0.28944	0.977	0.619	1.39875e-61	1.90492e-62
Tmem167	2.55742e-63	0.187101	0.855	0.483	1.4555e-61	1.9864e-62
Mllt3	2.65224e-63	0.115681	0.424	0.169	1.5064e-61	2.05207e-62
Wnt6	2.85689e-63	0.204677	0.391	0.144	1.61935e-61	2.2102e-62
Mien1	2.96348e-63	0.240184	0.932	0.552	1.67637e-61	2.28286e-62
Mrpl21	3.00029e-63	0.165639	0.775	0.442	1.69377e-61	2.30904e-62
Phlda3	3.18124e-63	0.1385	0.631	0.32	1.79231e-61	2.44266e-62
Fam133b	3.50703e-63	0.158831	0.789	0.436	1.97189e-61	2.69073e-62
Zdhhc21	3.66909e-63	0.156273	0.627	0.329	2.05888e-61	2.80775e-62
Gatad1	3.7264e-63	0.150482	0.753	0.41	2.08686e-61	2.84794e-62
Psmd14	3.87193e-63	0.145177	0.705	0.385	2.16403e-61	2.94894e-62
Zdhhc3	4.21538e-63	0.147994	0.723	0.398	2.35129e-61	3.20923e-62
Tsn	4.24966e-63	0.182862	0.798	0.452	2.3657e-61	3.22562e-62
Cfdp1	4.49315e-63	0.182542	0.835	0.474	2.49628e-61	3.40101e-62
Hypk	4.7265e-63	0.156221	0.777	0.428	2.62072e-61	3.57571e-62
Cdk2ap1	4.88753e-63	0.149966	0.712	0.381	2.70466e-61	3.68936e-62
Lamtor2	4.97992e-63	0.230447	0.928	0.542	2.75035e-61	3.74985e-62
Taf10	5.02102e-63	0.263763	0.96	0.59	2.76759e-61	3.77253e-62
Snf8	5.41926e-63	0.166228	0.794	0.446	2.98123e-61	4.06513e-62
Rsrc2	6.23358e-63	0.21645	0.918	0.531	3.42248e-61	4.66348e-62
Mtap	6.36922e-63	0.134516	0.537	0.257	3.49011e-61	4.75895e-62
Ptges	6.61695e-63	0.18601	0.806	0.443	3.61877e-61	4.93606e-62
Agpat2	7.25136e-63	0.180913	0.682	0.373	3.958e-61	5.39527e-62
Dnaja2	7.32865e-63	0.25646	0.951	0.565	3.9924e-61	5.44419e-62
Vps35	7.80495e-63	0.158685	0.774	0.426	4.24362e-61	5.78202e-62
Cyth3	8.00909e-63	0.137239	0.659	0.338	4.34617e-61	5.92619e-62
Gnl2	9.03845e-63	0.145376	0.727	0.4	4.89528e-61	6.67529e-62
Pglyrp1	9.07737e-63	0.274132	0.809	0.454	4.90686e-61	6.69189e-62
Ndufa12	9.71684e-63	0.273258	0.961	0.594	5.23661e-61	7.13601e-62
Clptm1	9.72478e-63	0.133403	0.717	0.391	5.23661e-61	7.13601e-62
Hebp2	9.9659e-63	0.16451	0.792	0.443	5.35614e-61	7.3055e-62
Kif2a	1.02719e-62	0.174356	0.753	0.425	5.51005e-61	7.53285e-62
Ap1s3	1.15203e-62	0.188294	0.824	0.463	6.16789e-61	8.39438e-62
Mrps18b	1.27585e-62	0.136289	0.714	0.38	6.81775e-61	9.32548e-62
Ndfip1	1.31418e-62	0.160674	0.797	0.444	7.00921e-61	9.52587e-62
Oxa1l	1.3555e-62	0.142969	0.678	0.356	7.21586e-61	9.87065e-62
Trmt112	1.46977e-62	0.200631	0.886	0.516	7.80931e-61	1.06286e-61
Ube2e2	1.4738e-62	0.128553	0.646	0.335	7.81588e-61	1.06286e-61
Rab6a	1.48674e-62	0.167628	0.852	0.509	7.86959e-61	1.07528e-61
Tmem238	1.61558e-62	0.227637	0.923	0.539	8.53546e-61	1.16689e-61
Crb3	1.67371e-62	0.203685	0.883	0.501	8.82591e-61	1.20064e-61
Rwdd1	1.68944e-62	0.180687	0.816	0.457	8.89211e-61	1.21274e-61
Dnajc19	1.80801e-62	0.159568	0.685	0.372	9.49832e-61	1.29641e-61
Jtb	1.88538e-62	0.155533	0.779	0.439	9.88626e-61	1.35118e-61
Commd1	2.02466e-62	0.169038	0.817	0.459	1.05967e-60	1.44142e-61
Ccdc124	2.21494e-62	0.132966	0.737	0.406	1.1571e-60	1.57406e-61
Smc1a	2.39229e-62	0.219012	0.885	0.516	1.24742e-60	1.69909e-61
Nol7	2.48358e-62	0.235059	0.927	0.544	1.29262e-60	1.75979e-61
Rtn3	2.64089e-62	0.195761	0.881	0.52	1.37194e-60	1.86985e-61
Eif2b1	2.8222e-62	0.128677	0.577	0.285	1.46342e-60	1.99365e-61
Tspo	2.85264e-62	0.311702	0.99	0.701	1.47646e-60	2.01113e-61
Yipf3	2.99979e-62	0.148965	0.793	0.441	1.54976e-60	2.11307e-61
Dusp11	3.27032e-62	0.214521	0.926	0.563	1.68641e-60	2.29901e-61
Fdps	3.30484e-62	0.151511	0.543	0.262	1.70108e-60	2.31583e-61
Psmd3	3.44431e-62	0.157089	0.818	0.458	1.76962e-60	2.40965e-61
Msmo1	3.70609e-62	0.16581	0.705	0.385	1.90063e-60	2.59402e-61
Hmgn5	3.77505e-62	0.168694	0.646	0.343	1.93245e-60	2.63813e-61
Adgrg7	3.87602e-62	0.172851	0.734	0.393	1.98052e-60	2.70299e-61
H2afv	3.97616e-62	0.221899	0.854	0.508	2.02799e-60	2.7676e-61
Myeov2	4.70042e-62	0.239037	0.949	0.567	2.39303e-60	3.26233e-61
Mier1	4.77335e-62	0.173404	0.807	0.474	2.42575e-60	3.30491e-61
Gpr89	5.03205e-62	0.130657	0.582	0.291	2.55258e-60	3.47874e-61
Pbdc1	5.67e-62	0.132391	0.628	0.326	2.87099e-60	3.91427e-61
Nfe2l2	5.98908e-62	0.220005	0.901	0.528	3.02708e-60	4.12771e-61
Psme2	6.01179e-62	0.215416	0.889	0.504	3.03308e-60	4.13403e-61
Rars	6.26898e-62	0.185865	0.844	0.483	3.15153e-60	4.29739e-61
Frg1	6.26908e-62	0.161293	0.751	0.412	3.15153e-60	4.29739e-61
Arpc5l	6.44491e-62	0.17384	0.83	0.469	3.23412e-60	4.406e-61
Mrpl18	6.64512e-62	0.143009	0.631	0.33	3.32862e-60	4.54153e-61
Gnb2l1	6.78476e-62	0.154071	1	0.946	3.3925e-60	4.62205e-61
Mrpl17	6.95227e-62	0.15984	0.786	0.442	3.47006e-60	4.72949e-61
Tst	7.11875e-62	0.226748	0.875	0.505	3.54683e-60	4.83656e-61
Nop16	7.42649e-62	0.140463	0.591	0.297	3.69359e-60	5.03817e-61
Mbd3	7.49754e-62	0.150238	0.761	0.429	3.72232e-60	5.07662e-61
Dusp10	7.63006e-62	0.143899	0.762	0.428	3.7814e-60	5.15547e-61
Mrpl30	7.68732e-62	0.210217	0.912	0.522	3.80305e-60	5.18684e-61
Adrm1	8.11624e-62	0.144991	0.768	0.419	4.00816e-60	5.46721e-61
Mrpl43	8.32389e-62	0.197644	0.884	0.513	4.10347e-60	5.592e-61
Rab22a	8.37861e-62	0.164778	0.819	0.465	4.12319e-60	5.62243e-61
Commd6	8.45372e-62	0.162771	0.758	0.426	4.15285e-60	5.65945e-61
Eif5a	9.19586e-62	0.271324	0.998	0.789	4.50951e-60	6.15098e-61
Ipo7	9.34773e-62	0.161616	0.8	0.466	4.57597e-60	6.24034e-61
Mrps12	1.02117e-61	0.163777	0.752	0.417	4.99021e-60	6.79576e-61
Rab9	1.04269e-61	0.132707	0.656	0.346	5.08649e-60	6.91694e-61
Mdh2	1.05872e-61	0.265947	0.953	0.609	5.1557e-60	7.0377e-61
Dctn3	1.13417e-61	0.226107	0.943	0.562	5.5135e-60	7.48943e-61
Sar1b	1.14654e-61	0.217381	0.912	0.527	5.564e-60	7.60877e-61
Rhod	1.17796e-61	0.127064	0.593	0.287	5.70658e-60	7.79375e-61
Ehf	1.20391e-61	0.297984	0.983	0.637	5.82224e-60	7.91216e-61
Klc3	1.24017e-61	0.114499	0.598	0.298	5.98722e-60	8.16181e-61
Ndufs4	1.31778e-61	0.213942	0.911	0.536	6.35097e-60	8.67342e-61
Rbm22	1.68848e-61	0.145476	0.751	0.411	8.11464e-60	1.10665e-60
Dnajc7	1.68952e-61	0.144826	0.788	0.435	8.11464e-60	1.10665e-60
Smarca4	1.71754e-61	0.170422	0.814	0.466	8.23505e-60	1.12437e-60
Usf2	1.76525e-61	0.125441	0.693	0.37	8.44937e-60	1.15507e-60
Slc30a4	1.93961e-61	0.119321	0.519	0.244	9.25898e-60	1.2617e-60
Vat1	1.94101e-61	0.194952	0.888	0.52	9.25898e-60	1.2617e-60
Gm10709	2.12687e-61	0.298003	0.98	0.63	1.01283e-59	1.38291e-60
Slc35e4	2.2481e-61	0.130657	0.607	0.305	1.06874e-59	1.45834e-60
Actr10	2.27963e-61	0.1547	0.781	0.433	1.0819e-59	1.47528e-60
Pawr	2.54235e-61	0.143151	0.729	0.406	1.20454e-59	1.64074e-60
Rsf1	2.55147e-61	0.14096	0.642	0.341	1.20682e-59	1.64441e-60
Map2k2	2.66052e-61	0.195016	0.877	0.51	1.25628e-59	1.71246e-60
Mlf2	2.74179e-61	0.178116	0.863	0.507	1.29247e-59	1.76099e-60
Rcor1	2.74936e-61	0.13824	0.736	0.398	1.29386e-59	1.76445e-60
Trp53	2.78301e-61	0.137302	0.677	0.359	1.3075e-59	1.7807e-60
Ostc	2.81254e-61	0.180005	0.839	0.474	1.31916e-59	1.7969e-60
Rpl12	2.82284e-61	0.129343	1	0.972	1.32178e-59	1.80028e-60
Btf3l4	3.00666e-61	0.154534	0.801	0.451	1.4055e-59	1.91837e-60
Zfp326	3.07859e-61	0.134307	0.687	0.365	1.43672e-59	1.95971e-60
Eif3i	3.34987e-61	0.293346	0.987	0.657	1.56073e-59	2.12796e-60
Rnf7	3.43309e-61	0.203248	0.892	0.523	1.59684e-59	2.17515e-60
Rhou	3.77979e-61	0.198501	0.888	0.518	1.75519e-59	2.39313e-60
Ubap2l	3.94192e-61	0.195708	0.861	0.49	1.82745e-59	2.4903e-60
Spag7	4.65717e-61	0.156839	0.777	0.438	2.15546e-59	2.94051e-60
Zbtb8os	5.12587e-61	0.125475	0.615	0.311	2.36847e-59	3.23175e-60
Mpst	5.26686e-61	0.144021	0.691	0.371	2.42961e-59	3.31447e-60
Atp5o	5.65282e-61	0.284274	0.974	0.633	2.60336e-59	3.54762e-60
Ube2j2	6.14729e-61	0.177824	0.854	0.482	2.82644e-59	3.85523e-60
Akirin1	6.30008e-61	0.170382	0.813	0.459	2.89194e-59	3.94279e-60
Alyref	6.54891e-61	0.17508	0.742	0.413	3.00125e-59	4.09254e-60
Polr2h	6.56832e-61	0.134322	0.589	0.301	3.00522e-59	4.09833e-60
Nhsl1	6.79133e-61	0.150751	0.765	0.423	3.10219e-59	4.22865e-60
Sdhd	7.16383e-61	0.158794	0.776	0.436	3.26701e-59	4.45182e-60
Pafah1b3	7.31171e-61	0.18233	0.842	0.472	3.32903e-59	4.53769e-60
Tnip3	7.52662e-61	0.220622	0.643	0.337	3.42131e-59	4.66667e-60
Ypel5	7.83281e-61	0.152055	0.759	0.43	3.55473e-59	4.84473e-60
Mrpl23	8.04521e-61	0.183595	0.871	0.492	3.64521e-59	4.97279e-60
Tmem33	8.09401e-61	0.130986	0.679	0.363	3.6614e-59	4.98942e-60
Cwc15	8.64438e-61	0.18221	0.875	0.505	3.90405e-59	5.32004e-60
Bach1	1.05382e-60	0.202766	0.857	0.493	4.75167e-59	6.45491e-60
Mrpl4	1.05745e-60	0.113759	0.599	0.301	4.76039e-59	6.50591e-60
Wbp4	1.23174e-60	0.16343	0.798	0.453	5.53609e-59	7.53719e-60
Psmd11	1.29064e-60	0.189941	0.882	0.507	5.79153e-59	7.89219e-60
Elovl6	1.301e-60	0.10821	0.358	0.124	5.82867e-59	7.94065e-60
Bloc1s2	1.39298e-60	0.131326	0.732	0.402	6.2308e-59	8.47682e-60
Tbc1d15	1.40141e-60	0.134103	0.735	0.409	6.2585e-59	8.52419e-60
Mdfic	1.46541e-60	0.100404	0.565	0.272	6.53391e-59	8.93615e-60
Ube2k	1.54723e-60	0.202156	0.901	0.527	6.88777e-59	9.40749e-60
Pcmt1	1.66327e-60	0.167118	0.831	0.475	7.39259e-59	1.00591e-59
Poldip3	1.79714e-60	0.148731	0.825	0.474	7.9749e-59	1.08902e-59
Ndufs6	1.81839e-60	0.244497	0.937	0.562	8.05645e-59	1.09938e-59
Pvrl4	1.94671e-60	0.134962	0.649	0.338	8.61135e-59	1.17604e-59
Bop1	1.97353e-60	0.113039	0.544	0.264	8.7162e-59	1.18623e-59
AA986860	2.01708e-60	0.140505	0.682	0.362	8.89451e-59	1.21442e-59
Gapdh	2.07451e-60	0.267024	0.998	0.8	9.13339e-59	1.24253e-59
Cops3	2.1127e-60	0.126314	0.677	0.358	9.28693e-59	1.26455e-59
Rps12	2.23606e-60	0.127138	1	0.971	9.81379e-59	1.34036e-59
Prpf40a	2.24934e-60	0.195938	0.849	0.499	9.85662e-59	1.34423e-59
Atp5j	2.38044e-60	0.306974	0.988	0.668	1.04148e-58	1.41968e-59
Echs1	2.53713e-60	0.155903	0.727	0.404	1.1083e-58	1.51275e-59
Dohh	2.88007e-60	0.156188	0.8	0.454	1.25615e-58	1.71258e-59
Eif1ax	3.04559e-60	0.232509	0.939	0.569	1.32628e-58	1.81085e-59
Gm16286	3.29914e-60	0.210294	0.904	0.518	1.43446e-58	1.95623e-59
Hars	3.48417e-60	0.12629	0.604	0.31	1.51256e-58	2.05974e-59
Ilkap	3.66761e-60	0.117057	0.625	0.329	1.58973e-58	2.16883e-59
Ak6	3.73641e-60	0.124194	0.574	0.286	1.61705e-58	2.20678e-59
Rtf1	4.68696e-60	0.164557	0.823	0.465	2.02456e-58	2.7588e-59
Cuta	4.69248e-60	0.155902	0.754	0.417	2.02456e-58	2.7588e-59
Pdzd11	4.97884e-60	0.126846	0.568	0.28	2.14481e-58	2.92488e-59
Tbcb	5.31634e-60	0.201454	0.91	0.539	2.28668e-58	3.11977e-59
Bcap31	5.70473e-60	0.225335	0.937	0.542	2.44997e-58	3.33749e-59
Rab21	6.56143e-60	0.130116	0.69	0.373	2.81358e-58	3.83516e-59
Eif1a	6.71544e-60	0.254755	0.936	0.555	2.87521e-58	3.92269e-59
Arl6ip4	6.82515e-60	0.154146	0.745	0.421	2.91773e-58	3.98081e-59
Dctn6	7.05862e-60	0.124252	0.638	0.335	3.01293e-58	4.1086e-59
Bad	8.09413e-60	0.122854	0.569	0.284	3.44968e-58	4.70084e-59
Klf3	8.17265e-60	0.148808	0.744	0.413	3.47785e-58	4.74011e-59
Anp32b	8.3005e-60	0.269409	0.953	0.593	3.5269e-58	4.80823e-59
Rbm8a	8.97728e-60	0.197924	0.912	0.53	3.80868e-58	5.19428e-59
Mrpl36	9.25916e-60	0.138509	0.687	0.372	3.92233e-58	5.34813e-59
Bcas2	9.39681e-60	0.168874	0.878	0.512	3.97462e-58	5.42079e-59
Med30	9.46594e-60	0.14046	0.629	0.331	3.99783e-58	5.45292e-59
Ifngr2	9.923e-60	0.16249	0.795	0.465	4.18455e-58	5.70343e-59
Nrn1	1.06986e-59	0.220446	0.851	0.481	4.50485e-58	6.14263e-59
Pyurf	1.22442e-59	0.130079	0.651	0.342	5.14789e-58	6.99324e-59
Tsta3	1.24104e-59	0.146743	0.721	0.394	5.20995e-58	7.09722e-59
Fam96a	1.27451e-59	0.15121	0.699	0.384	5.34244e-58	7.25805e-59
Snx17	1.34606e-59	0.161782	0.795	0.441	5.63394e-58	7.70371e-59
Mrps7	1.4916e-59	0.163319	0.827	0.471	6.23379e-58	8.48993e-59
Dirc2	1.50953e-59	0.149276	0.801	0.446	6.29932e-58	8.59106e-59
Pin4	1.54285e-59	0.152991	0.81	0.448	6.42876e-58	8.74871e-59
Trappc5	1.70793e-59	0.142549	0.704	0.392	7.10606e-58	9.70004e-59
2010111I01Rik	1.72646e-59	0.146955	0.794	0.452	7.17249e-58	9.79893e-59
Rassf1	1.7948e-59	0.19076	0.884	0.51	7.44538e-58	1.01238e-58
Slc31a1	1.87384e-59	0.1288	0.761	0.409	7.76174e-58	1.05606e-58
2022-09-07	1.87746e-59	0.194671	0.872	0.5	7.76523e-58	1.06014e-58
Lsm5	1.91977e-59	0.140295	0.549	0.271	7.92852e-58	1.0811e-58
Pmpcb	2.06007e-59	0.130809	0.686	0.373	8.49544e-58	1.15822e-58
Pls3	2.10765e-59	0.132877	0.745	0.4	8.67886e-58	1.18458e-58
Trappc4	2.15567e-59	0.160236	0.814	0.454	8.86357e-58	1.21087e-58
Cpeb4	2.18287e-59	0.155498	0.765	0.419	8.96226e-58	1.22029e-58
Gm11808	2.22615e-59	0.132013	0.747	0.413	9.12655e-58	1.24646e-58
Galnt3	2.24394e-59	0.117641	0.527	0.236	9.18606e-58	1.25021e-58
Ddx6	2.27583e-59	0.194357	0.891	0.516	9.30298e-58	1.27068e-58
Ak2	2.39584e-59	0.16188	0.79	0.436	9.7793e-58	1.33561e-58
Erh	2.73716e-59	0.303663	0.984	0.66	1.11562e-57	1.5226e-58
Gm9930	2.78819e-59	0.112048	0.358	0.13	1.13477e-57	1.54813e-58
Akr7a5	2.80252e-59	0.119451	0.571	0.28	1.13894e-57	1.55143e-58
Dlgap4	2.81475e-59	0.133529	0.775	0.433	1.14226e-57	1.55471e-58
Eif2b5	3.09465e-59	0.127462	0.589	0.3	1.25403e-57	1.70716e-58
Ppia	3.15378e-59	0.198228	0.998	0.895	1.27614e-57	1.73779e-58
Smim22	3.65869e-59	0.169767	0.842	0.478	1.47831e-57	2.01623e-58
Ybx1	3.79947e-59	0.305393	0.99	0.707	1.53298e-57	2.09034e-58
Ppil4	3.81177e-59	0.138975	0.726	0.402	1.53573e-57	2.09282e-58
Snrpb	4.43765e-59	0.281516	0.972	0.628	1.78533e-57	2.43538e-58
Bag5	4.5452e-59	0.141398	0.666	0.361	1.82597e-57	2.49213e-58
Arl1	4.90761e-59	0.215385	0.916	0.535	1.96874e-57	2.68546e-58
Pin1	5.67867e-59	0.157282	0.714	0.394	2.2748e-57	3.10216e-58
Psmd4	6.3573e-59	0.249038	0.968	0.599	2.54301e-57	3.46858e-58
Rab18	6.49747e-59	0.176019	0.83	0.468	2.59537e-57	3.53987e-58
Bcl7c	6.70595e-59	0.129947	0.705	0.382	2.67483e-57	3.64903e-58
Lyar	6.74177e-59	0.149567	0.658	0.349	2.6853e-57	3.66014e-58
Yrdc	6.9269e-59	0.193826	0.903	0.511	2.75512e-57	3.75797e-58
Kctd5	7.17427e-59	0.119864	0.535	0.26	2.84946e-57	3.8826e-58
Peli1	7.45309e-59	0.141785	0.72	0.405	2.956e-57	4.02851e-58
Acot9	7.81867e-59	0.132446	0.72	0.389	3.09661e-57	4.2226e-58
Cmc1	7.98984e-59	0.12032	0.654	0.349	3.15994e-57	4.3083e-58
Drg1	8.08434e-59	0.116127	0.554	0.272	3.1928e-57	4.35069e-58
Rock1	8.12389e-59	0.207787	0.896	0.519	3.2039e-57	4.36607e-58
Psmd6	8.45989e-59	0.163641	0.82	0.471	3.33172e-57	4.54248e-58
Gng12	9.25114e-59	0.204641	0.893	0.526	3.63822e-57	4.95969e-58
Gm9843	9.39123e-59	0.148264	0.769	0.419	3.68813e-57	5.02769e-58
Rpl18	9.56892e-59	0.137743	1	0.962	3.75265e-57	5.11689e-58
Ndufb10	9.58507e-59	0.253791	0.964	0.599	3.75373e-57	5.12041e-58
Adss	9.88825e-59	0.161388	0.819	0.472	3.86705e-57	5.27322e-58
Letm1	1.13782e-58	0.110429	0.574	0.287	4.44353e-57	6.06985e-58
Aurkaip1	1.18829e-58	0.197638	0.894	0.527	4.63415e-57	6.32725e-58
Rp9	1.33606e-58	0.140665	0.723	0.387	5.20321e-57	7.11489e-58
Sh3bgrl3	1.39093e-58	0.295	0.986	0.696	5.40938e-57	7.37012e-58
Fnbp1l	1.41094e-58	0.172212	0.824	0.481	5.47956e-57	7.4658e-58
Eif4e2	1.51752e-58	0.22631	0.937	0.567	5.88534e-57	8.03709e-58
Clns1a	1.63099e-58	0.122374	0.605	0.309	6.31663e-57	8.6068e-58
Mrps15	1.6563e-58	0.128748	0.596	0.31	6.40581e-57	8.7531e-58
Abi1	1.73138e-58	0.1491	0.797	0.453	6.68694e-57	9.10963e-58
Erbb3	1.93297e-58	0.139151	0.779	0.436	7.45524e-57	1.01488e-57
Plscr1	2.00231e-58	0.177106	0.782	0.446	7.71204e-57	1.05024e-57
Dera	2.01711e-58	0.134269	0.653	0.353	7.75838e-57	1.05928e-57
Spop	2.12251e-58	0.206639	0.912	0.556	8.15258e-57	1.1102e-57
Ergic3	2.20546e-58	0.191887	0.908	0.53	8.45958e-57	1.15574e-57
Ttc9	2.23104e-58	0.201843	0.864	0.502	8.54603e-57	1.16461e-57
Atp6v1c1	2.26668e-58	0.129755	0.602	0.31	8.67068e-57	1.18388e-57
Rpl13a	2.30022e-58	0.131362	0.999	0.97	8.78698e-57	1.19789e-57
Prkar1a	2.54201e-58	0.231754	0.942	0.574	9.69738e-57	1.32108e-57
Fam104a	2.56414e-58	0.195169	0.885	0.523	9.76852e-57	1.32967e-57
Atg12	2.62954e-58	0.111	0.591	0.303	1.0004e-56	1.36418e-57
Dhx9	3.32791e-58	0.183163	0.868	0.519	1.26438e-56	1.72492e-57
Dnajc21	3.4154e-58	0.211988	0.874	0.5	1.29586e-56	1.76914e-57
Rps26-ps1	3.50782e-58	0.124151	0.644	0.339	1.32913e-56	1.81324e-57
Ube2a	3.66365e-58	0.157424	0.813	0.46	1.3863e-56	1.88817e-57
Tkt	4.02846e-58	0.250804	0.959	0.619	1.52228e-56	2.07625e-57
Nenf	4.06264e-58	0.194691	0.881	0.51	1.53313e-56	2.08889e-57
Usp6nl	4.29667e-58	0.12585	0.742	0.411	1.61926e-56	2.20939e-57
Pitpnb	5.02111e-58	0.14412	0.745	0.414	1.88973e-56	2.57587e-57
Srp72	5.97744e-58	0.183207	0.863	0.494	2.24663e-56	3.06434e-57
Emc7	6.86969e-58	0.186083	0.876	0.491	2.57853e-56	3.51569e-57
Tspan5	7.00539e-58	0.113849	0.469	0.207	2.62594e-56	3.58253e-57
Ict1	7.02338e-58	0.134465	0.675	0.369	2.62917e-56	3.58285e-57
Uap1l1	7.33355e-58	0.117706	0.647	0.35	2.74161e-56	3.73607e-57
Eif3d	8.66079e-58	0.218671	0.936	0.566	3.23348e-56	4.40808e-57
Slu7	8.97305e-58	0.142282	0.691	0.383	3.3456e-56	4.55979e-57
Pak2	9.05489e-58	0.222526	0.921	0.529	3.37162e-56	4.59434e-57
Tex261	9.2795e-58	0.137703	0.66	0.356	3.45067e-56	4.70485e-57
Tmem50a	9.31308e-58	0.193218	0.903	0.516	3.45856e-56	4.7138e-57
Fam204a	9.43299e-58	0.136863	0.666	0.36	3.49845e-56	4.76823e-57
Katna1	1.14373e-57	0.11008	0.563	0.285	4.23619e-56	5.75673e-57
Cks1b	1.16919e-57	0.16442	0.534	0.262	4.32478e-56	5.90041e-57
Etfa	1.20498e-57	0.163745	0.832	0.484	4.44786e-56	6.04372e-57
Slirp	1.20565e-57	0.138032	0.745	0.42	4.44786e-56	6.08606e-57
Med19	1.26411e-57	0.134815	0.615	0.326	4.65743e-56	6.32921e-57
Mtdh	1.27771e-57	0.228846	0.921	0.544	4.70132e-56	6.42122e-57
Vamp3	1.3285e-57	0.119046	0.696	0.377	4.88182e-56	6.6633e-57
Mgst1	1.42264e-57	0.279331	0.96	0.637	5.22087e-56	7.10487e-57
Fnta	1.50109e-57	0.122296	0.635	0.33	5.50156e-56	7.49532e-57
Gatad2a	1.59253e-57	0.146078	0.803	0.459	5.82906e-56	7.93466e-57
Sdha	1.6365e-57	0.150698	0.812	0.472	5.98219e-56	8.17349e-57
Got2	1.72833e-57	0.141328	0.765	0.434	6.30964e-56	8.6108e-57
Hn1	1.86115e-57	0.24274	0.914	0.564	6.78569e-56	9.2458e-57
Vps72	1.94078e-57	0.105242	0.6	0.298	7.06683e-56	9.63092e-57
Mrpl3	2.23037e-57	0.116258	0.622	0.332	8.11072e-56	1.10562e-56
Ddah2	2.30179e-57	0.148223	0.569	0.289	8.35958e-56	1.13885e-56
Pbrm1	2.56957e-57	0.183446	0.824	0.48	9.32002e-56	1.27089e-56
Gdi2	2.64823e-57	0.226449	0.935	0.563	9.59288e-56	1.30876e-56
Elovl1	3.19208e-57	0.133798	0.761	0.422	1.1548e-55	1.57341e-56
Wbp2	3.34627e-57	0.13256	0.7	0.384	1.20902e-55	1.6502e-56
Cldnd1	3.81219e-57	0.169367	0.798	0.44	1.37558e-55	1.87437e-56
Rit1	3.94564e-57	0.117405	0.598	0.305	1.4219e-55	1.94075e-56
Cetn3	4.23032e-57	0.148269	0.782	0.451	1.52253e-55	2.07565e-56
Fbp2	4.31587e-57	0.134147	0.592	0.301	1.55133e-55	2.11709e-56
Kdelr1	4.43028e-57	0.186709	0.882	0.503	1.59041e-55	2.16821e-56
Rtfdc1	4.70208e-57	0.138133	0.717	0.398	1.68582e-55	2.29741e-56
4921524J17Rik	5.25351e-57	0.122638	0.571	0.291	1.88112e-55	2.56298e-56
Pfn1	5.64627e-57	0.279199	0.995	0.761	2.01917e-55	2.75473e-56
Nampt	5.82226e-57	0.146063	0.724	0.402	2.07945e-55	2.834e-56
Shb	6.45859e-57	0.165437	0.832	0.486	2.30374e-55	3.14163e-56
Lad1	6.4667e-57	0.222407	0.938	0.588	2.30374e-55	3.14249e-56
Mydgf	6.68573e-57	0.184114	0.853	0.493	2.37874e-55	3.24522e-56
Selt	6.81113e-57	0.147914	0.782	0.449	2.42029e-55	3.29924e-56
Tbx3	6.91667e-57	0.169549	0.821	0.499	2.45467e-55	3.34828e-56
Pkn2	7.11821e-57	0.186824	0.867	0.501	2.523e-55	3.44069e-56
Gpbp1	7.4986e-57	0.136482	0.78	0.442	2.65447e-55	3.61974e-56
Dynlrb1	7.56949e-57	0.203435	0.918	0.548	2.67618e-55	3.64891e-56
Cisd1	7.81815e-57	0.139649	0.706	0.391	2.7606e-55	3.76466e-56
Sar1a	8.52196e-57	0.184372	0.88	0.509	3.00533e-55	4.09649e-56
Skap2	8.63691e-57	0.124009	0.733	0.406	3.04204e-55	4.14896e-56
Timm13	8.71039e-57	0.267657	0.98	0.643	3.06407e-55	4.17732e-56
Eif2a	8.9555e-57	0.134236	0.741	0.416	3.14633e-55	4.29183e-56
Cdkn2b	9.11014e-57	0.143179	0.499	0.236	3.19665e-55	4.35821e-56
Tspan31	9.43375e-57	0.113627	0.598	0.305	3.30606e-55	4.50565e-56
Kpna3	9.96148e-57	0.131103	0.744	0.424	3.48664e-55	4.75294e-56
Psma7	1.02792e-56	0.284307	0.985	0.651	3.59e-55	4.89682e-56
Acyp2	1.02824e-56	0.130222	0.632	0.335	3.59e-55	4.89682e-56
Atp1b3	1.03126e-56	0.179689	0.872	0.511	3.59604e-55	4.89682e-56
Ist1	1.05101e-56	0.141036	0.827	0.469	3.66036e-55	4.9857e-56
Rce1	1.14281e-56	0.112622	0.623	0.325	3.97514e-55	5.40632e-56
Brix1	1.24148e-56	0.143746	0.787	0.455	4.31298e-55	5.87326e-56
Pkig	1.44204e-56	0.114961	0.565	0.285	5.00354e-55	6.81211e-56
Apool	1.53023e-56	0.101743	0.405	0.168	5.30298e-55	7.22891e-56
Urah	1.55368e-56	0.204759	0.843	0.471	5.37758e-55	7.31435e-56
Ranbp1	1.61052e-56	0.254389	0.945	0.597	5.56744e-55	7.58811e-56
Aph1a	1.86805e-56	0.123608	0.723	0.404	6.44971e-55	8.80265e-56
Mphosph6	1.92298e-56	0.131044	0.621	0.33	6.63121e-55	9.02688e-56
Tmem11	1.97875e-56	0.138245	0.798	0.445	6.81513e-55	9.29752e-56
Carnmt1	2.30991e-56	0.100731	0.561	0.277	7.94591e-55	1.08338e-55
Sssca1	2.3461e-56	0.132833	0.736	0.412	8.06052e-55	1.10079e-55
Ppp1cc	2.42283e-56	0.14176	0.844	0.492	8.31394e-55	1.13219e-55
Suclg2	2.43946e-56	0.136796	0.714	0.392	8.36076e-55	1.14015e-55
Srpk1	2.48766e-56	0.152138	0.825	0.488	8.51553e-55	1.16209e-55
Nipa2	2.49791e-56	0.140341	0.78	0.447	8.54017e-55	1.16533e-55
Fam177a	2.70719e-56	0.121579	0.601	0.306	9.2444e-55	1.26168e-55
Cox6c	2.77045e-56	0.270292	0.998	0.768	9.44888e-55	1.28804e-55
Sumo1	3.01242e-56	0.227207	0.956	0.588	1.02617e-54	1.39794e-55
Pcif1	3.47497e-56	0.123686	0.749	0.412	1.18229e-54	1.60962e-55
Eif4ebp1	3.4957e-56	0.160998	0.753	0.429	1.1879e-54	1.62156e-55
2310039H08Rik	3.56908e-56	0.133793	0.657	0.358	1.21137e-54	1.65199e-55
Lin7c	3.78681e-56	0.147156	0.817	0.46	1.28371e-54	1.75167e-55
Glrx5	4.17719e-56	0.145832	0.767	0.44	1.41433e-54	1.92958e-55
Xrn2	4.29553e-56	0.17967	0.865	0.508	1.45265e-54	1.98258e-55
Fam60a	4.4577e-56	0.113908	0.528	0.261	1.50567e-54	2.05387e-55
Emc6	4.92305e-56	0.247502	0.96	0.595	1.66034e-54	2.26297e-55
Mrpl51	4.92747e-56	0.155502	0.841	0.495	1.66034e-54	2.26484e-55
Polr3k	4.96067e-56	0.127318	0.532	0.271	1.66952e-54	2.27589e-55
Srp19	5.06956e-56	0.155119	0.803	0.448	1.70411e-54	2.32357e-55
Cks2	5.75535e-56	0.157699	0.594	0.31	1.93232e-54	2.63663e-55
Lypd3	5.79533e-56	0.161342	0.777	0.427	1.94341e-54	2.65176e-55
Pop5	5.85412e-56	0.142766	0.755	0.429	1.96078e-54	2.67142e-55
Ormdl2	5.89509e-56	0.152593	0.789	0.451	1.97214e-54	2.69103e-55
Ywhab	5.962e-56	0.22691	0.953	0.576	1.99215e-54	2.71516e-55
Fdx1l	6.09076e-56	0.131983	0.72	0.4	2.03275e-54	2.77107e-55
Trim2	6.48826e-56	0.156228	0.789	0.462	2.16283e-54	2.94956e-55
Ebna1bp2	7.51313e-56	0.155959	0.765	0.432	2.50149e-54	3.40907e-55
Gps1	7.71058e-56	0.124116	0.728	0.405	2.56418e-54	3.49571e-55
Ccdc25	7.83406e-56	0.156631	0.788	0.452	2.60215e-54	3.5459e-55
Spty2d1	7.87859e-56	0.158137	0.81	0.464	2.61384e-54	3.56432e-55
Cir1	7.92646e-56	0.133313	0.607	0.315	2.62661e-54	3.58269e-55
Spcs1	8.56339e-56	0.242546	0.947	0.577	2.83432e-54	3.86274e-55
Vangl1	8.81382e-56	0.10931	0.586	0.292	2.91376e-54	3.97086e-55
Bambi	8.91027e-56	0.174854	0.504	0.242	2.94217e-54	4.0112e-55
Trappc6b	9.59865e-56	0.144648	0.803	0.46	3.16575e-54	4.31674e-55
Esf1	9.68307e-56	0.14293	0.791	0.438	3.18983e-54	4.34759e-55
Tcp1	1.10101e-55	0.228167	0.955	0.59	3.62274e-54	4.93464e-55
Usp16	1.12144e-55	0.221428	0.923	0.573	3.68561e-54	5.01847e-55
Cox20	1.18133e-55	0.135439	0.639	0.347	3.8779e-54	5.28111e-55
Smdt1	1.25824e-55	0.304155	0.986	0.644	4.12553e-54	5.63255e-55
Fibp	1.29123e-55	0.122993	0.668	0.367	4.22874e-54	5.75992e-55
Fbxo22	1.35144e-55	0.101015	0.457	0.206	4.42075e-54	6.02078e-55
Utp3	1.44431e-55	0.124776	0.725	0.405	4.71903e-54	6.41467e-55
Sptlc3	1.54172e-55	0.104925	0.506	0.241	5.03144e-54	6.85214e-55
Babam1	1.63194e-55	0.113503	0.559	0.279	5.31966e-54	7.24414e-55
Cpne3	1.73516e-55	0.140378	0.69	0.379	5.64955e-54	7.72402e-55
Sema3b	1.77352e-55	0.105216	0.532	0.259	5.76775e-54	7.84807e-55
Senp6	1.87694e-55	0.192846	0.878	0.525	6.09699e-54	8.32613e-55
Hsd17b12	1.89018e-55	0.145025	0.815	0.478	6.13071e-54	8.35104e-55
Rps4x	1.89169e-55	0.147302	1	0.962	6.13071e-54	8.35104e-55
Dlat	1.91064e-55	0.106966	0.526	0.254	6.18497e-54	8.42965e-55
Bag2	2.03111e-55	0.131287	0.589	0.307	6.56733e-54	8.94892e-55
Baz1a	2.06366e-55	0.147848	0.768	0.433	6.66488e-54	9.0707e-55
Ndufs3	2.08657e-55	0.153667	0.819	0.468	6.7311e-54	9.19219e-55
Mfsd5	2.12118e-55	0.11998	0.637	0.34	6.83489e-54	9.31341e-55
Hnrnpc	2.19384e-55	0.217521	0.937	0.567	7.0609e-54	9.60987e-55
Rps3	2.21216e-55	0.138781	1	0.963	7.11168e-54	9.68649e-55
Atp6v0e	2.2289e-55	0.260184	0.966	0.628	7.15729e-54	9.76295e-55
Ndufc2	2.24364e-55	0.247414	0.956	0.606	7.19636e-54	9.79549e-55
2010107E04Rik	2.32984e-55	0.262499	0.978	0.622	7.4643e-54	1.01774e-54
Pdlim1	2.46683e-55	0.246495	0.959	0.596	7.89414e-54	1.07766e-54
Fam96b	2.52872e-55	0.133362	0.715	0.403	8.08294e-54	1.10258e-54
Pten	2.54014e-55	0.139565	0.795	0.45	8.1102e-54	1.10567e-54
Aprt	2.59045e-55	0.273426	0.968	0.629	8.2614e-54	1.12615e-54
Tsen34	2.60642e-55	0.141795	0.705	0.402	8.30289e-54	1.13356e-54
Ninj1	2.62737e-55	0.123025	0.699	0.38	8.36012e-54	1.14095e-54
Zcrb1	2.69281e-55	0.216173	0.929	0.551	8.55861e-54	1.16565e-54
Psmc6	2.97646e-55	0.184854	0.89	0.524	9.44942e-54	1.28985e-54
Polr2i	3.07957e-55	0.148143	0.767	0.427	9.76568e-54	1.33163e-54
Pip5k1a	3.60981e-55	0.174992	0.852	0.491	1.14342e-53	1.559e-54
Anxa2	3.78618e-55	0.247537	0.999	0.82	1.19793e-53	1.63489e-54
F2rl1	3.91467e-55	0.136607	0.688	0.373	1.23719e-53	1.68475e-54
Ubald2	4.00156e-55	0.167992	0.864	0.521	1.26322e-53	1.72159e-54
Bcl9	4.02352e-55	0.128835	0.609	0.315	1.26872e-53	1.72825e-54
Ciapin1	4.1003e-55	0.112422	0.666	0.356	1.29148e-53	1.76066e-54
Rab3ip	4.33455e-55	0.110481	0.572	0.294	1.36373e-53	1.85734e-54
Eid1	4.39303e-55	0.131618	0.7	0.398	1.38057e-53	1.88096e-54
Syf2	4.49329e-55	0.212117	0.953	0.581	1.4105e-53	1.92165e-54
Ptov1	5.13389e-55	0.140667	0.798	0.458	1.60979e-53	2.1931e-54
Rpl30	5.29764e-55	0.152255	1	0.962	1.65927e-53	2.26324e-54
Ube2e3	5.56461e-55	0.13374	0.77	0.43	1.74095e-53	2.37162e-54
Cops8	5.74025e-55	0.119291	0.693	0.378	1.79389e-53	2.44566e-54
Mrps26	5.78104e-55	0.109566	0.631	0.334	1.80462e-53	2.45996e-54
Pdcl3	5.84417e-55	0.169496	0.841	0.492	1.8223e-53	2.48273e-54
Naa50	5.86881e-55	0.175184	0.857	0.508	1.82795e-53	2.49271e-54
Ech1	6.05636e-55	0.138079	0.753	0.419	1.88427e-53	2.57053e-54
Ndufb4	6.42034e-55	0.232903	0.943	0.582	1.99529e-53	2.72021e-54
Gsr	7.00771e-55	0.136958	0.721	0.408	2.17542e-53	2.96691e-54
Erp29	7.05095e-55	0.219595	0.924	0.558	2.18642e-53	2.98053e-54
Ift20	7.50546e-55	0.217192	0.921	0.554	2.32478e-53	3.1715e-54
Eif3k	7.66039e-55	0.291239	0.99	0.678	2.36979e-53	3.23127e-54
Pdpk1	7.66768e-55	0.121454	0.612	0.327	2.36979e-53	3.23191e-54
Cyhr1	8.02676e-55	0.135405	0.751	0.429	2.47803e-53	3.37988e-54
Cd9	8.28983e-55	0.220155	0.999	0.844	2.55643e-53	3.48547e-54
Ssr2	8.44777e-55	0.202415	0.896	0.516	2.60227e-53	3.54883e-54
Pgls	8.55868e-55	0.26488	0.977	0.64	2.63353e-53	3.59108e-54
Ankrd29	9.34192e-55	0.0874096	0.252	0.066	2.87138e-53	3.914e-54
Tmem57	9.37748e-55	0.13124	0.671	0.37	2.87915e-53	3.92645e-54
Csnk1e	9.58563e-55	0.261352	0.96	0.6	2.93984e-53	4.00996e-54
Hk1	9.70435e-55	0.122003	0.648	0.352	2.97299e-53	4.05152e-54
Lage3	1.00476e-54	0.122242	0.615	0.33	3.0748e-53	4.17226e-54
Nrip1	1.10224e-54	0.289226	0.988	0.672	3.36942e-53	4.58448e-54
Crip2	1.10567e-54	0.270018	0.969	0.632	3.37621e-53	4.62111e-54
Cyp51	1.17882e-54	0.144215	0.484	0.229	3.59566e-53	4.90718e-54
Mrps34	1.19143e-54	0.142337	0.802	0.462	3.63016e-53	4.94338e-54
Dcun1d5	1.26328e-54	0.155683	0.863	0.494	3.84491e-53	5.22848e-54
Stx8	1.29569e-54	0.113007	0.662	0.365	3.93928e-53	5.38276e-54
Klf13	1.30041e-54	0.165585	0.874	0.515	3.94933e-53	5.38276e-54
Atp6v0d1	1.30657e-54	0.134106	0.765	0.433	3.96374e-53	5.41829e-54
Mrpl42	1.43313e-54	0.138332	0.613	0.325	4.34296e-53	5.90822e-54
Bag1	1.47098e-54	0.256127	0.962	0.589	4.45286e-53	6.06692e-54
Plxdc2	1.55303e-54	0.0896198	0.505	0.239	4.69617e-53	6.39018e-54
Hoxa10	1.6084e-54	0.111311	0.519	0.253	4.85834e-53	6.63038e-54
Phb2	1.71753e-54	0.247581	0.96	0.605	5.18238e-53	7.07576e-54
S100a16	1.73342e-54	0.299294	0.977	0.645	5.22433e-53	7.10924e-54
Npnt	1.73516e-54	0.124588	0.603	0.31	5.22433e-53	7.14264e-54
Anxa7	1.74661e-54	0.162575	0.826	0.476	5.25314e-53	7.17597e-54
Vps29	1.77648e-54	0.187057	0.881	0.524	5.33726e-53	7.29116e-54
Atp5a1	1.81266e-54	0.263627	0.992	0.717	5.44011e-53	7.4061e-54
Sucla2	1.85425e-54	0.116195	0.664	0.365	5.55898e-53	7.56166e-54
Ube2m	1.95124e-54	0.217891	0.937	0.567	5.84349e-53	7.96188e-54
Tmem258	1.97527e-54	0.185557	0.888	0.519	5.90915e-53	8.07573e-54
Ppp1ca	2.15763e-54	0.256878	0.968	0.617	6.4478e-53	8.80049e-54
Pqlc1	2.20884e-54	0.120247	0.66	0.354	6.59378e-53	8.9946e-54
Gadd45gip1	2.25689e-54	0.136364	0.742	0.416	6.73004e-53	9.1883e-54
Coa3	2.29643e-54	0.13895	0.711	0.39	6.84067e-53	9.33106e-54
Eif3g	2.30028e-54	0.240223	0.957	0.579	6.84487e-53	9.33106e-54
Rrp7a	2.30609e-54	0.121628	0.718	0.407	6.85485e-53	9.36168e-54
Desi2	2.45178e-54	0.131558	0.675	0.37	7.28021e-53	9.91852e-54
Chmp2b	2.69521e-54	0.199076	0.908	0.538	7.99454e-53	1.0919e-53
Idh2	2.74242e-54	0.134647	0.583	0.305	8.12597e-53	1.10691e-53
Fam188a	2.75892e-54	0.114027	0.621	0.324	8.16624e-53	1.11381e-53
Abhd17a	2.8365e-54	0.126867	0.739	0.413	8.387e-53	1.14488e-53
Arpc4	2.85222e-54	0.205613	0.93	0.555	8.42457e-53	1.1477e-53
Krtcap3	3.01058e-54	0.163145	0.851	0.497	8.88296e-53	1.21086e-53
Arid5b	3.05771e-54	0.214019	0.902	0.543	9.01252e-53	1.22968e-53
Spin1	3.06734e-54	0.118667	0.776	0.443	9.0314e-53	1.2324e-53
Zbtb38	3.14933e-54	0.149923	0.766	0.429	9.26306e-53	1.26318e-53
Cd47	3.27473e-54	0.180958	0.856	0.519	9.62181e-53	1.30993e-53
Uba2	3.41312e-54	0.110307	0.625	0.331	1.00179e-52	1.36458e-53
Ddx27	3.43955e-54	0.114367	0.644	0.343	1.00849e-52	1.37514e-53
Tns4	3.48422e-54	0.130754	0.45	0.2	1.02052e-52	1.38968e-53
Urod	3.61273e-54	0.109443	0.582	0.294	1.05705e-52	1.44008e-53
Abce1	3.64143e-54	0.143023	0.741	0.416	1.06434e-52	1.45054e-53
Hist1h2bc	3.67412e-54	0.227189	0.88	0.539	1.07277e-52	1.46097e-53
Sema5a	3.80288e-54	0.104153	0.492	0.223	1.10921e-52	1.51114e-53
Sumo2	3.84176e-54	0.278023	0.971	0.599	1.1193e-52	1.52546e-53
Sarnp	3.84545e-54	0.144838	0.809	0.467	1.1193e-52	1.52784e-53
C77080	3.99653e-54	0.146249	0.85	0.5	1.16206e-52	1.58572e-53
Timm17b	4.27597e-54	0.111966	0.63	0.333	1.24203e-52	1.69496e-53
Prss8	4.31076e-54	0.153884	0.76	0.434	1.25083e-52	1.70507e-53
Aggf1	4.34834e-54	0.125968	0.662	0.36	1.26043e-52	1.71911e-53
2022-03-05	4.37264e-54	0.126336	0.724	0.401	1.26617e-52	1.72523e-53
Dusp6	4.52249e-54	0.186358	0.712	0.41	1.3082e-52	1.78261e-53
Rpl3	4.73813e-54	0.13959	0.999	0.967	1.36917e-52	1.86744e-53
Tprgl	5.28382e-54	0.130553	0.789	0.454	1.52528e-52	2.07804e-53
Sdhb	6.09472e-54	0.15671	0.805	0.467	1.75755e-52	2.39437e-53
Tinagl1	6.25626e-54	0.213397	0.907	0.548	1.80228e-52	2.45867e-53
Mvb12a	6.54844e-54	0.134768	0.74	0.423	1.88451e-52	2.56993e-53
Serbp1	6.67939e-54	0.261973	0.994	0.757	1.92022e-52	2.61824e-53
Atp6v1b2	7.14438e-54	0.133561	0.792	0.449	2.05179e-52	2.79567e-53
Nudc	7.7726e-54	0.233554	0.922	0.55	2.22992e-52	3.03923e-53
Ptpn12	8.06982e-54	0.115422	0.61	0.321	2.31282e-52	3.15335e-53
Mrpl52	8.1964e-54	0.261401	0.978	0.65	2.3467e-52	3.20087e-53
Pdlim4	8.24979e-54	0.251726	0.963	0.601	2.35958e-52	3.21709e-53
2310036O22Rik	8.27406e-54	0.224448	0.935	0.566	2.3641e-52	3.2216e-53
Fbl	8.53756e-54	0.19421	0.914	0.559	2.4369e-52	3.32339e-53
Kin	9.01247e-54	0.111929	0.553	0.281	2.56841e-52	3.50272e-53
Sh3glb1	9.01662e-54	0.231845	0.948	0.558	2.56841e-52	3.50304e-53
Ahsa1	9.15195e-54	0.121674	0.673	0.379	2.60431e-52	3.54992e-53
Prps2	9.55552e-54	0.10713	0.414	0.181	2.71447e-52	3.70146e-53
Derl1	9.55847e-54	0.18239	0.894	0.543	2.71447e-52	3.70146e-53
Copb1	9.71663e-54	0.158778	0.818	0.464	2.75659e-52	3.7596e-53
Rpl15	9.77394e-54	0.252222	0.995	0.765	2.77004e-52	3.77511e-53
Btbd10	9.95153e-54	0.110004	0.586	0.31	2.81752e-52	3.84078e-53
Rbm42	9.98146e-54	0.135334	0.809	0.465	2.82314e-52	3.84847e-53
Tec	1.0422e-53	0.104272	0.565	0.29	2.94477e-52	4.00638e-53
Adipor2	1.09135e-53	0.124395	0.701	0.39	3.08053e-52	4.19476e-53
Pkp3	1.09652e-53	0.133164	0.777	0.436	3.09201e-52	4.22898e-53
Cd99l2	1.11371e-53	0.120995	0.642	0.338	3.13733e-52	4.26314e-53
Fkbp3	1.12731e-53	0.151419	0.733	0.419	3.17244e-52	4.33559e-53
Ttc1	1.15134e-53	0.12388	0.706	0.387	3.23681e-52	4.40789e-53
Cap1	1.34093e-53	0.196263	0.918	0.542	3.76604e-52	5.131e-53
Vdac1	1.44136e-53	0.247719	0.963	0.613	4.04403e-52	5.50839e-53
Csnk2a2	1.44887e-53	0.139759	0.726	0.407	4.06105e-52	5.54109e-53
Tiprl	1.50796e-53	0.116752	0.687	0.379	4.22243e-52	5.7646e-53
Chtop	1.56346e-53	0.120439	0.717	0.408	4.37347e-52	5.94954e-53
Lin7a	1.64921e-53	0.0772901	0.261	0.071	4.60873e-52	6.2865e-53
Rnaset2a	1.87639e-53	0.109697	0.463	0.214	5.23837e-52	7.15566e-53
Cfap20	1.88678e-53	0.135275	0.679	0.374	5.26212e-52	7.18655e-53
Sesn3	1.9272e-53	0.122312	0.679	0.373	5.36748e-52	7.31679e-53
Apobr	1.92839e-53	0.125973	0.551	0.268	5.36748e-52	7.31679e-53
Atxn10	1.93071e-53	0.257563	0.969	0.609	5.36859e-52	7.31679e-53
Mark2	1.99357e-53	0.127257	0.758	0.437	5.53789e-52	7.53677e-53
Ppp2cb	2.02542e-53	0.207538	0.943	0.577	5.62079e-52	7.68064e-53
Rabggtb	2.09258e-53	0.125593	0.818	0.484	5.80142e-52	7.89982e-53
Hbp1	2.11314e-53	0.133405	0.755	0.432	5.85262e-52	7.96753e-53
Rps6kb1	2.12634e-53	0.121598	0.704	0.392	5.88337e-52	8.03511e-53
Txndc9	2.14374e-53	0.179394	0.879	0.508	5.92565e-52	8.06486e-53
Sh3bgrl	2.18008e-53	0.170869	0.842	0.494	6.02015e-52	8.2075e-53
Gatad2b	2.19577e-53	0.117782	0.676	0.374	6.05752e-52	8.27464e-53
Hoxa9	2.23568e-53	0.112465	0.554	0.28	6.16153e-52	8.4168e-53
Fxr1	2.24876e-53	0.131336	0.758	0.423	6.19149e-52	8.44606e-53
Cflar	2.41691e-53	0.157526	0.815	0.467	6.64792e-52	9.06638e-53
Lzts2	2.42259e-53	0.119485	0.628	0.341	6.657e-52	9.06638e-53
Mob4	2.57314e-53	0.152879	0.836	0.487	7.06376e-52	9.6189e-53
BC005624	2.59789e-53	0.129882	0.71	0.406	7.12472e-52	9.72165e-53
Dnajc2	2.64932e-53	0.138754	0.68	0.373	7.25867e-52	9.89891e-53
Npm3	2.65984e-53	0.14044	0.673	0.373	7.28038e-52	9.92655e-53
Tcf7l2	2.67256e-53	0.180344	0.842	0.498	7.30803e-52	9.95414e-53
Ap2m1	2.69668e-53	0.176272	0.878	0.526	7.36681e-52	1.00562e-52
Mtfr1	2.86468e-53	0.106524	0.556	0.293	7.81812e-52	1.06417e-52
Anp32a	2.988e-53	0.140186	0.754	0.432	8.14675e-52	1.11146e-52
Timm17a	3.19681e-53	0.201179	0.918	0.541	8.70756e-52	1.18836e-52
Hsdl2	3.78679e-53	0.123959	0.692	0.375	1.03046e-51	1.4061e-52
Tnfrsf19	4.22281e-53	0.10099	0.538	0.267	1.14799e-51	1.56411e-52
Trim16	4.24023e-53	0.163112	0.854	0.517	1.15161e-51	1.57e-52
Serinc2	4.25596e-53	0.158159	0.848	0.488	1.15476e-51	1.57588e-52
Atp5b	4.28512e-53	0.251388	0.998	0.772	1.16154e-51	1.58544e-52
Zc3h15	4.64603e-53	0.233775	0.954	0.585	1.25816e-51	1.71682e-52
Commd4	4.9196e-53	0.105713	0.567	0.29	1.33095e-51	1.81475e-52
Cox17	5.19668e-53	0.140701	0.809	0.469	1.40456e-51	1.91618e-52
Btbd1	6.33407e-53	0.122852	0.651	0.352	1.71032e-51	2.33033e-52
Fst	6.49517e-53	0.229804	0.727	0.427	1.75213e-51	2.39061e-52
Arl8b	6.77107e-53	0.137777	0.749	0.428	1.8248e-51	2.48751e-52
Pcbp2	7.09495e-53	0.286261	0.987	0.667	1.91025e-51	2.60259e-52
Wbp11	7.20707e-53	0.129936	0.724	0.413	1.93857e-51	2.6441e-52
Pdlim7	7.21667e-53	0.133147	0.777	0.445	1.93929e-51	2.64522e-52
Amdhd2	7.22522e-53	0.113421	0.566	0.288	1.93972e-51	2.64635e-52
Psma5	7.32782e-53	0.214457	0.932	0.559	1.96539e-51	2.68038e-52
Mrps11	7.49951e-53	0.0982863	0.493	0.238	2.00951e-51	2.73992e-52
2810428I15Rik	8.01464e-53	0.173075	0.876	0.518	2.14549e-51	2.92343e-52
Scaf11	8.21649e-53	0.223307	0.911	0.55	2.19742e-51	2.99721e-52
Ier3ip1	8.31671e-53	0.159066	0.847	0.489	2.2221e-51	3.03078e-52
Chmp1a	8.42391e-53	0.150146	0.844	0.495	2.2486e-51	3.06428e-52
Tcea1	8.63384e-53	0.128802	0.78	0.444	2.30244e-51	3.13772e-52
Dctpp1	8.88066e-53	0.14062	0.519	0.26	2.36601e-51	3.22554e-52
Myg1	9.05421e-53	0.106811	0.461	0.214	2.40995e-51	3.28417e-52
Tfg	9.37859e-53	0.155271	0.826	0.476	2.49392e-51	3.40069e-52
Prkag1	9.53042e-53	0.121119	0.604	0.335	2.53189e-51	3.45179e-52
Uqcc3	9.93014e-53	0.152336	0.81	0.471	2.63558e-51	3.59327e-52
Cct4	1.03713e-52	0.22518	0.948	0.581	2.75006e-51	3.75978e-52
Rps3a1	1.07209e-52	0.114617	1	0.986	2.84006e-51	3.86457e-52
Slc25a5	1.09938e-52	0.280575	0.99	0.713	2.90962e-51	3.96542e-52
Tnik	1.10062e-52	0.098909	0.543	0.274	2.91016e-51	3.96542e-52
Mta3	1.13039e-52	0.0905617	0.521	0.261	2.98604e-51	4.06973e-52
Ufm1	1.15238e-52	0.186935	0.906	0.526	3.04127e-51	4.13785e-52
Frrs1	1.50575e-52	0.154626	0.732	0.418	3.97012e-51	5.42806e-52
Mef2a	1.66014e-52	0.154477	0.81	0.478	4.37305e-51	5.96166e-52
Paics	1.82231e-52	0.144303	0.763	0.433	4.79574e-51	6.53014e-52
Hnrnpr	1.84735e-52	0.136865	0.754	0.431	4.85706e-51	6.63154e-52
Stx7	1.85972e-52	0.116821	0.632	0.344	4.88498e-51	6.66114e-52
Acsl3	1.89471e-52	0.218526	0.911	0.558	4.97223e-51	6.76223e-52
Iah1	2.07409e-52	0.123813	0.646	0.349	5.43787e-51	7.39932e-52
Mapk6	2.10154e-52	0.129152	0.738	0.428	5.50469e-51	7.49953e-52
Atp6v0b	2.22901e-52	0.23791	0.967	0.616	5.83314e-51	7.95635e-52
Prkcsh	2.29179e-52	0.132921	0.795	0.467	5.99182e-51	8.16279e-52
Kdm7a	2.36081e-52	0.107066	0.613	0.324	6.16651e-51	8.40446e-52
Rbfox2	2.75116e-52	0.125215	0.778	0.451	7.17942e-51	9.7842e-52
Nudt5	2.87319e-52	0.113683	0.546	0.282	7.49089e-51	1.02016e-51
Sys1	2.97062e-52	0.191665	0.881	0.505	7.73772e-51	1.05473e-51
Mrpl19	2.99483e-52	0.110898	0.564	0.296	7.79351e-51	1.06084e-51
Stip1	3.00516e-52	0.121226	0.648	0.359	7.81315e-51	1.06695e-51
Sfr1	3.04703e-52	0.267002	0.966	0.6	7.91464e-51	1.07912e-51
Trappc1	3.05163e-52	0.116696	0.547	0.282	7.91924e-51	1.07912e-51
Fam63a	3.0975e-52	0.0924088	0.517	0.257	8.03084e-51	1.0958e-51
Rdh10	3.24515e-52	0.211231	0.909	0.558	8.40587e-51	1.14776e-51
Mrps10	3.30428e-52	0.110235	0.577	0.308	8.55113e-51	1.16434e-51
Pfdn6	3.37331e-52	0.154653	0.845	0.506	8.7217e-51	1.18794e-51
Crym	3.48188e-52	0.114041	0.413	0.179	8.99412e-51	1.22558e-51
Lrp10	3.59795e-52	0.14571	0.78	0.455	9.28536e-51	1.26668e-51
Etfb	3.75936e-52	0.224201	0.941	0.562	9.69298e-51	1.32175e-51
Taf15	4.06396e-52	0.104109	0.65	0.356	1.04687e-50	1.4259e-51
Psenen	4.08608e-52	0.240242	0.962	0.583	1.0516e-50	1.43512e-51
Vma21	4.2034e-52	0.116748	0.676	0.384	1.0808e-50	1.47236e-51
Mrpl38	4.40701e-52	0.0974889	0.664	0.363	1.13212e-50	1.54456e-51
Hsd17b10	4.52907e-52	0.157954	0.839	0.487	1.16241e-50	1.58513e-51
Lsm6	4.61456e-52	0.152377	0.703	0.398	1.18326e-50	1.61165e-51
Acaa2	4.7626e-52	0.124965	0.761	0.43	1.22011e-50	1.66257e-51
Ssu72	4.89182e-52	0.164793	0.851	0.501	1.25206e-50	1.70641e-51
Cct3	5.02187e-52	0.221962	0.936	0.564	1.28418e-50	1.75018e-51
Necap2	5.29238e-52	0.116144	0.66	0.371	1.35212e-50	1.84263e-51
Cdc42ep5	5.42463e-52	0.273994	0.974	0.624	1.38464e-50	1.88619e-51
Rer1	5.43826e-52	0.226775	0.942	0.56	1.38686e-50	1.89142e-51
Snw1	5.45815e-52	0.141258	0.782	0.446	1.39066e-50	1.89665e-51
Dap	5.47353e-52	0.236457	0.959	0.597	1.39331e-50	1.8984e-51
Mak16	5.52201e-52	0.127654	0.665	0.358	1.40438e-50	1.91401e-51
Eprs	5.57899e-52	0.205099	0.916	0.55	1.41758e-50	1.93306e-51
Sypl	5.59049e-52	0.177871	0.902	0.539	1.41921e-50	1.93477e-51
Commd7	5.69873e-52	0.107145	0.596	0.312	1.44465e-50	1.96927e-51
Yipf6	5.70101e-52	0.116637	0.687	0.383	1.44465e-50	1.96927e-51
Tcerg1	5.89183e-52	0.151235	0.744	0.415	1.49166e-50	2.03307e-51
Iscu	6.32913e-52	0.108852	0.69	0.377	1.60092e-50	2.18297e-51
Ept1	6.52077e-52	0.12603	0.699	0.388	1.64791e-50	2.24647e-51
Otub1	7.43653e-52	0.1198	0.691	0.385	1.87764e-50	2.56114e-51
Rnf114	7.81959e-52	0.102025	0.513	0.251	1.97258e-50	2.68953e-51
Ubn1	7.99775e-52	0.10417	0.681	0.369	2.01571e-50	2.74896e-51
Cdkn1a	8.28635e-52	0.225725	0.927	0.575	2.08657e-50	2.84605e-51
Ubtf	8.62302e-52	0.109946	0.65	0.36	2.16939e-50	2.95668e-51
Slc25a10	9.00723e-52	0.0893374	0.592	0.304	2.26402e-50	3.08768e-51
Gm10020	9.19371e-52	0.0990835	0.491	0.24	2.30882e-50	3.14654e-51
Mettl23	9.58806e-52	0.104275	0.641	0.35	2.40569e-50	3.28055e-51
Syncrip	9.68401e-52	0.189592	0.915	0.553	2.42759e-50	3.30837e-51
Imp4	9.7281e-52	0.106197	0.559	0.292	2.43646e-50	3.32249e-51
Tmem128	1.16012e-51	0.142199	0.819	0.465	2.90301e-50	3.95396e-51
Lgals7	1.16472e-51	0.256313	0.58	0.318	2.91191e-50	3.95396e-51
Blmh	1.1982e-51	0.110418	0.52	0.265	2.99294e-50	4.08666e-51
Ppid	1.20801e-51	0.112616	0.585	0.312	3.01474e-50	4.11704e-51
Rab8a	1.24038e-51	0.123467	0.669	0.372	3.09277e-50	4.21536e-51
Rbm27	1.28871e-51	0.120961	0.654	0.362	3.21043e-50	4.38143e-51
Rc3h1	1.30989e-51	0.15326	0.815	0.48	3.26029e-50	4.4454e-51
Scamp2	1.40806e-51	0.131818	0.738	0.416	3.50152e-50	4.7805e-51
Plau	1.41875e-51	0.124908	0.564	0.289	3.52496e-50	4.81013e-51
Klf5	1.46186e-51	0.218627	0.933	0.578	3.62887e-50	4.94124e-51
Sod2	1.47805e-51	0.202635	0.929	0.559	3.6658e-50	5.0045e-51
Luzp1	1.51604e-51	0.137485	0.803	0.461	3.75668e-50	5.1352e-51
Commd2	1.5262e-51	0.118683	0.672	0.374	3.77852e-50	5.16442e-51
Smarcd1	1.55383e-51	0.103891	0.472	0.227	3.84352e-50	5.2273e-51
Lsm1	1.67672e-51	0.121491	0.641	0.354	4.14386e-50	5.65573e-51
Esrp1	1.68422e-51	0.0931291	0.601	0.323	4.15871e-50	5.65573e-51
Setd8	1.69127e-51	0.211309	0.921	0.552	4.17154e-50	5.67938e-51
Atp6v1a	1.69239e-51	0.128859	0.649	0.36	4.17154e-50	5.67938e-51
Capza2	1.7082e-51	0.230801	0.946	0.573	4.20681e-50	5.74154e-51
Mrpl15	1.7406e-51	0.119869	0.602	0.329	4.28281e-50	5.83713e-51
Bckdha	1.89569e-51	0.121712	0.701	0.39	4.66035e-50	6.36828e-51
Bclaf1	1.92358e-51	0.167294	0.86	0.514	4.72475e-50	6.42967e-51
Prelid1	1.9265e-51	0.227933	0.949	0.578	4.72778e-50	6.4575e-51
Med8	1.94035e-51	0.124546	0.701	0.4	4.7576e-50	6.48527e-51
Mri1	2.05207e-51	0.104318	0.628	0.339	5.02713e-50	6.847e-51
Lars	2.18083e-51	0.114641	0.654	0.353	5.33788e-50	7.27483e-51
Epc2	2.20105e-51	0.119421	0.646	0.358	5.38267e-50	7.33516e-51
Magoh	2.32439e-51	0.163384	0.857	0.511	5.67933e-50	7.72851e-51
Mpdu1	2.35213e-51	0.125048	0.709	0.408	5.74211e-50	7.82162e-51
Zfp148	2.53792e-51	0.107082	0.63	0.336	6.19027e-50	8.44665e-51
Ctage5	2.58214e-51	0.171645	0.852	0.502	6.29264e-50	8.5722e-51
Irf2	2.68056e-51	0.135278	0.697	0.394	6.5268e-50	8.89671e-51
Galnt1	2.69267e-51	0.135771	0.667	0.385	6.55059e-50	8.92215e-51
Otud7b	2.97495e-51	0.10124	0.562	0.291	7.23105e-50	9.8423e-51
Wsb2	3.01801e-51	0.173439	0.887	0.521	7.32935e-50	9.99931e-51
Elavl1	3.13671e-51	0.129566	0.754	0.427	7.611e-50	1.03876e-50
Faf2	3.24407e-51	0.10999	0.636	0.349	7.86469e-50	1.07092e-50
Sppl3	3.25438e-51	0.121549	0.764	0.435	7.88285e-50	1.07329e-50
Atp6v1e1	3.40524e-51	0.233397	0.968	0.621	8.24114e-50	1.12516e-50
Qars	3.4435e-51	0.162804	0.872	0.51	8.32654e-50	1.13408e-50
Msi2	3.76701e-51	0.187188	0.882	0.516	9.10095e-50	1.2418e-50
Nsmce2	3.90636e-51	0.112408	0.629	0.34	9.42947e-50	1.2868e-50
Prpf19	4.09892e-51	0.108303	0.65	0.352	9.88577e-50	1.34817e-50
Snrpe	4.12337e-51	0.272149	0.979	0.641	9.92889e-50	1.35242e-50
Snhg6	4.12389e-51	0.118707	0.667	0.371	9.92889e-50	1.35242e-50
Pnkd	4.20304e-51	0.108762	0.565	0.289	1.01108e-49	1.37749e-50
Ubxn6	4.21519e-51	0.111702	0.726	0.412	1.01313e-49	1.38286e-50
Puf60	4.3704e-51	0.144406	0.844	0.498	1.04953e-49	1.43079e-50
Hnrnph2	4.89882e-51	0.118143	0.626	0.338	1.17542e-49	1.60294e-50
Rarg	5.30072e-51	0.0889019	0.552	0.287	1.27077e-49	1.73231e-50
Ubqln1	5.33039e-51	0.119919	0.756	0.431	1.27679e-49	1.74063e-50
Cnpy2	5.59067e-51	0.194297	0.9	0.528	1.33799e-49	1.82397e-50
Eif4e	5.68261e-51	0.194396	0.918	0.546	1.35883e-49	1.85176e-50
Rpl14	5.91064e-51	0.162892	1	0.943	1.41215e-49	1.9251e-50
Exoc5	6.17338e-51	0.117915	0.709	0.393	1.47366e-49	2.00807e-50
Ubxn1	6.42719e-51	0.278532	0.991	0.683	1.53295e-49	2.09091e-50
Cops2	6.76468e-51	0.121531	0.738	0.418	1.61207e-49	2.19635e-50
Plaa	6.80772e-51	0.105001	0.559	0.287	1.62094e-49	2.21071e-50
Cxxc5	6.90363e-51	0.118757	0.6	0.321	1.64238e-49	2.23803e-50
Brd1	7.18266e-51	0.146322	0.839	0.498	1.70731e-49	2.32687e-50
Vezf1	7.24208e-51	0.114193	0.655	0.363	1.71998e-49	2.34432e-50
Chmp3	7.35591e-51	0.165614	0.892	0.519	1.74553e-49	2.38116e-50
Sgta	7.46427e-51	0.0983457	0.648	0.35	1.76975e-49	2.41147e-50
Paip2	7.69997e-51	0.22836	0.96	0.618	1.82409e-49	2.48694e-50
Ube2e1	8.24775e-51	0.141697	0.812	0.471	1.9522e-49	2.66233e-50
Ccdc59	8.29282e-51	0.142332	0.78	0.454	1.96121e-49	2.67298e-50
Khdrbs1	8.34996e-51	0.173274	0.854	0.512	1.97306e-49	2.69005e-50
Ndrg1	8.66798e-51	0.230563	0.909	0.572	2.04648e-49	2.79079e-50
Kdm1a	8.68075e-51	0.138697	0.816	0.473	2.04776e-49	2.79165e-50
2022-09-02	8.8049e-51	0.141306	0.788	0.454	2.0753e-49	2.82787e-50
Cdc123	8.89125e-51	0.110138	0.628	0.341	2.09389e-49	2.85438e-50
Pes1	9.16388e-51	0.104393	0.572	0.301	2.15628e-49	2.9386e-50
Isyna1	9.27156e-51	0.0961157	0.462	0.216	2.17979e-49	2.9714e-50
Anapc16	9.93151e-51	0.117838	0.685	0.391	2.33299e-49	3.18028e-50
Arhgap5	1.04667e-50	0.147752	0.767	0.44	2.45665e-49	3.36002e-50
Tmem65	1.07772e-50	0.0999981	0.631	0.34	2.52741e-49	3.45312e-50
Zc3h13	1.13758e-50	0.120213	0.697	0.4	2.66555e-49	3.63887e-50
1700123O20Rik	1.1429e-50	0.108828	0.58	0.309	2.67579e-49	3.63887e-50
Psmc1	1.25231e-50	0.115938	0.741	0.428	2.92948e-49	3.98665e-50
Uba1	1.25741e-50	0.148799	0.816	0.477	2.93896e-49	4.01519e-50
Sptlc2	1.35378e-50	0.129462	0.831	0.481	3.16156e-49	4.2984e-50
Scd1	1.49146e-50	0.0777014	0.577	0.299	3.4802e-49	4.74021e-50
Nr3c1	1.53717e-50	0.137634	0.697	0.392	3.58388e-49	4.8952e-50
Glyr1	1.54816e-50	0.105167	0.663	0.372	3.6065e-49	4.92289e-50
Pop7	1.6016e-50	0.111065	0.642	0.351	3.72788e-49	5.07746e-50
Chrac1	1.60764e-50	0.143855	0.807	0.468	3.73884e-49	5.10072e-50
Kxd1	1.6098e-50	0.105792	0.658	0.351	3.74074e-49	5.10072e-50
Scarb2	1.75363e-50	0.103083	0.674	0.374	4.07159e-49	5.53966e-50
Tcp11l2	1.85401e-50	0.11269	0.605	0.321	4.30108e-49	5.85136e-50
Card19	1.96003e-50	0.159156	0.83	0.48	4.54329e-49	6.19415e-50
Mrpl9	1.96764e-50	0.120261	0.674	0.38	4.55431e-49	6.21546e-50
Sertad2	1.96804e-50	0.130926	0.767	0.447	4.55431e-49	6.21546e-50
Fcf1	2.18748e-50	0.114863	0.663	0.37	5.05793e-49	6.90387e-50
Rras	2.30344e-50	0.139442	0.67	0.378	5.32167e-49	7.24466e-50
Ssx2ip	2.30746e-50	0.0864667	0.36	0.144	5.32656e-49	7.27016e-50
Ppa2	2.38806e-50	0.103293	0.569	0.301	5.50808e-49	7.51574e-50
Wdr74	2.45965e-50	0.111161	0.604	0.332	5.66853e-49	7.7295e-50
Sec11c	2.70928e-50	0.251952	0.969	0.611	6.23869e-49	8.50802e-50
Wls	2.72044e-50	0.177704	0.881	0.527	6.25926e-49	8.53239e-50
Mrps17	2.8353e-50	0.119318	0.666	0.373	6.51817e-49	8.89421e-50
Tomm7	2.84462e-50	0.263268	0.979	0.638	6.53422e-49	8.89421e-50
Pold4	2.93383e-50	0.185812	0.859	0.507	6.73362e-49	9.16854e-50
Pafah1b2	3.23236e-50	0.107846	0.678	0.38	7.41273e-49	1.0099e-49
Nek7	3.25868e-50	0.156124	0.761	0.441	7.46696e-49	1.01845e-49
Acaa1a	3.27998e-50	0.120797	0.76	0.437	7.50962e-49	1.02386e-49
Mdh1	3.444e-50	0.246256	0.94	0.569	7.8787e-49	1.07293e-49
Slc6a6	3.48229e-50	0.0923383	0.511	0.259	7.95981e-49	1.08452e-49
Dars	3.54421e-50	0.115594	0.587	0.309	8.09474e-49	1.10231e-49
Jarid2	3.68101e-50	0.0861102	0.582	0.305	8.40032e-49	1.14497e-49
Psmg4	3.77611e-50	0.114504	0.663	0.363	8.61032e-49	1.17513e-49
Tgfbr2	3.81095e-50	0.126847	0.766	0.443	8.6827e-49	1.18349e-49
Eny2	3.87212e-50	0.175964	0.884	0.528	8.81489e-49	1.20115e-49
Rtkn	3.91665e-50	0.0756236	0.519	0.257	8.90903e-49	1.21568e-49
Emd	3.99829e-50	0.10986	0.673	0.377	9.08734e-49	1.23949e-49
Ndufb8	4.04236e-50	0.238294	0.963	0.607	9.18007e-49	1.25087e-49
Erlec1	4.07702e-50	0.147395	0.759	0.436	9.25128e-49	1.26223e-49
2510002D24Rik	4.17898e-50	0.0990807	0.547	0.28	9.47494e-49	1.29212e-49
Hibadh	4.51152e-50	0.149441	0.838	0.492	1.02206e-48	1.393e-49
Mycbp	4.66747e-50	0.101685	0.544	0.281	1.05654e-48	1.44125e-49
Tshz1	4.77073e-50	0.116617	0.611	0.328	1.07904e-48	1.47092e-49
Nabp2	4.98932e-50	0.0923319	0.497	0.245	1.12757e-48	1.53752e-49
Rasa2	5.0315e-50	0.131989	0.723	0.405	1.13619e-48	1.5486e-49
Eef1a1	5.38548e-50	0.0820111	1	0.997	1.21514e-48	1.6581e-49
Bcl10	5.49923e-50	0.164225	0.869	0.522	1.23981e-48	1.69057e-49
Cnih1	5.59834e-50	0.10825	0.595	0.323	1.26114e-48	1.71992e-49
Higd1a	5.67856e-50	0.147887	0.873	0.51	1.27818e-48	1.74309e-49
Adh5	5.91278e-50	0.12612	0.733	0.415	1.32983e-48	1.81222e-49
Pdap1	6.1442e-50	0.233713	0.962	0.621	1.38077e-48	1.88123e-49
Med10	6.41602e-50	0.126004	0.751	0.427	1.44043e-48	1.96387e-49
Ppme1	6.41999e-50	0.111913	0.606	0.328	1.44043e-48	1.96387e-49
Klhdc2	6.64017e-50	0.0971085	0.602	0.315	1.48864e-48	2.02954e-49
2410015M20Rik	6.80135e-50	0.273079	0.985	0.635	1.52356e-48	2.07678e-49
Rplp0	7.02912e-50	0.162777	1	0.92	1.57332e-48	2.14531e-49
Cbx3	7.47397e-50	0.145439	0.757	0.456	1.67155e-48	2.27776e-49
Cdc42se1	7.5041e-50	0.119821	0.732	0.408	1.67695e-48	2.28509e-49
Dld	7.90021e-50	0.106887	0.628	0.342	1.76407e-48	2.40504e-49
Ddx39	8.68514e-50	0.168882	0.837	0.497	1.93779e-48	2.64343e-49
Fam173a	9.02342e-50	0.156185	0.84	0.491	2.01166e-48	2.74163e-49
Eif2b2	9.0768e-50	0.103604	0.657	0.36	2.02195e-48	2.75768e-49
Cyth2	9.47478e-50	0.138888	0.831	0.481	2.10893e-48	2.87384e-49
Snrpa1	9.57508e-50	0.127218	0.673	0.387	2.12956e-48	2.90491e-49
Gtf2ird1	9.86054e-50	0.0807327	0.516	0.256	2.19131e-48	2.98744e-49
Mrpl35	1.00057e-49	0.112802	0.646	0.358	2.22181e-48	3.02745e-49
Med9	1.10961e-49	0.110314	0.525	0.268	2.46199e-48	3.35781e-49
Tm2d1	1.13895e-49	0.115371	0.649	0.368	2.52507e-48	3.44583e-49
Myh14	1.14664e-49	0.106941	0.718	0.393	2.54011e-48	3.47331e-49
Abracl	1.18824e-49	0.23561	0.946	0.584	2.63019e-48	3.58844e-49
Gna11	1.19149e-49	0.108026	0.592	0.317	2.63531e-48	3.58844e-49
Ndufa3	1.30411e-49	0.170328	0.898	0.542	2.88212e-48	3.91705e-49
Ddrgk1	1.33195e-49	0.160412	0.867	0.516	2.94133e-48	4.00428e-49
Tm9sf4	1.3892e-49	0.106485	0.621	0.337	3.06532e-48	4.18163e-49
Hdac1	1.41196e-49	0.0949618	0.486	0.236	3.1131e-48	4.23846e-49
Akr1a1	1.47184e-49	0.278659	0.988	0.674	3.24257e-48	4.41534e-49
Ugcg	1.47901e-49	0.167816	0.855	0.508	3.25581e-48	4.43839e-49
Ctbp1	1.48032e-49	0.123158	0.814	0.481	3.25613e-48	4.43839e-49
Mpnd	1.48572e-49	0.102723	0.544	0.282	3.26543e-48	4.46488e-49
Smyd2	1.53904e-49	0.106537	0.637	0.35	3.37997e-48	4.61108e-49
Ddx46	1.64448e-49	0.150379	0.835	0.498	3.6087e-48	4.90666e-49
Macc1	1.64657e-49	0.121151	0.533	0.274	3.61047e-48	4.93271e-49
Ube2q1	1.70965e-49	0.108794	0.652	0.364	3.74586e-48	5.10409e-49
Snrpd2	1.71415e-49	0.237578	0.955	0.613	3.75277e-48	5.10409e-49
Ppig	1.72769e-49	0.183354	0.873	0.512	3.77945e-48	5.15975e-49
Psmc2	1.76445e-49	0.147749	0.84	0.496	3.85687e-48	5.24513e-49
2022-09-09	1.77107e-49	0.0782441	0.489	0.23	3.86831e-48	5.27082e-49
Ltv1	1.81048e-49	0.0979043	0.492	0.24	3.95131e-48	5.38573e-49
Ddx41	1.87057e-49	0.0875581	0.577	0.303	4.07927e-48	5.55993e-49
Rpl29	1.9065e-49	0.240351	0.996	0.796	4.15438e-48	5.67444e-49
Ik	1.95178e-49	0.125164	0.736	0.434	4.24975e-48	5.78877e-49
Zfp706	1.98441e-49	0.265917	0.981	0.634	4.31744e-48	5.87326e-49
Snx4	2.06842e-49	0.100788	0.603	0.327	4.49673e-48	6.13546e-49
Plekhf2	2.08092e-49	0.111144	0.646	0.358	4.5204e-48	6.16032e-49
Carhsp1	2.14296e-49	0.126049	0.697	0.406	4.65155e-48	6.3331e-49
Snx3	2.26704e-49	0.150148	0.867	0.511	4.91706e-48	6.71262e-49
Osgin1	2.31578e-49	0.117793	0.673	0.375	5.0189e-48	6.85517e-49
D10Wsu102e	2.41007e-49	0.0910068	0.477	0.231	5.21921e-48	7.11559e-49
Ctr9	2.43437e-49	0.118057	0.695	0.392	5.26776e-48	7.1691e-49
Zfp106	2.46955e-49	0.116846	0.715	0.408	5.33976e-48	7.28148e-49
Pgp	2.69295e-49	0.114967	0.633	0.352	5.81832e-48	7.92392e-49
Gjb4	2.73499e-49	0.149494	0.66	0.361	5.90459e-48	8.03554e-49
Usmg5	2.76307e-49	0.227045	0.967	0.622	5.96061e-48	8.11759e-49
Sft2d2	2.77599e-49	0.12025	0.729	0.418	5.98388e-48	8.17012e-49
Fau	2.98965e-49	0.14752	1	0.96	6.43947e-48	8.78052e-49
Trappc6a	3.06826e-49	0.17515	0.905	0.537	6.60371e-48	9.00852e-49
Lsm8	3.57197e-49	0.146721	0.743	0.424	7.68194e-48	1.04677e-48
Clpp	3.60595e-49	0.116885	0.55	0.287	7.74905e-48	1.05768e-48
Capza1	3.78414e-49	0.110626	0.726	0.409	8.12575e-48	1.10664e-48
Tmem54	3.81317e-49	0.10563	0.503	0.245	8.18181e-48	1.11457e-48
Ap1s1	3.88378e-49	0.132723	0.749	0.425	8.32693e-48	1.13418e-48
Gtf3c6	3.89987e-49	0.11597	0.605	0.332	8.35504e-48	1.13915e-48
Phax	4.03294e-49	0.0990664	0.618	0.335	8.63351e-48	1.17622e-48
Gnai3	4.07153e-49	0.18129	0.898	0.552	8.70947e-48	1.18699e-48
Tmem45a	4.31569e-49	0.207207	0.859	0.512	9.2247e-48	1.25894e-48
Crebrf	4.32956e-49	0.112588	0.597	0.317	9.2473e-48	1.26089e-48
Gmfb	4.3674e-49	0.100541	0.639	0.356	9.32101e-48	1.27157e-48
Ppp1r11	4.40352e-49	0.146727	0.792	0.467	9.39094e-48	1.27932e-48
Acadvl	4.45967e-49	0.10729	0.664	0.371	9.50344e-48	1.29578e-48
Smim7	4.60124e-49	0.142743	0.828	0.484	9.79766e-48	1.33544e-48
Phc2	4.61602e-49	0.160525	0.836	0.49	9.82168e-48	1.34023e-48
Aars	4.72669e-49	0.120651	0.684	0.391	1.00495e-47	1.37006e-48
Zfand6	4.73277e-49	0.104948	0.742	0.421	1.00548e-47	1.37006e-48
Hacd1	4.75484e-49	0.0964358	0.42	0.19	1.0094e-47	1.37481e-48
Ngdn	4.98333e-49	0.0966499	0.55	0.282	1.05711e-47	1.44028e-48
Cd2ap	5.34262e-49	0.281176	0.982	0.652	1.13247e-47	1.54323e-48
Sncaip	5.34808e-49	0.0811562	0.442	0.204	1.13276e-47	1.54495e-48
Larp4	5.45812e-49	0.171486	0.876	0.522	1.1552e-47	1.57553e-48
Gm9493	5.68208e-49	0.105854	0.582	0.317	1.20169e-47	1.63777e-48
Pigt	5.96142e-49	0.120779	0.722	0.413	1.25982e-47	1.71721e-48
Cd3eap	6.2356e-49	0.10363	0.447	0.209	1.31676e-47	1.79653e-48
Rfk	6.25802e-49	0.109398	0.687	0.385	1.3205e-47	1.80093e-48
Hexa	6.30965e-49	0.112822	0.631	0.344	1.33039e-47	1.81394e-48
Add1	6.64323e-49	0.11139	0.699	0.397	1.39968e-47	1.90737e-48
Rab27b	6.88737e-49	0.127722	0.615	0.331	1.45003e-47	1.9777e-48
Smim14	7.09027e-49	0.211102	0.942	0.57	1.49162e-47	2.03358e-48
Ppp1r2	7.65314e-49	0.234582	0.956	0.596	1.60882e-47	2.19255e-48
Npdc1	7.91843e-49	0.136205	0.797	0.464	1.66334e-47	2.26823e-48
Cyb5b	8.01137e-49	0.125901	0.752	0.431	1.68161e-47	2.29229e-48
Dync1li1	8.03295e-49	0.105071	0.638	0.349	1.68487e-47	2.29629e-48
Bsdc1	8.088e-49	0.0989619	0.658	0.366	1.69515e-47	2.31172e-48
Sri	8.42755e-49	0.201406	0.929	0.564	1.765e-47	2.40707e-48
Mpc1	8.75225e-49	0.180628	0.908	0.542	1.83163e-47	2.49657e-48
Tagln2	8.83326e-49	0.274373	0.99	0.721	1.8472e-47	2.51752e-48
Kcmf1	8.86429e-49	0.14784	0.848	0.496	1.85231e-47	2.52419e-48
Anapc15	9.0728e-49	0.103425	0.53	0.275	1.89446e-47	2.58209e-48
Ryk	9.39316e-49	0.09857	0.548	0.289	1.95989e-47	2.6712e-48
Psmb2	9.4061e-49	0.227374	0.956	0.596	1.96113e-47	2.67489e-48
Atp6ap2	9.5521e-49	0.151158	0.847	0.505	1.99009e-47	2.71267e-48
Brd7	9.88013e-49	0.0857921	0.493	0.247	2.0569e-47	2.80432e-48
0610012G03Rik	1.01098e-48	0.131759	0.786	0.46	2.10316e-47	2.86463e-48
Naa15	1.02549e-48	0.122773	0.768	0.447	2.13175e-47	2.91919e-48
Akt1s1	1.05987e-48	0.091479	0.584	0.308	2.20159e-47	3.00198e-48
Zfr	1.06685e-48	0.127194	0.759	0.447	2.21444e-47	3.02806e-48
Tomm5	1.08039e-48	0.157802	0.838	0.489	2.24089e-47	3.05409e-48
Cct8	1.09366e-48	0.240022	0.951	0.587	2.26582e-47	3.07781e-48
Dnttip2	1.09403e-48	0.139638	0.797	0.461	2.26582e-47	3.07781e-48
Nbl1	1.11793e-48	0.111631	0.633	0.343	2.31361e-47	3.16019e-48
Parva	1.1303e-48	0.092541	0.624	0.341	2.33748e-47	3.18605e-48
Mapk3	1.13615e-48	0.168447	0.886	0.536	2.34786e-47	3.21187e-48
Abcd3	1.153e-48	0.23904	0.928	0.585	2.38091e-47	3.23527e-48
Nedd8	1.1548e-48	0.264231	0.982	0.654	2.38286e-47	3.23527e-48
Uqcr11	1.16224e-48	0.279023	0.992	0.675	2.39645e-47	3.261e-48
Tmem40	1.32364e-48	0.117823	0.726	0.408	2.72724e-47	3.70806e-48
Ash2l	1.37934e-48	0.0929441	0.486	0.238	2.83993e-47	3.87376e-48
Phactr4	1.49058e-48	0.12094	0.697	0.406	3.06619e-47	4.1764e-48
Hmbs	1.49143e-48	0.104633	0.477	0.237	3.06619e-47	4.1764e-48
Zfp664	1.53318e-48	0.0986761	0.555	0.286	3.14972e-47	4.28537e-48
Tpp1	1.56565e-48	0.106534	0.544	0.291	3.21406e-47	4.39418e-48
Tomm40	1.63763e-48	0.121914	0.729	0.428	3.35935e-47	4.58674e-48
Pi4k2a	1.6663e-48	0.0915797	0.663	0.367	3.41567e-47	4.6604e-48
N4bp3	1.66969e-48	0.0936729	0.441	0.205	3.42012e-47	4.6604e-48
Rab35	1.67306e-48	0.103635	0.625	0.346	3.42452e-47	4.6604e-48
Gsk3a	1.73532e-48	0.103577	0.612	0.333	3.54936e-47	4.8522e-48
Acbd3	1.75034e-48	0.16733	0.828	0.487	3.57746e-47	4.87652e-48
Igsf11	2.06133e-48	0.0945911	0.474	0.227	4.21001e-47	5.73617e-48
Chchd3	2.07985e-48	0.104918	0.577	0.311	4.24474e-47	5.78764e-48
Zranb1	2.10007e-48	0.0915769	0.64	0.35	4.28289e-47	5.83904e-48
Strbp	2.14147e-48	0.112926	0.67	0.374	4.36415e-47	5.94593e-48
Fam83h	2.26842e-48	0.108481	0.672	0.378	4.6195e-47	6.30254e-48
Ap2b1	2.33859e-48	0.121999	0.744	0.432	4.75894e-47	6.49217e-48
Med13l	2.34987e-48	0.0974611	0.507	0.259	4.7784e-47	6.51518e-48
Comtd1	2.40371e-48	0.104033	0.529	0.271	4.88435e-47	6.64897e-48
Ube2l3	2.53191e-48	0.23933	0.951	0.58	5.14113e-47	7.00404e-48
Klf7	2.57033e-48	0.125367	0.644	0.351	5.21535e-47	7.10962e-48
Arf3	2.73089e-48	0.158792	0.879	0.526	5.53712e-47	7.54678e-48
Gtf2f2	2.85603e-48	0.108035	0.632	0.354	5.78645e-47	7.89471e-48
1110065P20Rik	2.85799e-48	0.103387	0.671	0.372	5.78645e-47	7.89471e-48
Arl6ip1	3.02237e-48	0.179958	0.853	0.498	6.11483e-47	8.33035e-48
Dgcr6	3.24249e-48	0.129769	0.738	0.421	6.55545e-47	8.93075e-48
Lamtor3	3.48111e-48	0.109512	0.649	0.367	7.0328e-47	9.58536e-48
Tbx3os2	3.5089e-48	0.101426	0.442	0.211	7.08382e-47	9.66102e-48
Atf1	3.60985e-48	0.115261	0.676	0.379	7.28238e-47	9.92911e-48
Manbal	3.71591e-48	0.12496	0.733	0.421	7.49094e-47	1.02243e-47
Tars	3.82121e-48	0.108172	0.607	0.337	7.69767e-47	1.04916e-47
Anapc13	4.18995e-48	0.168387	0.883	0.53	8.43443e-47	1.14995e-47
Pip4k2c	4.21586e-48	0.0979917	0.537	0.273	8.48048e-47	1.15735e-47
Zfp503	4.26783e-48	0.0769862	0.578	0.306	8.57887e-47	1.17022e-47
Golga7	4.30454e-48	0.116822	0.736	0.419	8.64644e-47	1.1776e-47
Tab2	4.57572e-48	0.119525	0.726	0.42	9.18458e-47	1.25338e-47
Ift43	4.86889e-48	0.113932	0.661	0.363	9.76604e-47	1.33179e-47
Alad	5.17923e-48	0.238445	0.95	0.599	1.03811e-46	1.41555e-47
Ufc1	5.553e-48	0.186938	0.93	0.549	1.11223e-46	1.51558e-47
Stxbp3	5.56368e-48	0.112481	0.653	0.361	1.11357e-46	1.51722e-47
BC029214	5.69143e-48	0.119809	0.649	0.358	1.13833e-46	1.55159e-47
Sumo3	5.71377e-48	0.125708	0.752	0.437	1.14198e-46	1.55593e-47
Camta1	5.79822e-48	0.0930223	0.541	0.283	1.15803e-46	1.57933e-47
Top1	5.87179e-48	0.265677	0.984	0.695	1.17189e-46	1.59725e-47
Wasl	6.10333e-48	0.221829	0.938	0.561	1.21723e-46	1.65865e-47
Zcchc9	6.20132e-48	0.117149	0.69	0.388	1.23589e-46	1.68464e-47
DHRSX	6.21264e-48	0.0977839	0.588	0.313	1.23727e-46	1.68616e-47
Snrpg	6.39195e-48	0.177945	0.882	0.542	1.27208e-46	1.7338e-47
Bnip2	6.73137e-48	0.0936631	0.562	0.298	1.33867e-46	1.82476e-47
Tex10	6.73654e-48	0.0905593	0.601	0.325	1.33875e-46	1.82617e-47
Actl6a	6.83069e-48	0.106075	0.64	0.355	1.3565e-46	1.84924e-47
Car2	7.22589e-48	0.262226	0.995	0.802	1.43396e-46	1.95616e-47
Ndufb11	7.50077e-48	0.269867	0.984	0.643	1.48746e-46	2.02777e-47
Dda1	7.6078e-48	0.102257	0.648	0.361	1.50701e-46	2.0546e-47
Golph3	7.61011e-48	0.161197	0.868	0.528	1.50701e-46	2.0546e-47
Cnot6l	7.88849e-48	0.11204	0.642	0.362	1.56103e-46	2.12869e-47
Rps18-ps3	8.1031e-48	0.104071	0.609	0.334	1.60237e-46	2.18381e-47
Efr3a	8.13842e-48	0.128526	0.688	0.404	1.60821e-46	2.19304e-47
Gpbp1l1	8.26588e-48	0.0908666	0.635	0.35	1.63225e-46	2.2265e-47
Atp5f1	9.08353e-48	0.266917	0.986	0.669	1.79244e-46	2.44285e-47
Ar	9.13142e-48	0.134287	0.614	0.344	1.80063e-46	2.45457e-47
Mdp1	9.20929e-48	0.102786	0.571	0.311	1.8147e-46	2.47433e-47
Rps25	9.6992e-48	0.194859	1	0.88	1.9099e-46	2.60414e-47
Rbm17	1.02302e-47	0.110625	0.656	0.368	2.01304e-46	2.73645e-47
Kras	1.0502e-47	0.147869	0.847	0.488	2.06508e-46	2.81496e-47
Cers2	1.10166e-47	0.121698	0.743	0.427	2.16475e-46	2.94693e-47
Mrps28	1.10524e-47	0.113989	0.638	0.359	2.17025e-46	2.97164e-47
Ccser2	1.11788e-47	0.109543	0.713	0.399	2.19353e-46	2.99631e-47
Ip6k2	1.19468e-47	0.0752254	0.54	0.276	2.3426e-46	3.18135e-47
Utp14a	1.23112e-47	0.103655	0.611	0.333	2.41236e-46	3.28598e-47
Emc8	1.25315e-47	0.0978242	0.534	0.284	2.45381e-46	3.33708e-47
Mapkapk3	1.25925e-47	0.0825197	0.452	0.21	2.46404e-46	3.36143e-47
Mob1b	1.27463e-47	0.113263	0.701	0.397	2.49238e-46	3.38574e-47
Atxn2	1.27857e-47	0.109158	0.667	0.367	2.49834e-46	3.41002e-47
Atp5d	1.3116e-47	0.268441	0.995	0.718	2.5611e-46	3.4875e-47
Anapc11	1.31513e-47	0.110584	0.583	0.319	2.5662e-46	3.51168e-47
Tusc2	1.32613e-47	0.0998256	0.587	0.317	2.58585e-46	3.53582e-47
Psmd9	1.33668e-47	0.102526	0.58	0.322	2.60461e-46	3.55745e-47
Kif1b	1.33904e-47	0.120603	0.663	0.387	2.6074e-46	3.55745e-47
Aasdhppt	1.4437e-47	0.0900958	0.537	0.281	2.80924e-46	3.82027e-47
Pvrl3	1.48055e-47	0.0937754	0.544	0.279	2.87896e-46	3.92094e-47
Hrsp12	1.48377e-47	0.132599	0.655	0.375	2.88322e-46	3.92094e-47
Gmps	1.54578e-47	0.105086	0.618	0.341	3.00163e-46	4.10354e-47
Tmed5	1.55819e-47	0.143311	0.835	0.479	3.02362e-46	4.1243e-47
Tbl1x	1.56149e-47	0.127338	0.778	0.454	3.02793e-46	4.1243e-47
Ube2i	1.58912e-47	0.229868	0.969	0.614	3.07938e-46	4.2007e-47
Rpl5	1.62435e-47	0.182225	1	0.901	3.14546e-46	4.277e-47
Pkp1	1.73898e-47	0.066899	0.477	0.221	3.36512e-46	4.58747e-47
Tsfm	1.74256e-47	0.102999	0.461	0.226	3.36972e-46	4.58747e-47
Mpzl3	1.75071e-47	0.122912	0.724	0.417	3.38314e-46	4.61065e-47
Exosc4	1.80037e-47	0.101857	0.548	0.29	3.47671e-46	4.73911e-47
Rps19bp1	1.88057e-47	0.120805	0.761	0.448	3.62908e-46	4.94633e-47
Dhps	1.8962e-47	0.1133	0.648	0.362	3.65671e-46	4.99551e-47
Npepps	2.03458e-47	0.130228	0.783	0.468	3.92087e-46	5.33363e-47
Ppp1r12a	2.11078e-47	0.131792	0.773	0.449	4.06492e-46	5.54001e-47
Ndufa5	2.11954e-47	0.15548	0.818	0.502	4.07898e-46	5.56244e-47
Kctd14	2.17395e-47	0.151315	0.612	0.333	4.18083e-46	5.68972e-47
Znrf3	2.26471e-47	0.0574043	0.54	0.28	4.35238e-46	5.92163e-47
Ralb	2.39755e-47	0.114218	0.664	0.371	4.60451e-46	6.28415e-47
Ddx54	2.59401e-47	0.0997852	0.75	0.434	4.9784e-46	6.77699e-47
Uxt	2.61014e-47	0.10098	0.459	0.228	5.00592e-46	6.82465e-47
Tspan7	2.65335e-47	0.0727136	0.453	0.213	5.08532e-46	6.9245e-47
2310007B03Rik	2.66487e-47	0.12822	0.607	0.317	5.1039e-46	6.94587e-47
Adipor1	2.67229e-47	0.172114	0.922	0.559	5.11462e-46	6.96722e-47
Ly6g6e	2.68559e-47	0.090358	0.344	0.136	5.13656e-46	7.01461e-47
Pet100	2.77709e-47	0.138015	0.839	0.489	5.30795e-46	7.24435e-47
Wdr89	2.9446e-47	0.120625	0.825	0.479	5.62427e-46	7.65607e-47
Lsm2	3.02227e-47	0.12356	0.577	0.321	5.76868e-46	7.85904e-47
Pigx	3.22619e-47	0.0954371	0.595	0.324	6.15372e-46	8.3998e-47
Nudcd3	3.29997e-47	0.0921561	0.624	0.347	6.29015e-46	8.576e-47
Kdm5b	3.3064e-47	0.128126	0.779	0.452	6.29813e-46	8.59613e-47
Ghitm	3.34554e-47	0.176145	0.905	0.551	6.36836e-46	8.6941e-47
Ndufb3	3.45626e-47	0.173203	0.916	0.564	6.57465e-46	8.97348e-47
U2surp	3.46595e-47	0.132588	0.763	0.448	6.58861e-46	8.9933e-47
Ldhb	3.52892e-47	0.127266	0.4	0.184	6.70339e-46	9.1364e-47
Sdhaf1	3.53112e-47	0.0910248	0.48	0.23	6.70339e-46	9.1364e-47
Suz12	3.55779e-47	0.11402	0.648	0.367	6.74943e-46	9.20781e-47
Mcee	3.75674e-47	0.103181	0.664	0.368	7.12203e-46	9.71851e-47
Rel	3.77572e-47	0.0908614	0.578	0.309	7.15318e-46	9.7636e-47
Hint2	3.89713e-47	0.14252	0.792	0.454	7.3782e-46	1.00667e-46
Camk2d	4.09966e-47	0.131035	0.735	0.422	7.75639e-46	1.05758e-46
Rsl1d1	4.12628e-47	0.178374	0.888	0.523	7.80148e-46	1.0646e-46
Spr	4.30835e-47	0.10386	0.497	0.254	8.14023e-46	1.11025e-46
Exoc3	4.33021e-47	0.109077	0.583	0.32	8.17601e-46	1.11465e-46
Mrpl27	4.35649e-47	0.104751	0.597	0.327	8.22009e-46	1.12162e-46
Larp1b	4.37324e-47	0.101518	0.609	0.338	8.24613e-46	1.12343e-46
Vsig10	4.58315e-47	0.0956871	0.544	0.282	8.63612e-46	1.17663e-46
Trap1	4.5975e-47	0.0820211	0.586	0.319	8.65733e-46	1.18097e-46
Tmem79	4.62088e-47	0.0807346	0.48	0.237	8.69551e-46	1.18531e-46
Plek2	4.63189e-47	0.086275	0.36	0.15	8.71038e-46	1.18708e-46
Btbd7	4.95817e-47	0.0859608	0.59	0.322	9.31769e-46	1.27083e-46
Ubxn2a	5.54327e-47	0.113577	0.649	0.377	1.04103e-45	1.41848e-46
Borcs7	5.55501e-47	0.0926888	0.501	0.251	1.04253e-45	1.42265e-46
Prrg4	5.61131e-47	0.117329	0.574	0.312	1.05239e-45	1.43448e-46
Nip7	5.91772e-47	0.112936	0.664	0.377	1.10912e-45	1.51274e-46
Emg1	6.28023e-47	0.12624	0.769	0.453	1.17627e-45	1.60366e-46
Srp14	6.40342e-47	0.216539	0.945	0.561	1.19802e-45	1.63211e-46
Smad2	6.4049e-47	0.101737	0.661	0.375	1.19802e-45	1.63211e-46
Uqcrq	6.47602e-47	0.267036	0.984	0.666	1.21052e-45	1.65141e-46
Uck2	6.50087e-47	0.0921089	0.535	0.278	1.21435e-45	1.6554e-46
Bola1	7.15958e-47	0.095703	0.556	0.292	1.3365e-45	1.82228e-46
Tmed7	7.27008e-47	0.125779	0.812	0.483	1.35623e-45	1.84904e-46
Fgfr1op2	7.31582e-47	0.122329	0.771	0.453	1.36385e-45	1.86052e-46
Eef1d	7.70608e-47	0.284053	0.996	0.705	1.43565e-45	1.95834e-46
Cdc34	7.7394e-47	0.127149	0.817	0.481	1.4409e-45	1.96465e-46
Atp2c1	7.79547e-47	0.0923372	0.601	0.327	1.45037e-45	1.97857e-46
Vbp1	8.55648e-47	0.0975874	0.574	0.313	1.5909e-45	2.16991e-46
Rasa1	8.74563e-47	0.114079	0.659	0.38	1.62499e-45	2.2166e-46
Emc3	9.01924e-47	0.115449	0.71	0.409	1.67472e-45	2.28348e-46
Nipal2	9.57845e-47	0.09495	0.492	0.243	1.77738e-45	2.42364e-46
Prex2	9.78977e-47	0.0927914	0.583	0.31	1.81539e-45	2.47513e-46
Snrpb2	1.09223e-46	0.112648	0.666	0.377	2.02406e-45	2.75212e-46
Actr1b	1.09482e-46	0.0900534	0.571	0.31	2.02752e-45	2.75212e-46
Kat7	1.11859e-46	0.0796054	0.496	0.249	2.07017e-45	2.826e-46
Derl2	1.12804e-46	0.0969069	0.59	0.317	2.08627e-45	2.84935e-46
Tmem43	1.16249e-46	0.0962901	0.551	0.289	2.14857e-45	2.92306e-46
Arcn1	1.17488e-46	0.126918	0.771	0.448	2.17004e-45	2.94632e-46
Set	1.18767e-46	0.273242	0.98	0.656	2.19221e-45	2.9947e-46
Ddi2	1.21945e-46	0.094949	0.646	0.361	2.24939e-45	3.06818e-46
Nras	1.2372e-46	0.108461	0.765	0.445	2.28063e-45	3.11642e-46
Gnb2	1.30576e-46	0.253406	0.972	0.612	2.40544e-45	3.29018e-46
Itch	1.32189e-46	0.102849	0.624	0.342	2.43354e-45	3.31312e-46
Nifk	1.38608e-46	0.105711	0.65	0.362	2.55004e-45	3.48652e-46
Tcf4	1.43602e-46	0.130316	0.784	0.465	2.63977e-45	3.60483e-46
Mettl9	1.43674e-46	0.12187	0.712	0.407	2.63977e-45	3.60483e-46
Tspan3	1.44423e-46	0.109006	0.675	0.377	2.65179e-45	3.60483e-46
Hpcal1	1.47034e-46	0.0845008	0.456	0.221	2.69797e-45	3.67752e-46
Pak4	1.52357e-46	0.0864184	0.525	0.265	2.79382e-45	3.80012e-46
Sf3b6	1.56531e-46	0.164233	0.903	0.538	2.86848e-45	3.92255e-46
Eapp	1.59099e-46	0.103013	0.654	0.37	2.91362e-45	3.96992e-46
Vgll4	1.6239e-46	0.127301	0.688	0.403	2.97195e-45	4.04218e-46
Cdipt	1.6795e-46	0.108221	0.681	0.393	3.0717e-45	4.18916e-46
Cox7a2l	1.84684e-46	0.281906	0.991	0.685	3.37555e-45	4.61005e-46
Ccdc174	1.86261e-46	0.102814	0.576	0.307	3.40215e-45	4.63194e-46
Gar1	1.93348e-46	0.127333	0.759	0.434	3.5293e-45	4.80313e-46
Hacd2	1.93673e-46	0.113275	0.716	0.418	3.53293e-45	4.82487e-46
Ptbp3	2.04248e-46	0.25247	0.987	0.691	3.7234e-45	5.06698e-46
Bola3	2.04492e-46	0.103475	0.566	0.308	3.72542e-45	5.06698e-46
Cox5b	2.1007e-46	0.264507	0.986	0.664	3.82456e-45	5.21261e-46
Mrpl2	2.21452e-46	0.10948	0.582	0.32	4.02915e-45	5.48209e-46
Lyrm2	2.25468e-46	0.103713	0.471	0.236	4.09957e-45	5.57769e-46
Rbm28	2.26014e-46	0.0928128	0.57	0.309	4.10683e-45	5.59884e-46
G6pdx	2.28869e-46	0.107694	0.597	0.324	4.156e-45	5.66949e-46
Tmem203	2.38645e-46	0.0983454	0.464	0.228	4.33071e-45	5.91323e-46
Wdr26	2.43327e-46	0.172043	0.885	0.539	4.41282e-45	6.0083e-46
D17Wsu92e	2.4463e-46	0.157787	0.884	0.538	4.43358e-45	6.05383e-46
Mrpl45	2.52638e-46	0.102058	0.511	0.265	4.57575e-45	6.24746e-46
Cul1	2.55719e-46	0.169225	0.893	0.525	4.62857e-45	6.31746e-46
Yipf1	2.58818e-46	0.0940382	0.583	0.315	4.68163e-45	6.38736e-46
St3gal1	2.65258e-46	0.0979262	0.411	0.188	4.79502e-45	6.53111e-46
Yap1	2.67395e-46	0.0919374	0.67	0.378	4.83054e-45	6.57616e-46
Thrap3	2.784e-46	0.177497	0.901	0.553	5.02611e-45	6.84267e-46
Edf1	2.81651e-46	0.257998	0.977	0.643	5.08151e-45	6.93665e-46
Gm10036	2.82645e-46	0.0968517	0.474	0.238	5.09617e-45	6.95677e-46
Tm9sf2	2.94177e-46	0.127078	0.793	0.469	5.30068e-45	7.22252e-46
Cct7	2.95445e-46	0.228306	0.963	0.623	5.3201e-45	7.24243e-46
Tdg	2.961e-46	0.0966467	0.582	0.317	5.32848e-45	7.26231e-46
Plin3	2.99031e-46	0.112482	0.664	0.38	5.37776e-45	7.3312e-46
Chchd10	3.1869e-46	0.175876	0.869	0.528	5.72763e-45	7.81656e-46
Rbp1	3.22103e-46	0.224735	0.872	0.543	5.78525e-45	7.88501e-46
AI837181	3.24368e-46	0.0826137	0.619	0.339	5.8222e-45	7.9289e-46
Bub3	3.29409e-46	0.103129	0.616	0.347	5.90888e-45	8.0461e-46
Snx2	3.43743e-46	0.0949737	0.609	0.338	6.16206e-45	8.40756e-46
Cux1	3.44841e-46	0.144282	0.847	0.517	6.1778e-45	8.42661e-46
Epn1	3.47567e-46	0.098688	0.711	0.404	6.22265e-45	8.49445e-46
Arl2bp	3.52468e-46	0.11426	0.717	0.414	6.30637e-45	8.58659e-46
Pnpla2	3.53615e-46	0.0966809	0.687	0.393	6.32284e-45	8.62987e-46
Il1rn	3.55341e-46	0.203896	0.873	0.523	6.34965e-45	8.64872e-46
Znrd1	3.57866e-46	0.111072	0.73	0.426	6.39069e-45	8.71625e-46
Trpc4ap	3.6316e-46	0.0936245	0.66	0.377	6.4811e-45	8.83235e-46
Smad4	3.65614e-46	0.117251	0.755	0.433	6.52074e-45	8.89967e-46
Wbp1	3.77275e-46	0.0889413	0.485	0.24	6.72442e-45	9.16131e-46
Tead2	3.79332e-46	0.0908184	0.531	0.275	6.75679e-45	9.20406e-46
Cr1l	3.88815e-46	0.101183	0.622	0.343	6.92131e-45	9.4409e-46
Rps27rt	3.90074e-46	0.091021	0.744	0.428	6.93931e-45	9.45916e-46
Slc16a12	3.90914e-46	0.101695	0.501	0.261	6.94825e-45	9.47138e-46
Hax1	3.91073e-46	0.109664	0.631	0.346	6.94825e-45	9.47138e-46
Chchd1	3.98834e-46	0.122928	0.78	0.46	7.08165e-45	9.65904e-46
Sin3b	4.09517e-46	0.14785	0.897	0.527	7.26672e-45	9.91903e-46
Fh1	4.20043e-46	0.0992053	0.597	0.328	7.44877e-45	1.01545e-45
Vcp	4.29873e-46	0.225427	0.942	0.581	7.61827e-45	1.03897e-45
Arf5	4.38765e-46	0.275048	0.99	0.652	7.77095e-45	1.06005e-45
Mapre1	4.57211e-46	0.176895	0.899	0.539	8.09252e-45	1.10281e-45
Yme1l1	4.65422e-46	0.101106	0.689	0.386	8.23265e-45	1.12141e-45
Bnip3l	4.68163e-46	0.193908	0.929	0.568	8.27591e-45	1.12793e-45
Sbno1	5.10352e-46	0.112467	0.767	0.441	9.01052e-45	1.22761e-45
Ube2g1	5.10363e-46	0.0981141	0.639	0.352	9.01052e-45	1.22761e-45
S100a4	5.32995e-46	0.067987	0.391	0.164	9.40416e-45	1.28216e-45
Fam50a	5.38795e-46	0.0930741	0.642	0.362	9.5005e-45	1.29578e-45
Bccip	5.44756e-46	0.0928875	0.614	0.334	9.59956e-45	1.30938e-45
Sdc1	5.50537e-46	0.180392	0.903	0.554	9.69535e-45	1.32296e-45
Stam2	5.56794e-46	0.0840897	0.575	0.313	9.79937e-45	1.33653e-45
Nelfe	5.58275e-46	0.106437	0.57	0.312	9.81925e-45	1.33808e-45
Oser1	5.95815e-46	0.10602	0.727	0.423	1.0473e-44	1.42831e-45
Plekhj1	6.43419e-46	0.123681	0.712	0.418	1.13026e-44	1.53998e-45
Dcun1d1	6.72678e-46	0.104253	0.577	0.309	1.18092e-44	1.60981e-45
1110004E09Rik	6.73107e-46	0.108419	0.582	0.319	1.18093e-44	1.60981e-45
Jmy	6.76054e-46	0.0743006	0.555	0.293	1.18536e-44	1.61597e-45
Ube2n	7.04274e-46	0.196011	0.921	0.542	1.23407e-44	1.68185e-45
Atraid	7.13988e-46	0.113812	0.713	0.405	1.2503e-44	1.70468e-45
Immp1l	7.32163e-46	0.097105	0.548	0.292	1.28133e-44	1.74656e-45
Cdk2ap2	7.6849e-46	0.12629	0.774	0.454	1.34407e-44	1.83131e-45
Ctdsp2	7.90891e-46	0.108221	0.763	0.449	1.38238e-44	1.88498e-45
Sco2	8.06158e-46	0.0993892	0.507	0.259	1.40819e-44	1.91953e-45
Cwc25	8.42451e-46	0.0959005	0.541	0.286	1.47066e-44	2.00401e-45
Atic	8.53728e-46	0.098855	0.483	0.247	1.48942e-44	2.03131e-45
Znrf1	8.60365e-46	0.109816	0.812	0.48	1.50007e-44	2.0443e-45
Srrt	8.70588e-46	0.0707069	0.591	0.325	1.51695e-44	2.06916e-45
Ralgds	8.88529e-46	0.10653	0.736	0.416	1.54724e-44	2.11061e-45
Aldh1a1	9.1826e-46	0.138991	0.561	0.298	1.59802e-44	2.17811e-45
Chtf8	9.31438e-46	0.100646	0.525	0.276	1.61995e-44	2.20758e-45
Zfand1	9.6517e-46	0.0895864	0.372	0.163	1.67757e-44	2.28678e-45
0610040J01Rik	9.66383e-46	0.111532	0.502	0.263	1.67864e-44	2.28773e-45
Nfix	1.00821e-45	0.129918	0.757	0.434	1.7502e-44	2.38897e-45
2310009B15Rik	1.01355e-45	0.0969911	0.605	0.332	1.7584e-44	2.38897e-45
Atg5	1.03702e-45	0.0989538	0.573	0.313	1.79799e-44	2.4584e-45
Tmem63b	1.06845e-45	0.0890787	0.682	0.384	1.85133e-44	2.52775e-45
Stk3	1.07881e-45	0.0727855	0.497	0.251	1.86814e-44	2.5498e-45
2900026A02Rik	1.10319e-45	0.101158	0.601	0.327	1.90918e-44	2.59541e-45
Lpcat3	1.11623e-45	0.162667	0.836	0.503	1.93055e-44	2.64097e-45
B230219D22Rik	1.18738e-45	0.103956	0.647	0.357	2.05233e-44	2.8043e-45
Gtf2i	1.22695e-45	0.10252	0.733	0.423	2.11942e-44	2.89499e-45
Cltb	1.23492e-45	0.233297	0.96	0.606	2.13187e-44	2.89499e-45
Ube2j1	1.29209e-45	0.104978	0.743	0.427	2.2292e-44	3.03434e-45
Igsf3	1.299e-45	0.0901609	0.542	0.282	2.23974e-44	3.05598e-45
Rpl6	1.32926e-45	0.126479	1	0.957	2.2905e-44	3.12457e-45
Rps6ka1	1.39029e-45	0.0750293	0.612	0.336	2.39418e-44	3.26352e-45
Smndc1	1.41727e-45	0.115891	0.727	0.417	2.43915e-44	3.33191e-45
Pdhb	1.42867e-45	0.0809757	0.537	0.283	2.45725e-44	3.35331e-45
Slc38a1	1.45334e-45	0.13387	0.701	0.413	2.49817e-44	3.39813e-45
Psip1	1.61727e-45	0.1168	0.574	0.312	2.77823e-44	3.7942e-45
Polr2m	1.63172e-45	0.122029	0.792	0.462	2.80134e-44	3.81528e-45
Mtx2	1.64998e-45	0.107502	0.652	0.369	2.83095e-44	3.85736e-45
Ergic2	1.65463e-45	0.118902	0.75	0.433	2.83719e-44	3.85736e-45
Ube2f	1.69356e-45	0.118225	0.811	0.465	2.90216e-44	3.94845e-45
Ptges3	1.71633e-45	0.237307	0.954	0.598	2.93939e-44	4.01609e-45
Psme4	1.78379e-45	0.0838105	0.67	0.382	3.05305e-44	4.15364e-45
Dusp16	1.83293e-45	0.0864185	0.585	0.315	3.13523e-44	4.26771e-45
Ago2	1.92452e-45	0.108641	0.735	0.421	3.2899e-44	4.47486e-45
Ugp2	1.94803e-45	0.122867	0.715	0.417	3.32806e-44	4.54201e-45
Ppl	1.96482e-45	0.113272	0.752	0.443	3.35469e-44	4.56252e-45
Fam114a2	1.99831e-45	0.108439	0.711	0.417	3.40978e-44	4.6528e-45
4931406P16Rik	2.09669e-45	0.0946275	0.547	0.286	3.57549e-44	4.88246e-45
Acsl5	2.28207e-45	0.104747	0.64	0.361	3.88924e-44	5.29773e-45
Auts2	2.34929e-45	0.088254	0.489	0.244	4.00136e-44	5.45374e-45
Pfkfb3	2.35444e-45	0.107414	0.727	0.429	4.00771e-44	5.45374e-45
Cln6	2.44782e-45	0.0894136	0.564	0.302	4.16412e-44	5.68236e-45
Nadk	2.46211e-45	0.102309	0.699	0.408	4.18589e-44	5.70209e-45
Cyb561	2.48365e-45	0.098277	0.634	0.356	4.21994e-44	5.74496e-45
Cers3	2.53285e-45	0.0773052	0.487	0.236	4.30094e-44	5.85723e-45
Tnf	2.59468e-45	0.114237	0.619	0.335	4.40062e-44	5.98887e-45
Sh3bgrl2	2.5947e-45	0.106422	0.729	0.422	4.40062e-44	5.98887e-45
Rps16	2.70491e-45	0.121612	1	0.975	4.58476e-44	6.23945e-45
R3hdm2	2.72412e-45	0.0907229	0.6	0.33	4.61453e-44	6.28186e-45
Arhgap31	2.72907e-45	0.13172	0.708	0.397	4.62012e-44	6.30115e-45
Me1	2.89821e-45	0.103879	0.66	0.372	4.90349e-44	6.68948e-45
Hnrnpa3	2.94599e-45	0.249748	0.968	0.637	4.98133e-44	6.80071e-45
Rpl9	2.97017e-45	0.145672	1	0.961	5.01918e-44	6.84268e-45
Arpc1a	3.00786e-45	0.203443	0.939	0.556	5.0798e-44	6.92648e-45
Csad	3.01397e-45	0.0979977	0.517	0.267	5.08706e-44	6.92648e-45
Eif4a3	3.07135e-45	0.126828	0.835	0.494	5.18078e-44	7.06029e-45
Tfap2a	3.14342e-45	0.0995332	0.571	0.306	5.29915e-44	7.21693e-45
Morc4	3.21973e-45	0.11845	0.514	0.272	5.42453e-44	7.39635e-45
Ccdc80	3.27953e-45	0.163868	0.759	0.449	5.52195e-44	7.52964e-45
Ino80d	3.46549e-45	0.0840637	0.552	0.291	5.83156e-44	7.95146e-45
Desi1	3.47007e-45	0.132841	0.824	0.487	5.83467e-44	7.95146e-45
Prep	3.4715e-45	0.0942186	0.505	0.264	5.83467e-44	7.95146e-45
Pdzk1ip1	3.5388e-45	0.12175	0.592	0.32	5.94421e-44	8.107e-45
Slc25a3	3.54756e-45	0.213017	0.999	0.818	5.95535e-44	8.12503e-45
Slc9a3r1	3.55951e-45	0.107832	0.834	0.501	5.97184e-44	8.14303e-45
2022-09-11	3.57002e-45	0.102396	0.573	0.313	5.98587e-44	8.16102e-45
Dbi	3.58617e-45	0.216059	0.939	0.627	6.00935e-44	8.20183e-45
Wdr18	3.60537e-45	0.0998158	0.528	0.281	6.03791e-44	8.24259e-45
U2af1	3.75966e-45	0.19279	0.928	0.543	6.29254e-44	8.57994e-45
Suds3	3.89745e-45	0.15367	0.903	0.55	6.51926e-44	8.89409e-45
Srpr	3.97602e-45	0.154694	0.859	0.51	6.64672e-44	9.07112e-45
Hint1	4.03231e-45	0.271107	0.991	0.716	6.73679e-44	9.1796e-45
1110001J03Rik	4.06187e-45	0.108692	0.637	0.367	6.78214e-44	9.24242e-45
Rps17	4.16929e-45	0.180883	0.999	0.889	6.95735e-44	9.48717e-45
Gpatch8	4.29139e-45	0.0986824	0.567	0.312	7.15683e-44	9.75437e-45
Adat2	4.37289e-45	0.0885649	0.445	0.216	7.28813e-44	9.93035e-45
Osgep	4.37532e-45	0.0849771	0.593	0.321	7.28813e-44	9.94716e-45
Wdr61	4.4023e-45	0.0967084	0.726	0.417	7.32871e-44	9.98664e-45
Ubxn4	4.48729e-45	0.187301	0.92	0.537	7.46575e-44	1.01849e-44
Efnb1	4.60053e-45	0.0850252	0.39	0.176	7.64961e-44	1.04282e-44
Ndufv3	4.62977e-45	0.149169	0.871	0.514	7.69366e-44	1.049e-44
Ngfrap1	4.81758e-45	0.260607	0.96	0.636	8.00101e-44	1.0914e-44
Mob2	4.86078e-45	0.0878293	0.527	0.282	8.06797e-44	1.0998e-44
Tceb1	4.91691e-45	0.171435	0.915	0.556	8.15631e-44	1.11272e-44
Polr1d	5.13111e-45	0.259367	0.989	0.669	8.50659e-44	1.15953e-44
Ei24	5.28143e-45	0.0931354	0.578	0.316	8.75062e-44	1.19272e-44
Tfap2c	5.71271e-45	0.0746865	0.458	0.218	9.45959e-44	1.2891e-44
Tspan14	5.77358e-45	0.102387	0.627	0.349	9.55473e-44	1.30187e-44
Snx18	5.80631e-45	0.0710906	0.58	0.308	9.60322e-44	1.31012e-44
F8a	5.85223e-45	0.0963483	0.502	0.261	9.67345e-44	1.31836e-44
Vti1b	5.96722e-45	0.112436	0.762	0.451	9.85771e-44	1.34461e-44
Ubl3	6.03625e-45	0.204423	0.934	0.575	9.96587e-44	1.35958e-44
Nfkbib	6.2589e-45	0.103098	0.711	0.407	1.03274e-43	1.40827e-44
Bcl2l1	6.28906e-45	0.164139	0.879	0.531	1.0371e-43	1.41418e-44
Cda	6.4064e-45	0.145917	0.502	0.262	1.05583e-43	1.44031e-44
Timm22	6.53141e-45	0.09039	0.521	0.275	1.0758e-43	1.46641e-44
Ndufs1	6.63036e-45	0.090442	0.526	0.283	1.09146e-43	1.488e-44
Csnk1g3	7.03418e-45	0.0963282	0.627	0.35	1.15725e-43	1.57684e-44
Papola	7.41158e-45	0.113227	0.777	0.452	1.21862e-43	1.6611e-44
Prpf31	7.42439e-45	0.0927536	0.484	0.249	1.22001e-43	1.66237e-44
Nsa2	7.44294e-45	0.267808	0.981	0.641	1.22234e-43	1.66587e-44
Mrpl46	7.56252e-45	0.0980745	0.59	0.32	1.24126e-43	1.69175e-44
Gnl3l	7.72463e-45	0.0972248	0.532	0.29	1.26712e-43	1.72654e-44
Nckap1	7.84296e-45	0.132584	0.802	0.478	1.28578e-43	1.75235e-44
Ubap2	7.90925e-45	0.0984469	0.708	0.406	1.29589e-43	1.76696e-44
Serf1	8.64358e-45	0.0951627	0.484	0.246	1.41537e-43	1.9289e-44
Atp6v1f	8.99472e-45	0.263915	0.982	0.629	1.47201e-43	2.00587e-44
Ufd1l	9.00893e-45	0.0947996	0.646	0.362	1.47348e-43	2.00916e-44
Pnp	9.346e-45	0.115749	0.741	0.426	1.52771e-43	2.08376e-44
Vamp7	9.54029e-45	0.0920311	0.502	0.256	1.55856e-43	2.12486e-44
Lsr	9.6625e-45	0.161996	0.891	0.524	1.57761e-43	2.15033e-44
Hmgcr	1.04724e-44	0.113155	0.498	0.266	1.70885e-43	2.33596e-44
Phlda1	1.09052e-44	0.242988	0.986	0.78	1.77843e-43	2.42353e-44
Ppp3r1	1.09977e-44	0.0928949	0.539	0.295	1.79247e-43	2.44434e-44
Ppp2r2a	1.14881e-44	0.136207	0.814	0.491	1.87131e-43	2.55396e-44
Usp3	1.16002e-44	0.0689164	0.477	0.235	1.8881e-43	2.57318e-44
Ube2q2	1.16047e-44	0.109716	0.699	0.405	1.8881e-43	2.57318e-44
Fam89a	1.17978e-44	0.0872449	0.342	0.141	1.91841e-43	2.61602e-44
Csnk1g2	1.19463e-44	0.0911493	0.676	0.392	1.94144e-43	2.63666e-44
Ddt	1.19835e-44	0.113526	0.732	0.421	1.94635e-43	2.65728e-44
Eea1	1.21496e-44	0.121166	0.744	0.429	1.97218e-43	2.67787e-44
Dnase2a	1.22225e-44	0.104825	0.667	0.383	1.98287e-43	2.69843e-44
Uchl5	1.25916e-44	0.0966931	0.504	0.26	2.04156e-43	2.78529e-44
Ift172	1.27904e-44	0.093025	0.463	0.233	2.07259e-43	2.82787e-44
Stard10	1.30954e-44	0.139174	0.866	0.515	2.12079e-43	2.8908e-44
Surf1	1.31269e-44	0.0994315	0.548	0.296	2.12466e-43	2.8908e-44
Cox7b	1.36422e-44	0.266555	0.989	0.669	2.20679e-43	2.9994e-44
Tmem219	1.48448e-44	0.100624	0.58	0.317	2.39994e-43	3.26217e-44
Spsb2	1.51043e-44	0.0807755	0.435	0.206	2.44047e-43	3.32637e-44
Tmem183a	1.51545e-44	0.107821	0.742	0.442	2.44718e-43	3.34454e-44
Akt1	1.52353e-44	0.099826	0.758	0.454	2.45881e-43	3.34454e-44
Ccdc50	1.52646e-44	0.128789	0.792	0.462	2.46212e-43	3.36461e-44
Nus1	1.58954e-44	0.13348	0.832	0.504	2.5624e-43	3.49454e-44
Arhgap1	1.59818e-44	0.0883394	0.587	0.327	2.57483e-43	3.51247e-44
Gnaq	1.60294e-44	0.092851	0.728	0.425	2.58102e-43	3.51247e-44
Kansl2	1.61079e-44	0.0842725	0.63	0.354	2.59217e-43	3.53239e-44
Tpp2	1.67447e-44	0.104382	0.72	0.423	2.6931e-43	3.66193e-44
Atp10b	1.75023e-44	0.139576	0.577	0.305	2.81332e-43	3.83515e-44
Eif1	1.8242e-44	0.137125	0.999	0.943	2.93055e-43	3.98627e-44
Snrpa	1.8281e-44	0.101693	0.549	0.293	2.93513e-43	4.00587e-44
Diaph1	1.87897e-44	0.156709	0.863	0.529	3.01507e-43	4.11296e-44
Cd320	1.90723e-44	0.0952519	0.48	0.244	3.05867e-43	4.1762e-44
Ldlrap1	1.97108e-44	0.0847118	0.579	0.309	3.15926e-43	4.30493e-44
Specc1	2.01203e-44	0.0968123	0.545	0.292	3.22304e-43	4.38982e-44
Nln	2.03507e-44	0.0873779	0.445	0.216	3.25809e-43	4.4528e-44
Mzt1	2.10187e-44	0.0998652	0.616	0.344	3.36312e-43	4.58114e-44
Atox1	2.18443e-44	0.252103	0.994	0.736	3.49322e-43	4.75295e-44
Ptpn1	2.24609e-44	0.16594	0.819	0.489	3.58978e-43	4.90276e-44
Zcchc10	2.28097e-44	0.106981	0.58	0.321	3.64344e-43	4.9653e-44
Rab5c	2.29326e-44	0.111918	0.801	0.469	3.66098e-43	4.98423e-44
Mrpl41	2.3006e-44	0.103127	0.557	0.304	3.6706e-43	5.00315e-44
Chd1	2.36279e-44	0.11579	0.803	0.472	3.76769e-43	5.13074e-44
Zfp330	2.43154e-44	0.0970028	0.617	0.355	3.87429e-43	5.27691e-44
Cul3	2.43241e-44	0.165662	0.883	0.55	3.87429e-43	5.27691e-44
Nedd4	2.45781e-44	0.245456	0.965	0.637	3.91252e-43	5.33902e-44
Rad23a	2.47086e-44	0.0940354	0.532	0.287	3.93105e-43	5.35768e-44
Dynll2	2.47968e-44	0.129011	0.807	0.493	3.94285e-43	5.37632e-44
Slc16a10	2.48704e-44	0.0806082	0.682	0.388	3.95231e-43	5.39493e-44
Ncaph2	2.50986e-44	0.106998	0.718	0.433	3.9863e-43	5.43518e-44
Hcfc1r1	2.57585e-44	0.176327	0.902	0.528	4.08879e-43	5.58359e-44
Apopt1	2.6406e-44	0.0933639	0.535	0.291	4.1892e-43	5.71021e-44
Mpc2	2.66369e-44	0.178409	0.915	0.571	4.22344e-43	5.75021e-44
Dpcd	2.68992e-44	0.0899367	0.503	0.262	4.26261e-43	5.81177e-44
Gltp	2.77149e-44	0.0844502	0.534	0.281	4.38939e-43	5.98122e-44
Ppp6c	2.99526e-44	0.0895519	0.598	0.328	4.74112e-43	6.4742e-44
Rad23b	3.09057e-44	0.155229	0.883	0.537	4.88922e-43	6.66466e-44
Atp6ap1	3.10068e-44	0.112584	0.741	0.431	4.90243e-43	6.68245e-44
Htatsf1	3.17049e-44	0.105692	0.69	0.397	5.00999e-43	6.82949e-44
Hid1	3.38019e-44	0.0564716	0.586	0.325	5.33834e-43	7.27781e-44
Pink1	3.44548e-44	0.0906899	0.559	0.303	5.43838e-43	7.42434e-44
Cox7a2	3.46351e-44	0.262127	0.99	0.704	5.46375e-43	7.44167e-44
Ppa1	3.52394e-44	0.17585	0.895	0.53	5.55596e-43	7.56645e-44
Larp1	3.67363e-44	0.115305	0.759	0.446	5.78871e-43	7.88445e-44
Cpm	3.73836e-44	0.145663	0.665	0.382	5.8874e-43	8.03031e-44
Lrrc26	3.96067e-44	0.11682	0.627	0.332	6.23399e-43	8.4979e-44
Dkk2	4.26948e-44	0.135038	0.74	0.422	6.71627e-43	9.158e-44
Cnot7	4.29157e-44	0.108726	0.73	0.426	6.74724e-43	9.19572e-44
2810004N23Rik	4.50705e-44	0.086426	0.521	0.278	7.08204e-43	9.65646e-44
Zfp207	4.50994e-44	0.0830265	0.664	0.378	7.08261e-43	9.65646e-44
Triobp	4.70456e-44	0.0986376	0.605	0.339	7.3841e-43	1.00576e-43
Dnttip1	4.75271e-44	0.105161	0.639	0.358	7.4555e-43	1.01589e-43
Cobll1	4.88145e-44	0.151698	0.852	0.503	7.65317e-43	1.04311e-43
Bin1	5.03568e-44	0.112499	0.685	0.402	7.89055e-43	1.07671e-43
Sp3	5.11976e-44	0.0863081	0.598	0.329	8.01781e-43	1.09319e-43
Gm21002	5.13501e-44	0.328178	0.571	0.341	8.0372e-43	1.09685e-43
Minpp1	5.15242e-44	0.0744895	0.375	0.166	8.05995e-43	1.09837e-43
Tnip1	5.23407e-44	0.0861755	0.517	0.27	8.18309e-43	1.1148e-43
Hmgb2	5.58878e-44	0.203367	0.781	0.478	8.73279e-43	1.19088e-43
Vps4b	5.72745e-44	0.137161	0.812	0.489	8.94447e-43	1.22002e-43
Tmem205	6.02734e-44	0.135391	0.801	0.462	9.40756e-43	1.28318e-43
Zc3h12c	6.09473e-44	0.112545	0.535	0.286	9.50409e-43	1.29523e-43
Zbtb20	6.09598e-44	0.222639	0.917	0.568	9.50409e-43	1.29663e-43
Nr2f6	6.80878e-44	0.0950812	0.678	0.391	1.06095e-42	1.44674e-43
Rbck1	6.84439e-44	0.083632	0.563	0.306	1.0659e-42	1.45231e-43
Ptrhd1	6.87922e-44	0.0918391	0.522	0.28	1.07073e-42	1.45999e-43
Rab24	7.02995e-44	0.0963273	0.704	0.41	1.09359e-42	1.49099e-43
Asna1	7.08407e-44	0.084088	0.527	0.279	1.10139e-42	1.50076e-43
Pdcd4	7.08945e-44	0.0834399	0.625	0.351	1.10162e-42	1.50205e-43
Rhog	7.43391e-44	0.0863817	0.616	0.335	1.1545e-42	1.57321e-43
Cxadr	7.76587e-44	0.194532	0.919	0.573	1.20539e-42	1.64428e-43
Tomm70a	7.88925e-44	0.0951477	0.625	0.351	1.22386e-42	1.66875e-43
Cald1	7.90811e-44	0.148668	0.474	0.236	1.22611e-42	1.67206e-43
Atp6v0a1	7.98632e-44	0.0738298	0.449	0.219	1.23755e-42	1.68803e-43
Hnrnpm	8.07986e-44	0.13388	0.866	0.544	1.25135e-42	1.7061e-43
Zdhhc13	8.3587e-44	0.128739	0.825	0.494	1.29382e-42	1.76425e-43
Wapl	8.8795e-44	0.142558	0.847	0.51	1.37367e-42	1.87295e-43
Siah1a	8.94787e-44	0.087085	0.465	0.233	1.38349e-42	1.88668e-43
Ssbp4	9.01569e-44	0.0957066	0.467	0.239	1.3932e-42	1.90038e-43
Cast	9.19883e-44	0.152798	0.837	0.494	1.42072e-42	1.93724e-43
Trim8	9.21121e-44	0.0834225	0.613	0.339	1.42185e-42	1.93827e-43
Coq2	9.31418e-44	0.0909973	0.487	0.248	1.43695e-42	1.95824e-43
Naca	9.43229e-44	0.184499	0.998	0.884	1.45437e-42	1.98239e-43
1810058I24Rik	9.62791e-44	0.206635	0.941	0.58	1.48371e-42	2.02332e-43
Pcdh7	9.67888e-44	0.0795589	0.494	0.254	1.49075e-42	2.0327e-43
Ier3	9.7206e-44	0.18284	0.999	0.906	1.49635e-42	2.03998e-43
Sec11a	1.01888e-43	0.202975	0.934	0.559	1.56756e-42	2.13954e-43
Tspan15	1.0661e-43	0.0826691	0.374	0.166	1.63932e-42	2.24319e-43
Kcnmb2	1.08346e-43	0.107196	0.294	0.108	1.66509e-42	2.26291e-43
Ppfia1	1.11101e-43	0.0915666	0.721	0.418	1.70649e-42	2.3245e-43
Myo1d	1.21222e-43	0.0812414	0.618	0.347	1.86093e-42	2.53252e-43
Ccndbp1	1.21537e-43	0.0896025	0.523	0.281	1.86474e-42	2.55065e-43
Arhgap42	1.22323e-43	0.0918969	0.677	0.398	1.87577e-42	2.55065e-43
Ociad2	1.23535e-43	0.121971	0.639	0.355	1.89333e-42	2.59105e-43
Slco5a1	1.25204e-43	0.0831183	0.4	0.184	1.91786e-42	2.61052e-43
Tbc1d1	1.257e-43	0.13517	0.811	0.481	1.9244e-42	2.62709e-43
Ddx47	1.25804e-43	0.0884234	0.595	0.326	1.92493e-42	2.62709e-43
Dag1	1.25994e-43	0.112753	0.676	0.392	1.9268e-42	2.62709e-43
Dync1i2	1.29725e-43	0.174463	0.906	0.559	1.98277e-42	2.70753e-43
Pds5a	1.30267e-43	0.0770514	0.657	0.376	1.98996e-42	2.70753e-43
Impdh2	1.33717e-43	0.126514	0.804	0.488	2.04156e-42	2.78932e-43
Zdhhc5	1.40025e-43	0.0960955	0.756	0.437	2.1367e-42	2.91104e-43
Slc44a1	1.40482e-43	0.130614	0.818	0.488	2.14251e-42	2.91104e-43
Slc20a1	1.4129e-43	0.0988023	0.525	0.28	2.15365e-42	2.93024e-43
Mrpl14	1.54512e-43	0.179732	0.926	0.562	2.35391e-42	3.21768e-43
Rps26	1.54906e-43	0.12746	0.999	0.957	2.35863e-42	3.21768e-43
Dctn1	1.5803e-43	0.0754187	0.587	0.321	2.40489e-42	3.27817e-43
Alas1	1.60688e-43	0.088786	0.556	0.299	2.44402e-42	3.3386e-43
Abcf2	1.65676e-43	0.0867276	0.548	0.295	2.51851e-42	3.44042e-43
Ube2z	1.66692e-43	0.0846223	0.682	0.391	2.53258e-42	3.45926e-43
Ganab	1.70148e-43	0.0995039	0.628	0.353	2.58369e-42	3.5195e-43
Tbcc	1.75567e-43	0.0907616	0.686	0.383	2.66452e-42	3.64174e-43
Smurf2	1.84892e-43	0.088015	0.679	0.386	2.80453e-42	3.82382e-43
Tceal8	1.85444e-43	0.124389	0.712	0.419	2.81138e-42	3.82382e-43
Aes	1.87441e-43	0.246389	0.974	0.639	2.84012e-42	3.86307e-43
Rbm3	1.92168e-43	0.24622	0.996	0.768	2.91016e-42	3.96421e-43
Abhd17c	2.12917e-43	0.0900833	0.691	0.399	3.22265e-42	4.39542e-43
Smim3	2.16508e-43	0.081795	0.564	0.3	3.27522e-42	4.47554e-43
Acbd5	2.22359e-43	0.0995471	0.58	0.322	3.36192e-42	4.5762e-43
Dcxr	2.24708e-43	0.140546	0.834	0.491	3.3956e-42	4.63553e-43
Plscr3	2.31969e-43	0.0964194	0.65	0.371	3.50343e-42	4.77717e-43
Prdx4	2.38631e-43	0.132781	0.598	0.344	3.6021e-42	4.91866e-43
Nsfl1c	2.40453e-43	0.0880573	0.676	0.383	3.62766e-42	4.93658e-43
Mpv17l2	2.4464e-43	0.0993115	0.498	0.257	3.68884e-42	5.03671e-43
Atp5g1	2.47116e-43	0.264784	0.975	0.64	3.72416e-42	5.07509e-43
Prdm1	2.50767e-43	0.0970383	0.633	0.349	3.77514e-42	5.15173e-43
Usp53	2.50768e-43	0.121304	0.745	0.437	3.77514e-42	5.15173e-43
Zfx	2.54338e-43	0.0848096	0.51	0.267	3.82682e-42	5.21051e-43
Supt6	2.64763e-43	0.143631	0.864	0.522	3.98154e-42	5.43324e-43
Smap2	2.71277e-43	0.0784068	0.595	0.328	4.07731e-42	5.55327e-43
Spg21	2.78833e-43	0.0918871	0.509	0.268	4.18862e-42	5.71414e-43
Scand1	2.92674e-43	0.206028	0.956	0.596	4.39419e-42	5.99765e-43
Rybp	3.04621e-43	0.12948	0.761	0.46	4.57112e-42	6.23994e-43
Cdc42ep1	3.07252e-43	0.0910579	0.572	0.316	4.60812e-42	6.2775e-43
Atp6v1g1	3.24987e-43	0.259746	0.985	0.66	4.8715e-42	6.642e-43
Cmtm4	3.33498e-43	0.084028	0.559	0.31	4.9964e-42	6.80186e-43
Rpl7l1	3.43327e-43	0.103438	0.714	0.417	5.14091e-42	7.00237e-43
Rpl13	3.49205e-43	0.0951828	1	0.99	5.22334e-42	7.11725e-43
Ensa	3.50098e-43	0.0800903	0.572	0.315	5.2339e-42	7.13383e-43
Cox19	3.51422e-43	0.0815441	0.482	0.249	5.2509e-42	7.1504e-43
Csnk2a1	3.62091e-43	0.0796209	0.543	0.286	5.40742e-42	7.37055e-43
Romo1	3.63064e-43	0.189389	0.93	0.58	5.41907e-42	7.38697e-43
Nol12	3.6813e-43	0.0886682	0.609	0.335	5.49174e-42	7.48473e-43
Atp2b1	3.81333e-43	0.164273	0.857	0.518	5.68568e-42	7.74501e-43
Pofut2	3.85203e-43	0.0886812	0.618	0.339	5.74033e-42	7.82216e-43
Dyrk3	4.03704e-43	0.0884386	0.406	0.194	6.01283e-42	8.20382e-43
Psmd10	4.09854e-43	0.0917093	0.528	0.284	6.10117e-42	8.32123e-43
Msn	4.33271e-43	0.118125	0.646	0.368	6.44634e-42	8.78336e-43
Rbx1	4.39055e-43	0.242498	0.973	0.643	6.52893e-42	8.90034e-43
Fam134a	4.65122e-43	0.0925064	0.514	0.271	6.91289e-42	9.42247e-43
Caprin1	4.66169e-43	0.133761	0.861	0.515	6.92478e-42	9.43772e-43
Snapc5	5.01643e-43	0.101505	0.573	0.321	7.44776e-42	1.0156e-42
Creb5	5.01908e-43	0.104395	0.465	0.235	7.44776e-42	1.0156e-42
Eif4b	5.57902e-43	0.226027	0.966	0.622	8.27427e-42	1.1283e-42
Nat6	5.64208e-43	0.0786657	0.443	0.214	8.36335e-42	1.13983e-42
Nrtn	5.91999e-43	0.106892	0.501	0.26	8.77067e-42	1.19578e-42
Rps6	6.53633e-43	0.150727	1	0.936	9.67867e-42	1.32032e-42
Pycard	6.61261e-43	0.0972807	0.54	0.294	9.78646e-42	1.33375e-42
Adam10	6.82126e-43	0.13235	0.834	0.503	1.00899e-41	1.37539e-42
Ostf1	6.84637e-43	0.091886	0.767	0.445	1.01217e-41	1.38071e-42
Add3	6.88291e-43	0.111776	0.686	0.405	1.01704e-41	1.38603e-42
Tmf1	7.34817e-43	0.104749	0.739	0.435	1.08521e-41	1.47993e-42
Snhg18	7.37194e-43	0.1019	0.587	0.32	1.08815e-41	1.48318e-42
Coro1c	7.51381e-43	0.0870534	0.603	0.337	1.10851e-41	1.51055e-42
Helz	7.68257e-43	0.078504	0.505	0.262	1.13281e-41	1.54393e-42
Atl3	8.07238e-43	0.0608577	0.442	0.216	1.18966e-41	1.62148e-42
Kars	8.12704e-43	0.0892539	0.622	0.351	1.19708e-41	1.63268e-42
Dpm1	8.20957e-43	0.0864971	0.569	0.313	1.2086e-41	1.64788e-42
Sars	8.66381e-43	0.179034	0.929	0.567	1.27481e-41	1.73729e-42
Ssbp3	8.84093e-43	0.116464	0.753	0.447	1.30018e-41	1.77247e-42
Nhp2l1	9.04877e-43	0.224493	0.962	0.607	1.33005e-41	1.81362e-42
Kdm5a	9.18238e-43	0.1078	0.781	0.467	1.34898e-41	1.83871e-42
Nob1	9.22703e-43	0.0757097	0.475	0.243	1.35483e-41	1.84775e-42
Copz1	9.3414e-43	0.109524	0.68	0.399	1.3709e-41	1.86879e-42
Rpia	1.00723e-42	0.0797897	0.619	0.343	1.4774e-41	2.01874e-42
Usp14	1.0098e-42	0.113275	0.714	0.41	1.48039e-41	2.01874e-42
Grb2	1.04102e-42	0.146402	0.843	0.497	1.52458e-41	2.07653e-42
Ash1l	1.04104e-42	0.121547	0.792	0.475	1.52458e-41	2.07653e-42
Ube2g2	1.04904e-42	0.094067	0.624	0.355	1.5355e-41	2.0954e-42
Nipsnap3b	1.06351e-42	0.0976323	0.556	0.304	1.55588e-41	2.11425e-42
Sp1	1.09436e-42	0.0930845	0.568	0.312	1.60017e-41	2.17295e-42
Eif3a	1.10695e-42	0.243927	0.97	0.648	1.61773e-41	2.21167e-42
Rnf183	1.12193e-42	0.0959818	0.407	0.191	1.63877e-41	2.23043e-42
Yeats4	1.20233e-42	0.101284	0.669	0.388	1.75529e-41	2.3885e-42
Vasp	1.2489e-42	0.111962	0.794	0.476	1.82167e-41	2.48543e-42
Ociad1	1.2491e-42	0.0942917	0.684	0.392	1.82167e-41	2.48543e-42
Pdlim5	1.26054e-42	0.156524	0.891	0.551	1.8374e-41	2.50401e-42
Mtch2	1.3511e-42	0.106747	0.744	0.436	1.96838e-41	2.68147e-42
Crls1	1.36268e-42	0.0905737	0.51	0.274	1.98421e-41	2.69993e-42
Dnlz	1.36869e-42	0.0837245	0.55	0.303	1.99193e-41	2.71837e-42
Ube3a	1.42886e-42	0.109266	0.724	0.426	2.07842e-41	2.83595e-42
Urm1	1.45036e-42	0.0929554	0.59	0.334	2.1086e-41	2.87412e-42
Usp1	1.45916e-42	0.103881	0.462	0.235	2.12028e-41	2.89244e-42
Obfc1	1.73705e-42	0.100537	0.559	0.304	2.52278e-41	3.44536e-42
Sdf2	1.91713e-42	0.125293	0.831	0.505	2.78286e-41	3.79981e-42
Nemf	1.94007e-42	0.084732	0.672	0.381	2.81471e-41	3.8374e-42
Adgrl2	1.98344e-42	0.124255	0.757	0.447	2.87614e-41	3.91449e-42
Myo1c	2.11796e-42	0.100864	0.737	0.424	3.06962e-41	4.18911e-42
Agfg1	2.12662e-42	0.0794429	0.666	0.388	3.08057e-41	4.20669e-42
Prpf38b	2.16727e-42	0.119851	0.818	0.495	3.13784e-41	4.28126e-42
Polr1c	2.17199e-42	0.0804371	0.562	0.311	3.14305e-41	4.28126e-42
Zpr1	2.19408e-42	0.0751208	0.583	0.326	3.17337e-41	4.31848e-42
Slc35b1	2.36512e-42	0.100497	0.692	0.392	3.41898e-41	4.67102e-42
Gtf2f1	2.38269e-42	0.0837468	0.627	0.357	3.44261e-41	4.6883e-42
Slc48a1	2.46111e-42	0.0768837	0.525	0.272	3.55408e-41	4.84339e-42
R3hdm4	2.48815e-42	0.113763	0.786	0.46	3.59127e-41	4.89993e-42
Smim20	2.51612e-42	0.0851124	0.418	0.2	3.62977e-41	4.95386e-42
Oat	2.52074e-42	0.134069	0.738	0.448	3.63457e-41	4.95386e-42
Mybbp1a	2.54101e-42	0.123947	0.756	0.447	3.6619e-41	4.99061e-42
Uvrag	2.69975e-42	0.0824698	0.583	0.325	3.88866e-41	5.30225e-42
Tmbim6	2.75415e-42	0.272932	0.997	0.713	3.96499e-41	5.39766e-42
M6pr	2.80541e-42	0.0997346	0.766	0.457	4.03671e-41	5.51259e-42
Stag2	2.94571e-42	0.100596	0.635	0.362	4.23641e-41	5.78427e-42
Mrpl16	2.98836e-42	0.0768421	0.42	0.198	4.29554e-41	5.85969e-42
Ctsa	3.02362e-42	0.0884073	0.673	0.391	4.34399e-41	5.91545e-42
Rnf115	3.04502e-42	0.0933306	0.556	0.309	4.37249e-41	5.97115e-42
Nkiras2	3.09846e-42	0.0737904	0.375	0.17	4.44695e-41	6.06592e-42
Hagh	3.11492e-42	0.0807203	0.565	0.31	4.46829e-41	6.08237e-42
Sertad1	3.28601e-42	0.0953664	0.778	0.467	4.71129e-41	6.43111e-42
Rnf20	3.32838e-42	0.085031	0.579	0.328	4.7696e-41	6.50597e-42
Ccnd1	3.3616e-42	0.14224	0.54	0.298	4.81474e-41	6.56123e-42
Rfc1	3.75993e-42	0.0892604	0.457	0.234	5.38251e-41	7.33857e-42
Casp8	3.89483e-42	0.103485	0.625	0.351	5.57277e-41	7.58842e-42
Khdrbs3	4.12105e-42	0.0846674	0.322	0.135	5.89344e-41	8.03299e-42
Mtmr10	4.26336e-42	0.0871211	0.477	0.249	6.09385e-41	8.30171e-42
Mrpl33	4.27295e-42	0.201919	0.943	0.6	6.10443e-41	8.31695e-42
Rest	4.35443e-42	0.0912879	0.592	0.325	6.21766e-41	8.46846e-42
Zfp655	4.42268e-42	0.0968123	0.734	0.447	6.3119e-41	8.60034e-42
Pmvk	4.48834e-42	0.0807944	0.448	0.22	6.40234e-41	8.7321e-42
Rbfa	4.62569e-42	0.0871681	0.473	0.248	6.59491e-41	8.99978e-42
Stat3	5.00418e-42	0.113791	0.768	0.465	7.1309e-41	9.71404e-42
Fam132a	5.54179e-42	0.0940278	0.468	0.241	7.89297e-41	1.07577e-41
Slain2	5.59271e-42	0.0821329	0.581	0.327	7.96144e-41	1.08493e-41
BC029722	5.64897e-42	0.103014	0.672	0.392	8.03744e-41	1.09601e-41
Midn	5.71085e-42	0.153543	0.874	0.552	8.12135e-41	1.10709e-41
Alcam	6.27279e-42	0.113928	0.723	0.435	8.91596e-41	1.21505e-41
Epha2	6.35548e-42	0.153165	0.809	0.493	9.02891e-41	1.23186e-41
Polr2j	6.41413e-42	0.125759	0.797	0.487	9.10761e-41	1.24092e-41
Mrps36	6.58042e-42	0.0895171	0.526	0.288	9.33899e-41	1.27318e-41
Rin2	6.65959e-42	0.107626	0.785	0.469	9.44656e-41	1.28801e-41
Abhd4	6.76158e-42	0.0804933	0.493	0.257	9.58638e-41	1.30669e-41
Mkks	6.87484e-42	0.0776759	0.44	0.218	9.74202e-41	1.32728e-41
Zc3h12a	7.01483e-42	0.121207	0.758	0.459	9.93538e-41	1.35364e-41
Osbpl2	7.0611e-42	0.095348	0.587	0.332	9.99585e-41	1.36261e-41
Yes1	7.09265e-42	0.072233	0.499	0.264	1.00354e-40	1.36771e-41
Dusp7	7.19174e-42	0.0750781	0.415	0.197	1.01705e-40	1.3863e-41
Pgap2	7.58506e-42	0.157901	0.813	0.48	1.07213e-40	1.46268e-41
Pcnp	7.66085e-42	0.122719	0.826	0.504	1.0823e-40	1.47543e-41
Fam32a	8.12635e-42	0.144807	0.883	0.543	1.14748e-40	1.56517e-41
Larp4b	8.14359e-42	0.142623	0.828	0.499	1.14934e-40	1.5663e-41
Dazap2	8.60406e-42	0.236102	0.978	0.63	1.21371e-40	1.65398e-41
Dapl1	8.71323e-42	0.1202	0.16	0.029	1.22849e-40	1.67429e-41
Ube2d2a	8.74756e-42	0.19357	0.937	0.575	1.23272e-40	1.68114e-41
Sgsm3	8.94424e-42	0.130965	0.771	0.458	1.2598e-40	1.71678e-41
Slc16a2	9.56654e-42	0.079332	0.41	0.199	1.34677e-40	1.83683e-41
Bcar3	9.83323e-42	0.0914643	0.645	0.366	1.38362e-40	1.88579e-41
Pdcd10	9.84063e-42	0.197794	0.935	0.574	1.38396e-40	1.88676e-41
Pof1b	9.86008e-42	0.0819561	0.484	0.248	1.386e-40	1.88964e-41
Micu2	9.9441e-42	0.0841198	0.493	0.264	1.39711e-40	1.90402e-41
Ing2	1.01582e-41	0.0681142	0.494	0.255	1.42648e-40	1.95284e-41
Tnfaip1	1.02812e-41	0.0922662	0.671	0.388	1.44303e-40	1.971e-41
Topors	1.06654e-41	0.0821228	0.556	0.306	1.4962e-40	2.04549e-41
Sf3b4	1.07349e-41	0.103435	0.657	0.386	1.5052e-40	2.04549e-41
G3bp2	1.09126e-41	0.163966	0.864	0.522	1.52935e-40	2.08268e-41
Dcaf12	1.12253e-41	0.0959141	0.711	0.413	1.57239e-40	2.13894e-41
Ppp2r1a	1.12975e-41	0.0902502	0.771	0.455	1.5817e-40	2.15695e-41
Stk16	1.1579e-41	0.0830918	0.712	0.423	1.6203e-40	2.21311e-41
Rab2a	1.27486e-41	0.266771	0.98	0.639	1.78309e-40	2.42177e-41
9430016H08Rik	1.28015e-41	0.0812529	0.557	0.302	1.78959e-40	2.43962e-41
Mrps9	1.3156e-41	0.0877162	0.501	0.267	1.83822e-40	2.51334e-41
[truncated: 5,920 more rows]
