# Supplementary material for: Androgen deprivation induces double-null prostate cancer via aberrant nuclear export and ribosomal biogenesis through HGF and Wnt activation
Source: Nat Commun. 2024 Feb 9;15:1231. doi: 10.1038/s41467-024-45489-4 (PMC10858246; doi:10.1038/s41467-024-45489-4)
Supplement: Supplementary file 9 — Supplementary Data 6 [file 41467_2024_45489_MOESM9_ESM.xlsx]

## Sheet: Sheet1
Supplementary Data 6: (Related to Fig. 4j) DEG List between LE4 vs other LEs from hHGFtg:H11hMET/+:Ctnnb1L(Ex3)/+:PBCre4
gene	p_val	avg_log2FC	LE4.pct	OtherLEs.pct	adj.pval	q_val
Coch	8.80889e-249	0.878608	0.843	0.21	2.46658e-244	1.1162e-244
Rps9	1.36431e-165	0.203369	1	0.965	1.2734e-161	5.74361e-162
Hsp90ab1	1.62967e-162	0.223846	0.998	0.945	1.14081e-158	5.16292e-159
Rpl10	7.48925e-152	0.258029	1	0.919	4.19413e-148	1.89793e-148
Rps21	1.10044e-148	0.196981	1	0.96	5.13558e-145	2.32278e-145
Rps16	2.38272e-145	0.175937	1	0.975	9.53121e-142	4.30771e-142
Rplp2	1.43948e-143	0.20073	1	0.942	5.03834e-140	2.28055e-140
Fau	1.83584e-138	0.202551	1	0.96	5.71171e-135	2.59026e-135
Rps20	2.6464e-138	0.154173	1	0.991	7.41018e-135	3.35748e-135
Rpl13a	1.66636e-137	0.178001	1	0.97	4.2418e-134	1.9235e-134
Tnfrsf12a	5.1675e-135	0.345392	0.996	0.811	1.20579e-131	5.45854e-132
Rps5	5.10565e-134	0.174601	0.999	0.982	1.09972e-130	4.98018e-131
Rps27a	6.07239e-130	0.158724	1	0.99	1.21452e-126	5.49324e-127
Rpl18a	1.38507e-129	0.173222	1	0.975	2.50892e-126	1.13236e-126
Zbtb20	1.43362e-129	0.487663	0.951	0.568	2.50892e-126	1.13236e-126
Rps8	3.41589e-129	0.144363	1	0.989	5.62637e-126	2.54885e-126
Tgfb2	7.40387e-129	0.455135	0.811	0.377	1.15175e-125	5.20867e-126
Slc22a1	5.46699e-127	0.442239	0.877	0.403	8.05691e-124	3.64755e-124
Cd63	1.15668e-125	0.383017	0.989	0.749	1.6194e-122	7.34845e-123
Rpl12	8.53622e-125	0.175395	1	0.972	1.1382e-121	5.15236e-122
Npm1	1.83958e-122	0.328548	0.995	0.825	2.23956e-119	1.01358e-119
Rps4x	3.03367e-120	0.195229	1	0.962	3.5394e-117	1.59955e-117
Rps12	1.91701e-115	0.164353	1	0.971	2.14712e-112	9.73036e-113
Gm17056	5.22626e-115	0.371239	0.669	0.248	5.62848e-112	2.54857e-112
Arid5b	7.03607e-114	0.41621	0.92	0.543	7.29692e-111	3.30352e-111
Cldn14	1.01833e-113	0.353608	0.586	0.187	1.01836e-110	4.6154e-111
Rps23	1.10201e-112	0.165893	1	0.967	1.06405e-109	4.80576e-110
Ptpn14	2.59497e-112	0.345376	0.691	0.288	2.42206e-109	1.09382e-109
Rps28	4.77228e-111	0.16094	1	0.972	4.3106e-108	1.9495e-108
Rpl13	1.18335e-110	0.136882	1	0.99	1.03547e-107	4.67196e-108
Hspa5	1.43791e-110	0.304016	0.999	0.898	1.22009e-107	5.52861e-108
Nolc1	6.27133e-108	0.348975	0.817	0.43	5.16481e-105	2.33645e-105
Rpsa	1.57781e-107	0.160619	1	0.982	1.26229e-104	5.71948e-105
Prlr	1.8138e-107	0.327832	0.71	0.299	1.41079e-104	6.37006e-105
Fermt2	1.92608e-107	0.330576	0.797	0.404	1.45762e-104	6.60881e-105
Rpl17	1.03737e-106	0.169957	1	0.969	7.64408e-104	3.46751e-104
Rps13	1.76913e-106	0.195547	1	0.951	1.27019e-103	5.75011e-104
Rps19	1.09902e-105	0.148557	1	0.976	7.69342e-103	3.48418e-103
Rps15a	2.16656e-105	0.185826	1	0.964	1.47965e-102	6.70569e-103
Sgms2	4.2616e-104	0.364116	0.873	0.488	2.84117e-101	1.28507e-101
Hsp90aa1	1.53241e-103	0.311136	0.993	0.822	9.97882e-101	4.50807e-101
Arl6ip5	2.61623e-103	0.407021	0.967	0.648	1.66493e-100	7.54425e-101
Rpl4	1.47614e-102	0.239622	0.999	0.885	9.18522e-100	4.16694e-100
Rps6	1.48327e-101	0.196207	0.999	0.936	9.02892e-99	4.07635e-99
Rdx	2.11339e-101	0.315934	0.816	0.42	1.25909e-98	5.6879e-99
Csrp2	4.50428e-101	0.382065	0.992	0.75	2.62759e-98	1.18779e-98
Rpl6	1.22863e-100	0.169245	1	0.957	7.021e-98	3.18036e-98
Rpl19	3.57715e-100	0.135475	1	0.987	2.00327e-97	9.07153e-98
Gnb2l1	1.65189e-99	0.18527	0.998	0.946	9.06952e-97	4.09903e-97
Mcc	3.77955e-99	0.375595	0.878	0.511	2.03521e-96	9.20992e-97
Ly6k	3.88565e-99	0.369827	0.461	0.114	2.05287e-96	9.29911e-97
Eef1b2	2.79877e-98	0.209064	0.997	0.924	1.42488e-95	6.45005e-96
Rpl24	1.24645e-97	0.180324	1	0.946	6.23247e-95	2.82807e-95
Zeb2	2.84198e-97	0.294227	0.688	0.285	1.39611e-94	6.31264e-95
Rpl5	9.1231e-97	0.225937	0.998	0.901	4.40441e-94	1.99221e-94
Kitl	2.52659e-96	0.329144	0.776	0.38	1.1991e-93	5.43295e-94
Rpl28	1.54024e-95	0.149453	1	0.979	7.18803e-93	3.2519e-93
Htra1	6.23903e-95	0.293151	0.511	0.168	2.86392e-92	1.29605e-92
Gars	3.21963e-94	0.353106	0.879	0.496	1.45408e-91	6.58009e-92
Nop58	7.58136e-94	0.360539	0.895	0.534	3.36961e-91	1.52439e-91
Gnl2	1.96593e-93	0.277531	0.763	0.4	8.60124e-91	3.8999e-91
Rps27	5.73842e-93	0.17265	1	0.948	2.47202e-90	1.11884e-90
C1rb	9.44899e-93	0.401311	0.828	0.399	4.0088e-90	1.81408e-90
U2af1	3.21948e-92	0.344232	0.916	0.543	1.3455e-89	6.08904e-90
Fosl1	1.32624e-90	0.334073	0.861	0.487	5.4612e-88	2.47805e-88
Rpl21	3.24823e-90	0.17993	0.999	0.954	1.31817e-87	5.96763e-88
Rpl23	9.97322e-90	0.133782	1	0.993	3.93324e-87	1.77912e-87
Txnl1	1.47043e-89	0.37606	0.962	0.635	5.71855e-87	2.58674e-87
Chic2	2.10946e-89	0.370864	0.962	0.648	8.09137e-87	3.66207e-87
Gtpbp4	2.66546e-89	0.307543	0.843	0.467	1.00859e-86	4.57138e-87
Wif1	3.60753e-89	0.372726	0.691	0.315	1.34686e-86	6.09837e-87
Rps7	3.84891e-89	0.181752	1	0.952	1.41807e-86	6.41822e-87
Rassf1	5.90805e-88	0.322277	0.872	0.51	2.14846e-85	9.72443e-86
Tcf4	8.9599e-88	0.312967	0.831	0.465	3.21649e-85	1.4554e-85
Tpt1	1.6399e-87	0.0979934	1	0.999	5.81251e-85	2.63017e-85
Ubxn4	1.96607e-87	0.337365	0.899	0.537	6.88151e-85	3.11992e-85
Serinc1	3.45009e-87	0.291633	0.843	0.481	1.17812e-84	5.33056e-85
Npl	3.97446e-87	0.194203	0.305	0.048	1.34083e-84	6.0601e-85
Hspd1	4.28942e-87	0.371781	0.925	0.567	1.42986e-84	6.47061e-85
Rps2	1.05968e-86	0.202439	1	0.933	3.49084e-84	1.57999e-84
Ppp4r2	1.48979e-86	0.346482	0.909	0.558	4.85066e-84	2.19511e-84
Rps25	3.40637e-86	0.232443	0.996	0.88	1.09634e-83	4.96595e-84
Vimp	1.41576e-85	0.361312	0.901	0.519	4.50486e-83	2.04443e-83
Manf	3.65792e-85	0.407097	0.966	0.625	1.15085e-82	5.21025e-83
Rps29	3.74562e-85	0.116847	1	0.983	1.16535e-82	5.27906e-83
Dkk2	4.44621e-85	0.347588	0.811	0.422	1.36811e-82	6.19564e-83
Eef1a1	6.57349e-85	0.104451	1	0.997	2.0007e-82	9.04784e-83
Rps11	7.60719e-85	0.168409	1	0.96	2.29042e-82	1.03674e-82
Yrdc	9.38506e-84	0.30582	0.888	0.511	2.79565e-81	1.26563e-81
Cyr61	1.24024e-83	0.455565	0.878	0.564	3.65558e-81	1.65373e-81
Eif1a	1.68614e-83	0.353818	0.912	0.555	4.91808e-81	2.2304e-81
Tmed5	1.74717e-83	0.299549	0.835	0.479	5.04356e-81	2.28578e-81
Tubb6	7.63443e-83	0.274933	0.635	0.299	2.18134e-80	9.86429e-81
Rpl27a	8.90708e-83	0.147703	1	0.98	2.51926e-80	1.14028e-80
Sertad2	9.52483e-83	0.274517	0.779	0.447	2.66705e-80	1.20616e-80
Esf1	1.32268e-82	0.276844	0.8	0.438	3.66698e-80	1.65585e-80
Npm3	1.6402e-82	0.253604	0.723	0.373	4.50267e-80	2.03709e-80
Apoc4	4.48118e-82	0.345606	0.727	0.364	1.20651e-79	5.45773e-80
Cxcl2	5.57589e-82	0.580431	0.778	0.486	1.48696e-79	6.73306e-80
Hnrnpa0	8.34432e-82	0.340985	0.97	0.66	2.20424e-79	9.96845e-80
Palld	1.39935e-81	0.287463	0.733	0.373	3.66199e-79	1.65772e-79
Rpl10a	1.12617e-80	0.146646	1	0.971	2.91979e-78	1.32563e-78
Psmd12	1.37499e-80	0.300868	0.889	0.514	3.5322e-78	1.59243e-78
Rest	1.62994e-80	0.232544	0.676	0.325	4.1491e-78	1.87742e-78
Rpl3	3.67417e-80	0.163682	0.999	0.967	9.26852e-78	4.189e-78
Zfp644	1.04839e-79	0.241556	0.714	0.366	2.62107e-77	1.18779e-77
Gclm	1.25495e-79	0.325863	0.834	0.45	3.10972e-77	1.40152e-77
Cnih4	4.1096e-79	0.323405	0.893	0.523	1.00941e-76	4.56777e-77
Stk40	4.38501e-79	0.264558	0.743	0.388	1.06769e-76	4.83653e-77
Bach1	6.71546e-79	0.304889	0.85	0.493	1.62103e-76	7.33971e-77
Gnl3	6.77886e-79	0.263026	0.796	0.439	1.62235e-76	7.34195e-77
Prmt1	8.30874e-79	0.301818	0.87	0.503	1.97164e-76	8.9225e-77
Rpl36a	1.03224e-78	0.224004	0.999	0.887	2.42888e-76	1.09662e-76
Gm8730	1.66214e-78	0.273989	0.995	0.837	3.87847e-76	1.75265e-76
Magoh	2.92562e-78	0.277287	0.861	0.511	6.77026e-76	3.06796e-76
Rell1	4.4141e-78	0.343852	0.943	0.589	1.01311e-75	4.5798e-76
Senp6	7.01669e-78	0.303611	0.864	0.525	1.59735e-75	7.23102e-76
Nfkbib	7.91958e-78	0.244143	0.752	0.407	1.78836e-75	8.09228e-76
Klf9	1.42313e-77	0.3186	0.898	0.548	3.18792e-75	1.43928e-75
Kcnq1ot1	1.64592e-77	0.363695	0.604	0.278	3.65774e-75	1.65913e-75
C1qbp	1.9864e-77	0.317042	0.915	0.529	4.37963e-75	1.98526e-75
G3bp1	3.19025e-77	0.296461	0.885	0.533	6.97891e-75	3.15754e-75
Gspt1	5.47702e-77	0.305978	0.88	0.529	1.18885e-74	5.38218e-75
Baz1a	6.23771e-77	0.266325	0.78	0.433	1.34355e-74	6.08147e-75
Gar1	7.42086e-77	0.257859	0.782	0.434	1.5862e-74	7.17629e-75
Prex2	8.74906e-77	0.214756	0.661	0.31	1.85593e-74	8.3985e-75
Defb1	8.93397e-77	0.312028	0.579	0.232	1.8733e-74	8.4717e-75
Trp53	8.96476e-77	0.236231	0.702	0.359	1.8733e-74	8.4717e-75
Lsmem1	9.29898e-77	0.212749	0.42	0.128	1.92875e-74	8.72804e-75
Ifitm3	1.43328e-76	0.391874	0.929	0.608	2.92944e-74	1.32246e-74
Pawr	1.97894e-76	0.232584	0.75	0.406	4.01539e-74	1.81783e-74
Rps10	2.08236e-76	0.151571	1	0.976	4.19483e-74	1.8959e-74
Rpl22l1	4.21109e-76	0.254707	0.995	0.846	8.42248e-74	3.80997e-74
Nfkb1	5.46792e-76	0.236225	0.693	0.35	1.08587e-73	4.91514e-74
Anp32e	6.4337e-76	0.229385	0.696	0.349	1.26866e-73	5.73707e-74
Ncl	8.22822e-76	0.307722	0.985	0.779	1.61118e-73	7.29174e-74
Fbl	9.60184e-76	0.286504	0.901	0.559	1.86709e-73	8.44649e-74
Matr3	1.04292e-75	0.269902	0.85	0.499	2.01398e-73	9.08726e-74
Snrpf	3.83693e-75	0.31307	0.915	0.545	7.35876e-73	3.33231e-73
Tead1	5.5628e-75	0.259961	0.666	0.346	1.05962e-72	4.79209e-73
Ctnnal1	1.06104e-74	0.176809	0.466	0.162	2.00744e-72	9.07427e-73
Fth1	1.39344e-74	0.133564	1	0.984	2.61864e-72	1.18194e-72
Ppig	2.88641e-74	0.297051	0.864	0.512	5.38815e-72	2.44104e-72
Zwint	3.28789e-74	0.283356	0.879	0.534	6.09696e-72	2.76049e-72
Tcerg1	3.37167e-74	0.261311	0.762	0.415	6.21119e-72	2.80901e-72
Eif4e	5.75621e-74	0.302855	0.901	0.546	1.04662e-71	4.73881e-72
Uqcrh	7.27642e-74	0.289414	0.994	0.788	1.3145e-71	5.95069e-72
Med13	1.25095e-73	0.27045	0.812	0.474	2.24537e-71	1.0152e-71
Ier3	2.7244e-73	0.243534	0.996	0.906	4.85898e-71	2.19501e-71
Kras	3.12967e-73	0.277761	0.835	0.488	5.54644e-71	2.50989e-71
Dek	3.52398e-73	0.271398	0.807	0.451	6.20597e-71	2.80487e-71
Psmd1	3.78379e-73	0.271897	0.832	0.477	6.62187e-71	2.99322e-71
Rpl14	5.02936e-73	0.190363	1	0.943	8.74702e-71	3.95831e-71
Frmd4b	6.9289e-73	0.270249	0.761	0.42	1.19763e-70	5.41983e-71
Wdr43	7.64267e-73	0.250284	0.811	0.462	1.3129e-70	5.93845e-71
Eif1	9.17526e-73	0.164821	1	0.943	1.56656e-70	7.09196e-71
Pfdn4	1.0756e-72	0.217253	0.716	0.376	1.82533e-70	8.29292e-71
Ube2j1	2.03331e-72	0.23378	0.766	0.427	3.4298e-70	1.54937e-70
Sdad1	2.33441e-72	0.19083	0.569	0.251	3.91412e-70	1.76769e-70
Mybbp1a	3.33662e-72	0.255451	0.792	0.447	5.56124e-70	2.51886e-70
Rpl34	3.69863e-72	0.17013	1	0.957	6.12813e-70	2.77385e-70
Rpl35a	4.3197e-72	0.158861	0.999	0.961	7.11505e-70	3.2196e-70
Fnip1	8.45846e-72	0.232006	0.693	0.367	1.38506e-69	6.26818e-70
Map1lc3a	1.55558e-71	0.327334	0.947	0.6	2.53242e-69	1.14912e-69
Slc7a1	1.93734e-71	0.237842	0.686	0.363	3.13569e-69	1.42077e-69
Nmd3	4.00946e-71	0.21631	0.702	0.365	6.45224e-69	2.91986e-69
Coro2a	4.41401e-71	0.206586	0.611	0.285	7.06266e-69	3.19277e-69
Strap	4.88428e-71	0.280036	0.9	0.544	7.77072e-69	3.51297e-69
Rpl18	5.89241e-71	0.156157	1	0.962	9.32165e-69	4.21609e-69
Bex4	1.4052e-70	0.270269	0.627	0.279	2.21051e-68	1.00361e-68
Pkn2	1.47839e-70	0.279258	0.841	0.501	2.31265e-68	1.04755e-68
Rps18	1.6904e-70	0.142212	1	0.976	2.62961e-68	1.18955e-68
Arf4	1.75968e-70	0.314817	0.973	0.677	2.72225e-68	1.23197e-68
Mrto4	4.51598e-70	0.241596	0.772	0.442	6.94791e-68	3.14655e-68
C1s2	4.58098e-70	0.242287	0.658	0.294	7.0094e-68	3.1709e-68
Rps3	5.15293e-70	0.158421	0.999	0.963	7.8417e-68	3.54615e-68
Klf7	5.36448e-70	0.251922	0.679	0.351	8.11951e-68	3.6708e-68
Rrp15	1.09911e-69	0.193201	0.607	0.28	1.65464e-67	7.49285e-68
Ptpn1	1.13146e-69	0.282475	0.832	0.489	1.69422e-67	7.65604e-68
Klhdc2	1.5861e-69	0.198454	0.635	0.315	2.36236e-67	1.07154e-67
Rps12-ps3	1.64306e-69	0.283133	0.916	0.554	2.43425e-67	1.09938e-67
Eif3c	3.09296e-69	0.330393	0.954	0.626	4.55821e-67	2.0605e-67
Zc3h15	3.2729e-69	0.308429	0.919	0.585	4.79814e-67	2.16911e-67
Ola1	3.53289e-69	0.224915	0.721	0.389	5.15231e-67	2.32938e-67
Fst	4.59057e-69	0.360716	0.752	0.427	6.66013e-67	3.01316e-67
Sdcbp	4.70643e-69	0.31923	0.952	0.631	6.79302e-67	3.076e-67
Lrrc8d	5.2459e-69	0.202851	0.562	0.256	7.53284e-67	3.41108e-67
Rps26	7.92687e-69	0.159085	1	0.957	1.13245e-66	5.12607e-67
Arl13b	1.16147e-68	0.192629	0.504	0.204	1.65087e-66	7.46035e-67
Rnps1	1.76197e-68	0.240639	0.797	0.454	2.49176e-66	1.1262e-66
F3	2.27521e-68	0.37567	0.974	0.723	3.20142e-66	1.45161e-66
Sfr1	2.62543e-68	0.333594	0.944	0.6	3.67573e-66	1.66607e-66
Stx3	3.4996e-68	0.248194	0.744	0.432	4.87525e-66	2.20617e-66
Csrnp1	3.71828e-68	0.24981	0.805	0.46	5.15424e-66	2.33324e-66
Tpp2	6.19691e-68	0.227868	0.741	0.423	8.54776e-66	3.86957e-66
Ly96	1.22333e-67	0.193759	0.557	0.252	1.67914e-65	7.577e-66
Rpl7	4.60055e-67	0.153158	1	0.971	6.2839e-65	2.84296e-65
Mgst1	6.48834e-67	0.340605	0.953	0.637	8.81941e-65	3.99158e-65
Lyar	6.97118e-67	0.215235	0.676	0.349	9.42995e-65	4.26609e-65
Srp72	7.06224e-67	0.252944	0.846	0.494	9.5072e-65	4.3004e-65
Eif3j1	7.6904e-67	0.26669	0.899	0.555	1.03033e-64	4.66174e-65
Cxcl1	7.89154e-67	0.440424	0.776	0.486	1.05224e-64	4.7602e-65
Ggct	8.21065e-67	0.336457	0.734	0.384	1.0896e-64	4.92979e-65
Casp4	8.3363e-67	0.218815	0.659	0.342	1.10106e-64	4.98423e-65
Fkbp11	9.82885e-67	0.237503	0.636	0.315	1.2921e-64	5.84711e-65
Epb41l4aos	1.33152e-66	0.232263	0.785	0.44	1.74224e-64	7.87418e-65
Psmd11	1.75707e-66	0.252077	0.856	0.507	2.28836e-64	1.03715e-64
Eif1ax	1.76669e-66	0.290011	0.909	0.569	2.29024e-64	1.03821e-64
Snrpd1	1.83363e-66	0.293257	0.913	0.551	2.36605e-64	1.06846e-64
Rybp	2.14014e-66	0.246139	0.783	0.46	2.7489e-64	1.24373e-64
Zfp703	2.18601e-66	0.32765	0.973	0.686	2.795e-64	1.26697e-64
Acat1	2.97862e-66	0.200768	0.568	0.268	3.79111e-64	1.71617e-64
Pvr	3.76448e-66	0.205069	0.639	0.325	4.76964e-64	2.15557e-64
Dnajc3	4.69592e-66	0.286058	0.88	0.516	5.92299e-64	2.68233e-64
Bag2	5.18265e-66	0.20789	0.613	0.307	6.50759e-64	2.94301e-64
Rsl1d1	6.41003e-66	0.273716	0.883	0.523	8.01282e-64	3.62558e-64
Ube2k	7.57134e-66	0.260353	0.87	0.527	9.42245e-64	4.26266e-64
Xrn2	8.34843e-66	0.258639	0.843	0.508	1.03436e-63	4.68107e-64
Tes	8.77843e-66	0.309906	0.937	0.615	1.08284e-63	4.90045e-64
Dirc2	9.0695e-66	0.228661	0.771	0.446	1.11384e-63	5.04011e-64
Map2k3	1.33521e-65	0.327337	0.96	0.648	1.63263e-63	7.41373e-64
Runx1	2.3583e-65	0.319461	0.923	0.609	2.87108e-63	1.30002e-63
Naa10	2.61406e-65	0.207718	0.725	0.387	3.16867e-63	1.43152e-63
Gm16286	4.92506e-65	0.268706	0.876	0.518	5.94425e-63	2.69232e-63
Cox4i1	5.34255e-65	0.229922	0.998	0.859	6.42046e-63	2.90371e-63
Aldh7a1	6.24066e-65	0.17789	0.542	0.239	7.46772e-63	3.3786e-63
Fam220a	6.40578e-65	0.246955	0.757	0.438	7.6327e-63	3.45587e-63
Hspa9	6.50557e-65	0.298585	0.939	0.6	7.71875e-63	3.49491e-63
Bod1	1.46825e-64	0.242745	0.816	0.461	1.7347e-62	7.85844e-63
Pak1ip1	2.28873e-64	0.241606	0.801	0.466	2.69272e-62	1.21906e-62
Ccs	2.8448e-64	0.177585	0.598	0.29	3.33294e-62	1.50553e-62
Dst	4.18154e-64	0.181641	0.516	0.216	4.87863e-62	2.20665e-62
Srpx	4.9539e-64	0.322861	0.426	0.16	5.75578e-62	2.60229e-62
Slc25a5	5.30944e-64	0.318231	0.981	0.713	6.14337e-62	2.78001e-62
Lrrc58	9.43859e-64	0.234836	0.762	0.462	1.08761e-61	4.92191e-62
Frat2	1.11352e-63	0.153117	0.403	0.137	1.27785e-61	5.76369e-62
Nop56	1.60294e-63	0.239086	0.826	0.479	1.832e-61	8.27411e-62
Tfg	1.90269e-63	0.233242	0.817	0.476	2.16574e-61	9.78557e-62
Ccdc80	2.35957e-63	0.267838	0.788	0.449	2.67491e-61	1.21055e-61
Sgk1	2.72153e-63	0.332181	0.989	0.761	3.07281e-61	1.38958e-61
Klf13	3.00766e-63	0.247598	0.84	0.515	3.38223e-61	1.53156e-61
Ppp1r2	4.25639e-63	0.303395	0.923	0.596	4.76732e-61	2.15892e-61
Mapre1	5.00433e-63	0.269604	0.876	0.539	5.58272e-61	2.52385e-61
Ifitm2	5.24527e-63	0.281767	0.921	0.54	5.82828e-61	2.63953e-61
Bcar1	6.30879e-63	0.193557	0.659	0.348	6.98231e-61	3.15992e-61
Eif3g	6.68621e-63	0.293258	0.942	0.579	7.37088e-61	3.33703e-61
Pbdc1	7.43846e-63	0.190626	0.628	0.326	8.16801e-61	3.69658e-61
Limch1	8.73155e-63	0.187935	0.648	0.319	9.55047e-61	4.32058e-61
Atp2b1	1.63034e-62	0.26962	0.859	0.518	1.77631e-60	8.03567e-61
Prpf40a	1.69136e-62	0.241522	0.85	0.499	1.83565e-60	8.29917e-61
Abce1	1.71791e-62	0.216979	0.747	0.416	1.85727e-60	8.41388e-61
Snrpb2	1.9958e-62	0.205021	0.685	0.377	2.1494e-60	9.74595e-61
Sarnp	2.29264e-62	0.218932	0.786	0.467	2.45963e-60	1.11164e-60
Rplp1	4.48388e-62	0.129887	1	0.984	4.7921e-60	2.16643e-60
Fxr1	5.48459e-62	0.216598	0.747	0.423	5.83931e-60	2.63993e-60
Mak16	5.57062e-62	0.206977	0.671	0.358	5.90845e-60	2.67312e-60
Psmd7	6.45735e-62	0.276925	0.884	0.528	6.82311e-60	3.08855e-60
Fam133b	7.71359e-62	0.218807	0.763	0.436	8.11985e-60	3.67232e-60
Rpl26	1.12014e-61	0.132193	1	0.978	1.17472e-59	5.31465e-60
Timp1	2.0106e-61	0.237068	0.729	0.385	2.1007e-59	9.5023e-60
Fhl2	2.31594e-61	0.244409	0.661	0.352	2.41073e-59	1.09271e-59
Galnt18	2.3368e-61	0.149788	0.487	0.198	2.42343e-59	1.09804e-59
Selk	2.97215e-61	0.317552	0.986	0.702	3.07097e-59	1.38853e-59
Zc3h12c	3.53898e-61	0.209694	0.58	0.286	3.6432e-59	1.64893e-59
Etf1	3.6003e-61	0.295666	0.947	0.617	3.69274e-59	1.67073e-59
Mocs2	3.95113e-61	0.231797	0.763	0.435	4.03779e-59	1.82648e-59
Maged1	4.53343e-61	0.188159	0.702	0.394	4.61602e-59	2.08705e-59
Tex10	7.23264e-61	0.173385	0.629	0.325	7.33773e-59	3.31892e-59
Nudt21	7.64329e-61	0.197215	0.734	0.408	7.72634e-59	3.49447e-59
Cldnd1	1.11794e-60	0.248521	0.769	0.44	1.12602e-58	5.10435e-59
Acbd3	1.33016e-60	0.251887	0.818	0.487	1.33498e-58	6.03969e-59
Ehd4	1.57915e-60	0.298625	0.911	0.589	1.5792e-58	7.14935e-59
Suclg1	2.33595e-60	0.243312	0.828	0.495	2.32772e-58	1.05506e-58
Glrx3	2.45215e-60	0.228484	0.848	0.513	2.43485e-58	1.10074e-58
Rps14	2.49005e-60	0.136991	1	0.975	2.46374e-58	1.11476e-58
Lman1	2.6594e-60	0.216229	0.729	0.406	2.62204e-58	1.18667e-58
Idh3g	3.73715e-60	0.2133	0.769	0.443	3.67172e-58	1.66262e-58
Snrpd3	4.36589e-60	0.266344	0.89	0.543	4.27445e-58	1.9359e-58
Nr3c1	4.39017e-60	0.21381	0.712	0.392	4.28325e-58	1.93798e-58
Il6ra	4.6996e-60	0.198291	0.568	0.286	4.56912e-58	2.06763e-58
Gm9843	4.71582e-60	0.201421	0.749	0.419	4.56912e-58	2.06924e-58
Rpl9	4.95755e-60	0.165148	0.999	0.961	4.77956e-58	2.16387e-58
Pi4k2b	4.96715e-60	0.235815	0.783	0.469	4.77956e-58	2.16387e-58
Ccar1	5.13717e-60	0.215619	0.776	0.45	4.92623e-58	2.23022e-58
Acot9	5.2407e-60	0.194888	0.696	0.389	5.00836e-58	2.26585e-58
Ssb	5.72796e-60	0.301825	0.961	0.631	5.45539e-58	2.46931e-58
Nampt	5.85144e-60	0.214154	0.727	0.402	5.5541e-58	2.51247e-58
Nasp	5.98507e-60	0.217695	0.76	0.444	5.66175e-58	2.56391e-58
Dusp5	6.66707e-60	0.279313	0.841	0.502	6.28568e-58	2.84536e-58
Ddx3y	7.05956e-60	0.251237	0.817	0.486	6.63338e-58	3.00162e-58
Atf6	7.29441e-60	0.2013	0.706	0.404	6.83113e-58	3.08904e-58
Cxadr	7.65236e-60	0.285507	0.901	0.573	7.14246e-58	3.23078e-58
Pgrmc1	7.88143e-60	0.252387	0.89	0.555	7.33183e-58	3.31686e-58
Prrc2c	9.64377e-60	0.308474	0.956	0.654	8.94156e-58	4.04425e-58
Rock1	1.1988e-59	0.260508	0.864	0.519	1.10784e-57	5.01772e-58
Sec61a1	1.42599e-59	0.236921	0.843	0.517	1.31346e-57	5.95978e-58
Bcl10	1.59747e-59	0.244151	0.84	0.522	1.46658e-57	6.64642e-58
Cct8	1.60746e-59	0.296782	0.938	0.587	1.47093e-57	6.6661e-58
Dhrs7	1.72267e-59	0.206442	0.643	0.344	1.57122e-57	7.09835e-58
Ube2s	1.75788e-59	0.287704	0.947	0.625	1.59813e-57	7.23985e-58
Mphosph10	2.00524e-59	0.186441	0.637	0.331	1.81711e-57	8.24148e-58
Mast4	2.56958e-59	0.309657	0.899	0.56	2.32099e-57	1.05036e-57
Hsp90b1	3.19768e-59	0.328853	0.978	0.706	2.87905e-57	1.30364e-57
Ppp1r12a	4.02227e-59	0.220944	0.765	0.449	3.60986e-57	1.63245e-57
Isyna1	5.23399e-59	0.156885	0.499	0.216	4.68234e-57	2.11702e-57
Actg1	5.33362e-59	0.134953	0.999	0.974	4.75627e-57	2.15063e-57
Nmt2	6.71368e-59	0.180729	0.623	0.33	5.96793e-57	2.69885e-57
Sphk1	7.47072e-59	0.153262	0.482	0.207	6.61986e-57	2.99503e-57
Sec11a	9.02551e-59	0.276176	0.9	0.559	7.97234e-57	3.60908e-57
Rcl1	9.61945e-59	0.160769	0.483	0.209	8.47026e-57	3.83279e-57
Copb2	9.74495e-59	0.245469	0.85	0.516	8.55387e-57	3.86844e-57
Adss	1.04227e-58	0.214476	0.794	0.472	9.12022e-57	4.11766e-57
Zfp91	1.10281e-58	0.244124	0.849	0.526	9.61986e-57	4.34165e-57
Cct4	1.15946e-58	0.274678	0.931	0.581	1.00826e-56	4.56425e-57
Cct3	1.54097e-58	0.271339	0.911	0.564	1.33587e-56	6.04068e-57
Twistnb	1.94371e-58	0.193537	0.608	0.321	1.67981e-56	7.5862e-57
Taf1d	2.72856e-58	0.213956	0.827	0.506	2.35084e-56	1.06426e-56
Rplp0	3.13344e-58	0.177198	0.998	0.92	2.69139e-56	1.21645e-56
Pdia6	3.32258e-58	0.306372	0.918	0.571	2.84512e-56	1.28635e-56
Rora	3.6485e-58	0.172033	0.578	0.284	3.11468e-56	1.40989e-56
Tspan3	3.71764e-58	0.19356	0.693	0.377	3.16406e-56	1.43257e-56
Psip1	4.2396e-58	0.183309	0.612	0.312	3.59736e-56	1.62787e-56
Psmc6	4.33602e-58	0.239453	0.855	0.524	3.66806e-56	1.66123e-56
Actr10	4.85404e-58	0.19916	0.758	0.433	4.09391e-56	1.85085e-56
Slc39a8	5.46066e-58	0.201968	0.552	0.266	4.59171e-56	2.07738e-56
Akirin2	5.84261e-58	0.233291	0.817	0.492	4.89817e-56	2.21531e-56
Mef2a	6.84385e-58	0.224328	0.798	0.478	5.72043e-56	2.5869e-56
Copb1	6.91877e-58	0.22025	0.801	0.464	5.76585e-56	2.60936e-56
Tomm40	7.29836e-58	0.191017	0.734	0.428	6.06413e-56	2.74448e-56
Nup54	1.01513e-57	0.144033	0.524	0.241	8.40968e-56	3.82341e-56
Epc2	1.05076e-57	0.195373	0.647	0.358	8.67915e-56	3.92425e-56
Rps3a1	1.06996e-57	0.126113	1	0.986	8.81173e-56	3.98724e-56
Hnrnpu	1.08145e-57	0.21021	0.82	0.498	8.88028e-56	4.0127e-56
Sord	1.22737e-57	0.209492	0.75	0.397	1.0049e-55	4.55666e-56
Cobll1	1.67495e-57	0.246565	0.824	0.503	1.36736e-55	6.16865e-56
Tgoln1	1.70353e-57	0.240703	0.864	0.541	1.38665e-55	6.26121e-56
Ppp2r2d	1.76949e-57	0.191902	0.722	0.417	1.43616e-55	6.50012e-56
Naca	2.1381e-57	0.210212	0.998	0.884	1.73032e-55	7.83619e-56
Csnk2a2	2.74674e-57	0.196437	0.719	0.407	2.21647e-55	1.00409e-55
Rpl6l	3.0169e-57	0.20857	0.803	0.466	2.42748e-55	1.0995e-55
Rbm8a	3.12392e-57	0.238226	0.88	0.53	2.50639e-55	1.13265e-55
Hectd1	3.14698e-57	0.258327	0.882	0.571	2.51768e-55	1.14028e-55
Arhgap5	4.92869e-57	0.222471	0.748	0.44	3.93186e-55	1.77954e-55
Ube3a	6.49922e-57	0.200638	0.738	0.426	5.17002e-55	2.33958e-55
Dnajc2	6.60472e-57	0.199244	0.681	0.373	5.23906e-55	2.36885e-55
Ddx46	1.04616e-56	0.220743	0.828	0.498	8.27503e-55	3.75797e-55
Cebpz	1.08991e-56	0.186876	0.72	0.413	8.59678e-55	3.89014e-55
Pdcd10	1.11417e-56	0.273259	0.913	0.574	8.76343e-55	3.95039e-55
Tomm20	1.32724e-56	0.29171	0.983	0.711	1.04101e-54	4.7201e-55
Mafg	1.48643e-56	0.217155	0.775	0.466	1.16262e-54	5.27316e-55
Defb50	2.00576e-56	0.341121	0.378	0.128	1.56317e-54	7.07394e-55
Zfp131	2.00972e-56	0.177637	0.595	0.31	1.56317e-54	7.07394e-55
Rac1	2.03459e-56	0.282014	0.984	0.745	1.57813e-54	7.12453e-55
Acyp2	2.34802e-56	0.173606	0.634	0.335	1.81621e-54	8.22483e-55
Ppid	2.39508e-56	0.165926	0.6	0.312	1.84751e-54	8.37668e-55
Srp19	3.78874e-56	0.211351	0.772	0.448	2.91452e-54	1.31918e-54
Zfp326	3.97658e-56	0.18206	0.67	0.365	3.05063e-54	1.38152e-54
Btbd10	4.00123e-56	0.16394	0.593	0.31	3.05807e-54	1.38435e-54
Itga6	4.00811e-56	0.307183	0.952	0.65	3.05807e-54	1.38435e-54
Vasn	4.89985e-56	0.208634	0.745	0.436	3.72828e-54	1.687e-54
Cox7a2l	5.34047e-56	0.309095	0.978	0.685	4.05253e-54	1.83351e-54
Peli1	5.70104e-56	0.199128	0.695	0.405	4.31445e-54	1.95182e-54
Neat1	5.72511e-56	0.349082	0.975	0.753	4.32099e-54	1.95681e-54
Epha2	6.45839e-56	0.244927	0.808	0.493	4.86133e-54	2.20017e-54
2022-09-07	6.95184e-56	0.233388	0.831	0.5	5.21872e-54	2.36071e-54
Kdm5b	7.36068e-56	0.208612	0.771	0.452	5.51087e-54	2.4933e-54
Nifk	9.46297e-56	0.187463	0.654	0.362	7.06445e-54	3.19615e-54
Amot	9.48621e-56	0.245272	0.62	0.33	7.06445e-54	3.19776e-54
Phc2	1.0357e-55	0.231744	0.812	0.49	7.69248e-54	3.4951e-54
Psmd6	1.09745e-55	0.208856	0.794	0.471	8.12952e-54	3.68696e-54
Msn	1.12852e-55	0.211167	0.669	0.368	8.33763e-54	3.77752e-54
Mier1	1.23516e-55	0.212984	0.776	0.474	9.10154e-54	4.13433e-54
Mras	1.55059e-55	0.198999	0.647	0.351	1.13958e-53	5.15435e-54
Tmem64	1.57564e-55	0.211069	0.731	0.407	1.15496e-53	5.24036e-54
Brd4	1.64656e-55	0.217929	0.855	0.529	1.20379e-53	5.45824e-54
Ndfip1	1.78493e-55	0.195488	0.766	0.444	1.30156e-53	5.87295e-54
Hif1a	1.80363e-55	0.279477	0.9	0.572	1.31178e-53	5.92351e-54
Psmd8	1.818e-55	0.266792	0.993	0.787	1.31881e-53	5.97381e-54
Adk	1.85517e-55	0.178282	0.675	0.373	1.34229e-53	6.08933e-54
Rbm25	2.06801e-55	0.281207	0.939	0.618	1.49243e-53	6.75937e-54
Hnrnpd	2.1826e-55	0.222526	0.818	0.494	1.57108e-53	7.10026e-54
Rpl39	2.70775e-55	0.158754	0.999	0.954	1.94409e-53	8.80384e-54
Rps24	2.96301e-55	0.115605	1	0.993	2.11824e-53	9.59141e-54
Bdp1	2.96544e-55	0.172408	0.651	0.357	2.11824e-53	9.59926e-54
Dnttip2	2.99707e-55	0.207246	0.787	0.461	2.1354e-53	9.67155e-54
Cops2	3.06135e-55	0.184645	0.734	0.418	2.17566e-53	9.83995e-54
Cul1	3.31999e-55	0.237086	0.864	0.525	2.3535e-53	1.0649e-53
Sdc4	4.04385e-55	0.33042	0.978	0.69	2.85939e-53	1.29257e-53
Kpna4	5.0815e-55	0.282257	0.911	0.573	3.58406e-53	1.62122e-53
Spag9	5.13584e-55	0.262737	0.917	0.625	3.61328e-53	1.63624e-53
Gadd45b	5.93814e-55	0.316529	0.897	0.608	4.16726e-53	1.88617e-53
Desi2	6.14376e-55	0.196537	0.657	0.37	4.30079e-53	1.9448e-53
Agpat5	6.31464e-55	0.164862	0.589	0.307	4.40938e-53	1.99367e-53
Crebrf	8.78159e-55	0.173017	0.615	0.317	6.10157e-53	2.7603e-53
Morc4	9.23587e-55	0.197556	0.542	0.272	6.40132e-53	2.89773e-53
Lrrfip1	1.73554e-54	0.315492	0.963	0.652	1.19992e-52	5.44329e-53
Grb2	1.84704e-54	0.220747	0.837	0.497	1.27387e-52	5.77316e-53
Naa15	2.208e-54	0.193851	0.748	0.447	1.51907e-52	6.87964e-53
Srsf11	2.64799e-54	0.248101	0.921	0.605	1.81732e-52	8.22912e-53
Ddx21	2.75994e-54	0.264267	0.93	0.61	1.88951e-52	8.54975e-53
Ccdc47	2.80315e-54	0.186149	0.709	0.408	1.91442e-52	8.6525e-53
Rrs1	3.42851e-54	0.160206	0.626	0.33	2.33581e-52	1.05735e-52
Ran	4.62554e-54	0.301058	0.974	0.669	3.14368e-52	1.42381e-52
Srpr	4.69047e-54	0.229428	0.826	0.51	3.18009e-52	1.43877e-52
Snhg12	4.78311e-54	0.13564	0.587	0.287	3.23507e-52	1.46283e-52
Spcs2	5.97834e-54	0.314226	0.946	0.611	4.03372e-52	1.82566e-52
Eif3m	6.96499e-54	0.282585	0.959	0.645	4.68814e-52	2.11974e-52
Ccdc59	8.99129e-54	0.194813	0.772	0.454	6.03753e-52	2.73144e-52
Nucks1	9.27199e-54	0.253876	0.849	0.517	6.21113e-52	2.80977e-52
Tbc1d15	9.91893e-54	0.191788	0.692	0.409	6.62864e-52	2.99961e-52
Rtcb	1.079e-53	0.198157	0.765	0.45	7.19359e-52	3.25793e-52
Gstm2	1.20474e-53	0.200164	0.714	0.382	8.01282e-52	3.61133e-52
Impdh2	1.35722e-53	0.202937	0.811	0.488	9.00554e-52	4.08314e-52
Ndfip2	1.6266e-53	0.242524	0.878	0.547	1.07675e-51	4.88219e-52
Bud31	1.851e-53	0.184887	0.69	0.392	1.2224e-51	5.52807e-52
Nfix	2.01207e-53	0.207073	0.749	0.434	1.32565e-51	5.99204e-52
Eprs	2.22988e-53	0.251592	0.877	0.55	1.4657e-51	6.63228e-52
Arl4c	2.70385e-53	0.281734	0.897	0.582	1.77308e-51	8.01131e-52
Ebna1bp2	2.86236e-53	0.202951	0.734	0.432	1.87264e-51	8.46622e-52
Kcmf1	3.04626e-53	0.204701	0.823	0.496	1.9883e-51	9.00762e-52
Arl1	3.30596e-53	0.243034	0.874	0.535	2.15279e-51	9.75275e-52
Glra1	3.94847e-53	0.099184	0.234	0.049	2.56522e-51	1.16115e-51
Cyth2	4.51769e-53	0.199861	0.806	0.481	2.92823e-51	1.32563e-51
Sar1a	4.54999e-53	0.220192	0.855	0.509	2.94236e-51	1.33135e-51
Ilk	4.71892e-53	0.167133	0.674	0.376	3.04457e-51	1.37791e-51
Man1a	5.13942e-53	0.165843	0.63	0.319	3.30825e-51	1.49707e-51
Nip7	5.78195e-53	0.177001	0.67	0.377	3.71331e-51	1.67961e-51
Smarce1	6.47352e-53	0.201814	0.775	0.464	4.14794e-51	1.87582e-51
Gm11808	7.17472e-53	0.180668	0.705	0.413	4.58675e-51	2.07402e-51
Gabrb3	7.39546e-53	0.109389	0.297	0.086	4.71709e-51	2.13567e-51
Thoc2	1.15289e-52	0.205193	0.772	0.452	7.33682e-51	3.31141e-51
Tceb1	1.17885e-52	0.237366	0.888	0.556	7.48503e-51	3.39009e-51
Smarca5	1.20804e-52	0.274824	0.9	0.57	7.65303e-51	3.46841e-51
Polr2h	1.22497e-52	0.161291	0.573	0.301	7.74275e-51	3.48918e-51
Blvrb	1.24563e-52	0.162587	0.666	0.37	7.85563e-51	3.56693e-51
Gm12840	1.7041e-52	0.171083	0.483	0.22	1.07228e-50	4.84012e-51
Tomm5	1.78757e-52	0.218691	0.807	0.489	1.12228e-50	5.08494e-51
Rps26-ps1	1.85216e-52	0.163489	0.631	0.339	1.15883e-50	5.23192e-51
Eif3k	1.85407e-52	0.302568	0.978	0.678	1.15883e-50	5.23192e-51
Dnajc21	1.95478e-52	0.243234	0.835	0.5	1.21906e-50	5.50245e-51
Fam204a	2.2767e-52	0.184476	0.636	0.36	1.41666e-50	6.41933e-51
Lsm1	2.43611e-52	0.168435	0.634	0.354	1.51249e-50	6.85458e-51
Aifm1	2.75507e-52	0.165617	0.587	0.31	1.70674e-50	7.73639e-51
Elavl1	2.97324e-52	0.181974	0.729	0.427	1.83783e-50	8.30665e-51
Syncrip	3.28454e-52	0.23556	0.875	0.553	2.02578e-50	9.15347e-51
Timm10	3.70354e-52	0.173533	0.611	0.331	2.27918e-50	1.03029e-50
Strn3	4.97366e-52	0.20479	0.802	0.486	3.05411e-50	1.38089e-50
Tbl1x	5.82936e-52	0.196173	0.765	0.454	3.57173e-50	1.61629e-50
Pard6b	6.80209e-52	0.200491	0.794	0.468	4.15863e-50	1.8811e-50
Mpc1	7.71196e-52	0.232931	0.867	0.542	4.70463e-50	2.12818e-50
Esd	8.39345e-52	0.281871	0.93	0.615	5.10924e-50	2.31085e-50
Rbm22	8.55573e-52	0.175615	0.723	0.411	5.19672e-50	2.35256e-50
Pgm1	1.27427e-51	0.165004	0.648	0.362	7.72311e-50	3.48281e-50
Gm10260	1.32332e-51	0.289168	0.974	0.698	8.0031e-50	3.61211e-50
Tcf7	1.41109e-51	0.159108	0.53	0.267	8.51549e-50	3.85007e-50
Picalm	1.54181e-51	0.172705	0.728	0.419	9.28433e-50	4.196e-50
Ilf2	1.82729e-51	0.174694	0.65	0.357	1.09798e-49	4.97545e-50
Mrpl21	2.07975e-51	0.185816	0.74	0.442	1.247e-49	5.64305e-50
Pnliprp1	2.60137e-51	0.285325	0.393	0.145	1.55643e-49	7.03874e-50
Chchd10	2.71028e-51	0.236084	0.868	0.528	1.61814e-49	7.32089e-50
Plp2	3.18917e-51	0.214787	0.799	0.474	1.9e-49	8.59925e-50
Atp5b	3.6431e-51	0.26003	0.993	0.772	2.16583e-49	9.79147e-50
Rela	4.31034e-51	0.202347	0.812	0.505	2.55707e-49	1.15692e-49
Slc14a1	4.4266e-51	0.147865	0.326	0.107	2.62049e-49	1.18662e-49
Tma16	4.47436e-51	0.147046	0.508	0.244	2.64318e-49	1.1948e-49
Elp5	4.68239e-51	0.182027	0.723	0.426	2.76025e-49	1.2483e-49
Ctage5	4.90112e-51	0.219225	0.826	0.502	2.88311e-49	1.30424e-49
Kdelr2	4.96236e-51	0.206098	0.824	0.507	2.90852e-49	1.31733e-49
Samd4b	4.96508e-51	0.1804	0.714	0.419	2.90852e-49	1.31733e-49
Iws1	5.03853e-51	0.157057	0.558	0.293	2.94538e-49	1.3331e-49
Rps15	5.21625e-51	0.158773	1	0.934	3.04292e-49	1.37783e-49
Relb	5.34929e-51	0.154681	0.596	0.324	3.11404e-49	1.40921e-49
Zranb1	5.7224e-51	0.157728	0.642	0.35	3.32434e-49	1.50355e-49
Hspa13	5.91602e-51	0.179329	0.62	0.35	3.4297e-49	1.5529e-49
Rap2b	7.24896e-51	0.191156	0.673	0.378	4.19376e-49	1.89784e-49
Vapa	8.3438e-51	0.295627	0.952	0.599	4.81721e-49	2.17867e-49
Ssr3	8.41952e-51	0.251468	0.911	0.597	4.85093e-49	2.19504e-49
Hsd17b10	8.52269e-51	0.204915	0.812	0.487	4.90028e-49	2.21655e-49
Amotl1	9.07004e-51	0.164532	0.486	0.237	5.20431e-49	2.35481e-49
Ruvbl1	9.30165e-51	0.141329	0.564	0.283	5.32629e-49	2.40958e-49
Wdr89	9.47992e-51	0.184554	0.793	0.479	5.41729e-49	2.45121e-49
Eif5	9.82996e-51	0.285962	0.951	0.674	5.60588e-49	2.53653e-49
Rps27rt	1.06751e-50	0.161108	0.734	0.428	6.07547e-49	2.75541e-49
Ube2r2	1.09226e-50	0.219296	0.817	0.497	6.20371e-49	2.80122e-49
Sec62	1.09751e-50	0.295444	0.959	0.634	6.22093e-49	2.8212e-49
Tiprl	1.19849e-50	0.156682	0.669	0.379	6.77959e-49	3.07145e-49
Tiparp	1.28196e-50	0.31045	0.977	0.689	7.23716e-49	3.26961e-49
Ing3	1.33386e-50	0.142733	0.448	0.2	7.51498e-49	3.39049e-49
Pkp2	1.39632e-50	0.144027	0.563	0.289	7.85109e-49	3.56177e-49
Prpf38b	1.48079e-50	0.199231	0.805	0.495	8.30937e-49	3.75776e-49
Nudc	1.51871e-50	0.261923	0.898	0.55	8.50508e-49	3.8516e-49
Gpld1	1.62554e-50	0.116915	0.402	0.162	9.0852e-49	4.12209e-49
Sde2	1.66758e-50	0.192173	0.755	0.447	9.30155e-49	4.21483e-49
Rpn1	1.71261e-50	0.215583	0.817	0.495	9.53373e-49	4.30721e-49
Zfp451	1.95447e-50	0.151268	0.482	0.228	1.08585e-48	4.90198e-49
Sugt1	2.08378e-50	0.196949	0.799	0.48	1.1554e-48	5.21843e-49
Ptpn11	2.10301e-50	0.172555	0.668	0.375	1.16376e-48	5.25819e-49
Mrpl30	2.11792e-50	0.229663	0.866	0.522	1.1697e-48	5.2978e-49
Rpl32	2.64152e-50	0.12634	1	0.986	1.45601e-48	6.58427e-49
Dph3	2.9485e-50	0.229099	0.857	0.535	1.62202e-48	7.34297e-49
Smndc1	3.0007e-50	0.171209	0.724	0.417	1.6475e-48	7.45279e-49
Gltscr2	3.06043e-50	0.251238	0.939	0.609	1.67701e-48	7.58696e-49
Kif2a	3.12244e-50	0.199237	0.72	0.425	1.70765e-48	7.72062e-49
Polr2c	4.47505e-50	0.16851	0.729	0.421	2.44261e-48	1.10644e-48
Naa50	4.84149e-50	0.202505	0.839	0.508	2.63748e-48	1.19303e-48
Hmgb2	5.41984e-50	0.224034	0.804	0.478	2.94681e-48	1.3334e-48
Psma5	6.0058e-50	0.242934	0.9	0.559	3.25908e-48	1.47568e-48
Cul3	6.11687e-50	0.225379	0.865	0.55	3.31293e-48	1.49978e-48
Arid4b	6.60857e-50	0.230566	0.863	0.547	3.57232e-48	1.61674e-48
Nr1d2	8.52065e-50	0.163604	0.594	0.323	4.59705e-48	2.07989e-48
Fermt1	8.7415e-50	0.239622	0.636	0.356	4.70249e-48	2.12783e-48
Rras2	8.74967e-50	0.194979	0.713	0.424	4.70249e-48	2.12783e-48
Emc7	9.12534e-50	0.214144	0.815	0.491	4.89499e-48	2.21599e-48
Tcf12	9.17604e-50	0.18892	0.719	0.419	4.91278e-48	2.22387e-48
Emg1	1.02527e-49	0.181625	0.759	0.453	5.47873e-48	2.49043e-48
Fubp1	1.09615e-49	0.199813	0.772	0.462	5.84632e-48	2.65461e-48
Acbd6	1.28925e-49	0.175626	0.708	0.419	6.86318e-48	3.10722e-48
Papola	1.3202e-49	0.176062	0.754	0.452	7.0146e-48	3.17344e-48
BC005561	1.40739e-49	0.163707	0.565	0.306	7.46369e-48	3.3834e-48
Anxa7	1.44675e-49	0.200543	0.794	0.476	7.64859e-48	3.46625e-48
Rpl37a	1.44772e-49	0.102224	0.999	0.977	7.64859e-48	3.46625e-48
Cdk12	1.67351e-49	0.160583	0.687	0.399	8.82487e-48	3.98464e-48
Rnf217	2.11248e-49	0.142596	0.576	0.302	1.11187e-47	5.02503e-48
Sec61b	2.13634e-49	0.314591	0.974	0.685	1.12232e-47	5.08691e-48
Saraf	2.18183e-49	0.222529	0.876	0.549	1.14407e-47	5.17229e-48
Prkar1a	2.69383e-49	0.244567	0.901	0.574	1.4099e-47	6.37039e-48
Ralgps2	2.9898e-49	0.127331	0.459	0.207	1.56189e-47	7.06763e-48
Tsc22d2	3.1725e-49	0.229007	0.791	0.492	1.65425e-47	7.47915e-48
Pcmt1	3.21235e-49	0.189796	0.776	0.475	1.67192e-47	7.55945e-48
Ube2j2	3.39959e-49	0.198633	0.805	0.482	1.76608e-47	7.99204e-48
Pnp	3.61201e-49	0.183018	0.732	0.426	1.87296e-47	8.46995e-48
Wdr26	3.76402e-49	0.229273	0.854	0.539	1.94818e-47	8.80558e-48
Peak1	3.93784e-49	0.151804	0.558	0.288	2.03438e-47	9.2101e-48
Gng12	3.94978e-49	0.232204	0.84	0.526	2.03679e-47	9.21647e-48
Cacybp	3.95974e-49	0.1985	0.792	0.459	2.03818e-47	9.22282e-48
Reps1	4.035e-49	0.161989	0.56	0.294	2.0731e-47	9.36863e-48
Nap1l1	4.13219e-49	0.233961	0.851	0.525	2.11915e-47	9.58352e-48
Mdm2	4.43742e-49	0.156051	0.678	0.388	2.27152e-47	1.0284e-47
Rbm17	4.76538e-49	0.162993	0.646	0.368	2.43495e-47	1.10282e-47
Ufm1	4.84318e-49	0.217599	0.872	0.526	2.4702e-47	1.11697e-47
Dnajb11	4.90175e-49	0.180502	0.717	0.428	2.49552e-47	1.12876e-47
Blnk	7.19445e-49	0.269769	0.925	0.608	3.65611e-47	1.65327e-47
Tcp1	7.36361e-49	0.245364	0.925	0.59	3.7353e-47	1.6893e-47
F2rl1	7.96826e-49	0.174169	0.663	0.373	4.03471e-47	1.826e-47
Sec23b	9.87571e-49	0.164854	0.588	0.326	4.99151e-47	2.25951e-47
Snrpg	1.02716e-48	0.216622	0.86	0.542	5.18227e-47	2.35132e-47
Zmynd11	1.07608e-48	0.160451	0.703	0.412	5.4193e-47	2.46103e-47
Zzz3	1.11021e-48	0.142581	0.56	0.294	5.58113e-47	2.52485e-47
Psma6	1.21448e-48	0.214914	0.825	0.504	6.09436e-47	2.74738e-47
Rpl36	1.23073e-48	0.121924	0.999	0.957	6.16487e-47	2.7878e-47
Tmem11	1.39682e-48	0.169966	0.755	0.445	6.98436e-47	3.16743e-47
Pak2	1.41555e-48	0.238251	0.867	0.529	7.0654e-47	3.20696e-47
Khdrbs1	1.50507e-48	0.21067	0.828	0.512	7.49885e-47	3.40415e-47
Mrpl24	1.6147e-48	0.206177	0.846	0.501	8.03076e-47	3.62314e-47
Eif4a1	1.66218e-48	0.233743	0.996	0.812	8.25226e-47	3.72904e-47
Set	1.6723e-48	0.294278	0.978	0.656	8.2878e-47	3.74486e-47
Wbp4	1.69713e-48	0.183419	0.753	0.453	8.39598e-47	3.8054e-47
Atxn2	1.77654e-48	0.165215	0.656	0.367	8.77337e-47	3.97745e-47
Kpnb1	1.84572e-48	0.177436	0.708	0.42	9.09896e-47	4.12659e-47
Uba52	2.00662e-48	0.223685	0.988	0.808	9.87473e-47	4.4756e-47
Srsf6	2.19647e-48	0.197831	0.845	0.534	1.07901e-46	4.89007e-47
Krit1	2.38732e-48	0.14532	0.522	0.258	1.1707e-46	5.30309e-47
Spsb1	2.51568e-48	0.183572	0.451	0.213	1.23149e-46	5.58177e-47
Tox4	2.52753e-48	0.158558	0.677	0.389	1.23334e-46	5.5844e-47
Psma3	2.52825e-48	0.297493	0.964	0.643	1.23334e-46	5.5844e-47
Imp3	2.56697e-48	0.209818	0.85	0.511	1.25005e-46	5.66282e-47
Bst2	2.57722e-48	0.158247	0.595	0.305	1.25286e-46	5.67499e-47
Nfat5	2.65056e-48	0.195218	0.791	0.489	1.28628e-46	5.81886e-47
Tomm70a	2.72877e-48	0.151754	0.63	0.351	1.32194e-46	5.98415e-47
Idh1	2.75612e-48	0.174329	0.473	0.225	1.33289e-46	6.03946e-47
Erp44	3.12744e-48	0.173067	0.727	0.431	1.50985e-46	6.83729e-47
Ddx27	3.22315e-48	0.150516	0.625	0.343	1.55338e-46	7.02178e-47
Sox9	3.55735e-48	0.31354	0.965	0.675	1.7115e-46	7.74987e-47
Syf2	3.66449e-48	0.234596	0.902	0.581	1.76002e-46	7.9539e-47
Denr	4.36423e-48	0.260514	0.856	0.55	2.09252e-46	9.45891e-47
Psmc2	4.43243e-48	0.19157	0.803	0.496	2.12158e-46	9.59435e-47
Sec24d	4.52972e-48	0.141102	0.507	0.246	2.16445e-46	9.79418e-47
Gabarapl1	4.63435e-48	0.208353	0.822	0.509	2.21067e-46	9.99333e-47
Nol7	4.83058e-48	0.239781	0.9	0.544	2.30036e-46	1.04073e-46
Abi1	5.46847e-48	0.177525	0.75	0.453	2.59971e-46	1.17663e-46
Ccdc50	5.51072e-48	0.193644	0.764	0.462	2.61535e-46	1.18322e-46
Wac	5.60013e-48	0.177224	0.774	0.47	2.65329e-46	1.20052e-46
2700060E02Rik	7.69795e-48	0.247061	0.902	0.563	3.64105e-46	1.64792e-46
Polr1c	7.82165e-48	0.132248	0.582	0.311	3.69332e-46	1.67078e-46
Cp	8.20754e-48	0.298443	0.664	0.391	3.86901e-46	1.75115e-46
Eif5b	1.01288e-47	0.272946	0.95	0.638	4.76667e-46	2.15066e-46
Wsb1	1.03724e-47	0.15788	0.771	0.471	4.87313e-46	2.21083e-46
Tmem176b	1.04746e-47	0.304881	0.964	0.666	4.9129e-46	2.22835e-46
Matn4	1.19275e-47	0.135354	0.274	0.081	5.58498e-46	2.52123e-46
Map2k4	1.28908e-47	0.18881	0.698	0.416	6.02595e-46	2.72854e-46
Rap1a	1.30081e-47	0.179047	0.731	0.446	6.07067e-46	2.74511e-46
Rtf1	1.35204e-47	0.190309	0.759	0.465	6.29922e-46	2.84595e-46
1110001J03Rik	1.60901e-47	0.161928	0.648	0.367	7.48404e-46	3.38842e-46
Cdcp1	1.61571e-47	0.167487	0.642	0.371	7.50273e-46	3.40381e-46
Topors	1.74992e-47	0.146801	0.57	0.306	8.11252e-46	3.67087e-46
Eif2a	2.00315e-47	0.171762	0.694	0.416	9.27112e-46	4.18834e-46
Ftsj3	2.05715e-47	0.143599	0.593	0.323	9.50533e-46	4.30687e-46
Surf4	2.09446e-47	0.20044	0.838	0.521	9.66177e-46	4.3624e-46
Arcn1	2.23436e-47	0.182653	0.755	0.448	1.02902e-45	4.64696e-46
Dnajb9	2.52303e-47	0.174965	0.693	0.412	1.16005e-45	5.24265e-46
Ndufb4	2.70204e-47	0.248528	0.915	0.582	1.2383e-45	5.59874e-46
Rpl15	2.75779e-47	0.254942	0.986	0.765	1.26178e-45	5.7138e-46
Hnrnpc	3.03582e-47	0.233466	0.892	0.567	1.38672e-45	6.2832e-46
Lrch2	4.11894e-47	0.0907337	0.228	0.054	1.87841e-45	8.50152e-46
Cct2	4.93101e-47	0.281856	0.954	0.629	2.24509e-45	1.01564e-45
Psme1	4.98317e-47	0.252062	0.901	0.572	2.26516e-45	1.02427e-45
Vezf1	5.94759e-47	0.157847	0.634	0.363	2.69917e-45	1.2218e-45
Kpna3	6.1052e-47	0.167815	0.706	0.424	2.76621e-45	1.25262e-45
Dcun1d5	6.21182e-47	0.187315	0.818	0.494	2.80997e-45	1.27107e-45
Smc3	6.60034e-47	0.179329	0.674	0.389	2.98091e-45	1.34871e-45
Tpbg	6.92595e-47	0.131694	0.554	0.29	3.1205e-45	1.4116e-45
Tmem57	6.93173e-47	0.167759	0.642	0.37	3.1205e-45	1.4116e-45
Naf1	7.42532e-47	0.131639	0.498	0.247	3.33734e-45	1.51101e-45
Serbp1	7.4663e-47	0.259711	0.983	0.757	3.35038e-45	1.51671e-45
Lsm12	8.76416e-47	0.210566	0.803	0.475	3.92649e-45	1.77579e-45
Rsl24d1	9.08721e-47	0.169005	0.67	0.393	4.06471e-45	1.83974e-45
Vcp	9.8154e-47	0.254558	0.91	0.581	4.38343e-45	1.98432e-45
Gmps	1.01188e-46	0.155617	0.605	0.341	4.51172e-45	2.03765e-45
Tbrg1	1.01684e-46	0.249198	0.895	0.56	4.52663e-45	2.05455e-45
Tm9sf4	1.23645e-46	0.153725	0.608	0.337	5.49552e-45	2.49373e-45
Sod1	1.32661e-46	0.186887	0.809	0.488	5.88692e-45	2.67048e-45
Cops8	1.47264e-46	0.162092	0.652	0.378	6.52459e-45	2.94692e-45
Psat1	1.60595e-46	0.153179	0.509	0.26	7.10397e-45	3.22248e-45
Dnaja1	1.62465e-46	0.266152	0.991	0.79	7.17537e-45	3.23738e-45
Hspe1	1.98329e-46	0.281922	0.953	0.635	8.74551e-45	3.95056e-45
Hnrnpf	2.1895e-46	0.280678	0.955	0.634	9.63964e-45	4.36269e-45
Celf1	2.19687e-46	0.187583	0.744	0.444	9.65693e-45	4.37573e-45
Calu	2.27991e-46	0.18576	0.741	0.455	1.00062e-44	4.52774e-45
Tgif1	2.36123e-46	0.156356	0.778	0.468	1.03469e-44	4.67928e-45
Abca5	2.48692e-46	0.123431	0.468	0.214	1.08807e-44	4.92932e-45
Ppp2cb	2.51223e-46	0.222972	0.899	0.577	1.09657e-44	4.95343e-45
Ndufb6	2.51419e-46	0.211461	0.859	0.523	1.09657e-44	4.95343e-45
Rasa2	3.00734e-46	0.178319	0.685	0.405	1.30962e-44	5.93093e-45
Nemf	3.01629e-46	0.14711	0.67	0.381	1.31148e-44	5.9414e-45
Msi2	3.02638e-46	0.219121	0.849	0.516	1.31382e-44	5.95183e-45
Adh5	3.38776e-46	0.161634	0.714	0.415	1.46843e-44	6.64867e-45
Ppp3ca	3.57647e-46	0.253238	0.903	0.597	1.54783e-44	7.01046e-45
Tlk2	3.62461e-46	0.130896	0.586	0.312	1.56624e-44	7.07785e-45
Tax1bp1	3.84493e-46	0.28511	0.975	0.685	1.65889e-44	7.49642e-45
Hnrnpr	3.99106e-46	0.173479	0.718	0.431	1.71929e-44	7.77727e-45
Sema6a	4.13363e-46	0.163342	0.531	0.279	1.77797e-44	8.03779e-45
D1Ertd622e	4.65426e-46	0.125171	0.45	0.206	1.99883e-44	9.03593e-45
Yy1	6.27737e-46	0.177377	0.807	0.502	2.69177e-44	1.21847e-44
Mrpl20	6.47947e-46	0.203426	0.844	0.525	2.77419e-44	1.25535e-44
Luzp1	6.57742e-46	0.177028	0.762	0.461	2.81182e-44	1.27278e-44
Wipi2	8.52834e-46	0.144866	0.706	0.429	3.64027e-44	1.64745e-44
Gpatch8	9.20924e-46	0.141789	0.573	0.312	3.92493e-44	1.77608e-44
Elf1	9.81854e-46	0.217198	0.863	0.547	4.17825e-44	1.89083e-44
Dusp6	1.06819e-45	0.201924	0.704	0.41	4.53671e-44	2.05403e-44
Rapgef6	1.06933e-45	0.156451	0.637	0.37	4.53671e-44	2.05403e-44
Nol11	1.17159e-45	0.145911	0.505	0.26	4.96305e-44	2.2426e-44
Lrp2	1.21395e-45	0.149805	0.422	0.18	5.13473e-44	2.31577e-44
Mbnl1	1.22242e-45	0.175661	0.72	0.432	5.15531e-44	2.32787e-44
Rrp1	1.2225e-45	0.207227	0.875	0.552	5.15531e-44	2.32787e-44
B4galt5	1.40301e-45	0.150347	0.557	0.287	5.89876e-44	2.66331e-44
Ftl1	1.45925e-45	0.190548	0.999	0.912	6.12599e-44	2.77329e-44
Il1r1	1.61018e-45	0.174948	0.695	0.42	6.74948e-44	3.05363e-44
Bzw1	1.88798e-45	0.302042	0.976	0.674	7.90215e-44	3.57934e-44
Phax	1.92865e-45	0.132285	0.601	0.335	8.0603e-44	3.64964e-44
Ddx18	2.23298e-45	0.146719	0.587	0.325	9.31829e-44	4.21066e-44
Nfe2l2	2.46529e-45	0.218468	0.855	0.528	1.02724e-43	4.65688e-44
Fkbp3	2.83235e-45	0.172455	0.708	0.419	1.17843e-43	5.32769e-44
Ghitm	3.04269e-45	0.212013	0.869	0.551	1.26407e-43	5.71454e-44
Bbx	3.67368e-45	0.136084	0.504	0.255	1.52395e-43	6.88858e-44
Ahctf1	3.88577e-45	0.134919	0.516	0.268	1.60955e-43	7.29072e-44
Ube2d3	4.45201e-45	0.247001	0.974	0.717	1.84137e-43	8.32796e-44
Dhx15	4.54783e-45	0.174663	0.757	0.464	1.87823e-43	8.50255e-44
Rpl22	4.75814e-45	0.166427	0.999	0.921	1.96219e-43	8.88188e-44
Ssr1	4.89363e-45	0.1867	0.775	0.479	2.0151e-43	9.11103e-44
Wasl	5.65848e-45	0.247627	0.904	0.561	2.32662e-43	1.05302e-43
Ptp4a2	5.72258e-45	0.273079	0.967	0.665	2.34953e-43	1.06262e-43
Apoc1	6.53521e-45	0.320374	0.87	0.616	2.67924e-43	1.21318e-43
Prdx4	8.9051e-45	0.157073	0.625	0.344	3.64549e-43	1.6504e-43
Sbspon	9.04846e-45	0.16698	0.609	0.319	3.69877e-43	1.67388e-43
Larp1	9.11338e-45	0.179554	0.726	0.446	3.71988e-43	1.68253e-43
Rbm27	9.15732e-45	0.154394	0.63	0.362	3.73238e-43	1.6893e-43
Ptbp2	9.29744e-45	0.135432	0.572	0.311	3.78398e-43	1.71262e-43
Rad23b	9.35569e-45	0.199052	0.864	0.537	3.80216e-43	1.72117e-43
Alyref	9.99386e-45	0.171876	0.706	0.413	4.05563e-43	1.83436e-43
Card19	1.00545e-44	0.198659	0.777	0.48	4.07434e-43	1.85187e-43
Ccdc86	1.01743e-44	0.141441	0.538	0.283	4.11691e-43	1.8675e-43
Psmc5	1.09916e-44	0.208825	0.868	0.536	4.44122e-43	2.01107e-43
Cuedc2	1.22544e-44	0.167395	0.657	0.38	4.94433e-43	2.2455e-43
Klf6	1.26167e-44	0.264267	0.99	0.794	5.08319e-43	2.29696e-43
Wapl	1.3036e-44	0.197353	0.811	0.51	5.24455e-43	2.36647e-43
Larp7	1.36973e-44	0.14502	0.551	0.294	5.50271e-43	2.49032e-43
Ube2n	1.42304e-44	0.233604	0.872	0.542	5.70868e-43	2.57751e-43
Aars	1.57086e-44	0.154421	0.668	0.391	6.29264e-43	2.84571e-43
Bcas2	1.75778e-44	0.182154	0.81	0.512	7.03138e-43	3.18553e-43
Bptf	1.78863e-44	0.175229	0.771	0.473	7.14457e-43	3.23521e-43
Larp1b	1.94668e-44	0.147116	0.599	0.338	7.76481e-43	3.51937e-43
Rps6kb1	2.0054e-44	0.158224	0.664	0.392	7.98764e-43	3.6225e-43
Rnf6	2.0727e-44	0.14923	0.605	0.337	8.244e-43	3.72533e-43
Glul	2.15084e-44	0.258948	0.922	0.651	8.54264e-43	3.86382e-43
Med8	2.29724e-44	0.1578	0.671	0.4	9.11119e-43	4.12753e-43
Plaa	2.49151e-44	0.142159	0.539	0.287	9.86771e-43	4.46218e-43
Ythdf1	2.5051e-44	0.143033	0.599	0.339	9.90752e-43	4.49167e-43
Ppil4	2.6143e-44	0.163009	0.674	0.402	1.03248e-42	4.66404e-43
Tcea1	2.69189e-44	0.158577	0.74	0.444	1.06163e-42	4.80022e-43
Rps18-ps3	2.77872e-44	0.143117	0.595	0.334	1.09433e-42	4.95385e-43
Cdk2ap1	2.8011e-44	0.158718	0.655	0.381	1.1016e-42	4.98248e-43
Cdv3	3.1417e-44	0.256565	0.922	0.604	1.23381e-42	5.57966e-43
Ddx24	3.29397e-44	0.229018	0.896	0.553	1.2918e-42	5.83802e-43
Snrpb	3.67839e-44	0.266897	0.953	0.628	1.44054e-42	6.52093e-43
Ppm1a	3.75721e-44	0.13508	0.715	0.426	1.46935e-42	6.65338e-43
0610011F06Rik	3.87563e-44	0.196967	0.839	0.512	1.51355e-42	6.85615e-43
Nbl1	4.03691e-44	0.159109	0.611	0.343	1.57434e-42	7.12893e-43
Trappc4	4.61667e-44	0.169677	0.766	0.454	1.79793e-42	8.14105e-43
Atf2	4.75478e-44	0.135651	0.576	0.308	1.84915e-42	8.35851e-43
Psmb2	5.20869e-44	0.242537	0.93	0.596	2.02286e-42	9.15525e-43
Zfp330	5.83117e-44	0.143823	0.609	0.355	2.26148e-42	1.02305e-42
9430016H08Rik	5.9351e-44	0.130093	0.563	0.302	2.2986e-42	1.04092e-42
Phf3	7.58547e-44	0.195785	0.812	0.521	2.93371e-42	1.32822e-42
Eef1e1	7.70575e-44	0.139628	0.547	0.291	2.97612e-42	1.34736e-42
Rasef	8.72099e-44	0.146291	0.641	0.362	3.36359e-42	1.52176e-42
Luc7l2	8.82969e-44	0.210301	0.871	0.56	3.40083e-42	1.53884e-42
Txnl4a	8.87082e-44	0.16731	0.736	0.436	3.41198e-42	1.54369e-42
Phb2	9.34151e-44	0.252246	0.928	0.605	3.58809e-42	1.62326e-42
Eaf1	1.0037e-43	0.140543	0.602	0.344	3.84994e-42	1.73558e-42
Zfx	1.08532e-43	0.129105	0.516	0.267	4.15731e-42	1.88919e-42
Ndufv1	1.14611e-43	0.179183	0.801	0.488	4.38417e-42	1.99046e-42
Cops3	1.21579e-43	0.144087	0.63	0.358	4.64438e-42	2.10874e-42
Carkd	1.2299e-43	0.179384	0.783	0.469	4.69189e-42	2.12313e-42
Dot1l	1.30395e-43	0.167287	0.732	0.45	4.9676e-42	2.24091e-42
Kdm1a	1.3826e-43	0.174045	0.766	0.473	5.26009e-42	2.37558e-42
Cfdp1	1.39433e-43	0.181503	0.779	0.474	5.2975e-42	2.38954e-42
Uba1	1.39962e-43	0.182291	0.772	0.477	5.31042e-42	2.40347e-42
Tmpo	1.49587e-43	0.165299	0.634	0.366	5.66793e-42	2.57166e-42
Akap8l	1.50691e-43	0.108719	0.499	0.255	5.70203e-42	2.58531e-42
Arl14	1.67907e-43	0.308678	0.908	0.578	6.3449e-42	2.87249e-42
Map7d1	1.71821e-43	0.190716	0.814	0.518	6.48404e-42	2.93692e-42
Oser1	1.73489e-43	0.164642	0.688	0.423	6.53817e-42	2.95002e-42
Klf5	1.86938e-43	0.234653	0.897	0.578	7.03555e-42	3.18446e-42
Cpsf7	1.88021e-43	0.130064	0.464	0.231	7.0668e-42	3.19719e-42
Taf3	1.95479e-43	0.127003	0.518	0.268	7.33729e-42	3.31179e-42
Scp2	2.03685e-43	0.253111	0.938	0.644	7.63505e-42	3.46001e-42
Gnai3	2.11226e-43	0.20135	0.87	0.552	7.90712e-42	3.57395e-42
Kdm5a	2.12132e-43	0.165709	0.749	0.467	7.93045e-42	3.58609e-42
Acadvl	2.35074e-43	0.144875	0.633	0.371	8.77642e-42	3.96985e-42
Prkcsh	2.39986e-43	0.1611	0.755	0.467	8.94785e-42	4.04892e-42
Rb1cc1	2.53016e-43	0.155891	0.703	0.429	9.42113e-42	4.26256e-42
Akirin1	2.61339e-43	0.178228	0.749	0.459	9.71815e-42	4.3915e-42
Smad4	2.75931e-43	0.167842	0.714	0.433	1.02471e-41	4.63773e-42
Snw1	2.88959e-43	0.174247	0.732	0.446	1.07168e-41	4.84974e-42
Kif26b	3.24223e-43	0.0774823	0.298	0.1	1.20087e-41	5.42989e-42
Oat	3.31818e-43	0.183827	0.731	0.448	1.22738e-41	5.55661e-42
Grpel1	3.41332e-43	0.244279	0.931	0.597	1.2609e-41	5.69971e-42
Taok1	4.0228e-43	0.169385	0.701	0.434	1.48409e-41	6.71045e-42
Csf1	4.1432e-43	0.154907	0.464	0.216	1.5265e-41	6.90167e-42
Rab5a	4.29058e-43	0.196678	0.877	0.56	1.57872e-41	7.14233e-42
Plcxd2	4.61762e-43	0.130856	0.424	0.199	1.69682e-41	7.68165e-42
Trmt1	4.97623e-43	0.128644	0.583	0.33	1.8262e-41	8.26937e-42
Tbc1d10a	5.72103e-43	0.135604	0.616	0.357	2.09679e-41	9.48572e-42
Wdr45b	5.77414e-43	0.145746	0.703	0.422	2.11349e-41	9.55613e-42
Pfkfb4	5.82226e-43	0.151726	0.532	0.283	2.12832e-41	9.62635e-42
Pdia3	5.88305e-43	0.281057	0.983	0.714	2.14774e-41	9.71291e-42
Pabpc4	6.01157e-43	0.11829	0.554	0.296	2.1918e-41	9.91473e-42
Rcn1	6.06766e-43	0.170135	0.734	0.411	2.20937e-41	1.00007e-41
Btf3	6.12041e-43	0.247727	0.991	0.804	2.22568e-41	1.007e-41
Ube2e3	6.25123e-43	0.161416	0.716	0.43	2.27031e-41	1.02705e-41
Rpl35	6.27334e-43	0.173559	0.997	0.901	2.27539e-41	1.02901e-41
Zak	7.00626e-43	0.124129	0.481	0.237	2.53793e-41	1.14896e-41
Bri3	7.07773e-43	0.250549	0.922	0.6	2.56051e-41	1.15894e-41
Ppp4r1	7.49654e-43	0.130458	0.557	0.301	2.70852e-41	1.2261e-41
Pbrm1	7.57933e-43	0.192782	0.772	0.48	2.73491e-41	1.23758e-41
Clint1	9.95532e-43	0.241891	0.89	0.557	3.58496e-41	1.62199e-41
Ypel5	9.96072e-43	0.17752	0.7	0.43	3.58496e-41	1.62199e-41
Ranbp2	1.06934e-42	0.184573	0.766	0.482	3.84372e-41	1.74026e-41
Dcn	1.33471e-42	0.269147	0.68	0.405	4.79144e-41	2.16035e-41
Arl8a	1.51701e-42	0.140663	0.602	0.336	5.4389e-41	2.46581e-41
Acbd5	1.58572e-42	0.147955	0.573	0.322	5.67798e-41	2.57607e-41
Ptov1	1.63394e-42	0.158969	0.754	0.458	5.84318e-41	2.63751e-41
Usp10	1.63891e-42	0.133575	0.648	0.386	5.85345e-41	2.6503e-41
Igbp1	1.93319e-42	0.149526	0.698	0.413	6.89569e-41	3.11498e-41
Stt3a	1.97382e-42	0.154478	0.667	0.396	7.03169e-41	3.17549e-41
Dusp11	2.06231e-42	0.203207	0.872	0.563	7.33759e-41	3.31635e-41
Uba5	2.31677e-42	0.141168	0.62	0.36	8.23247e-41	3.73018e-41
Ssrp1	2.74417e-42	0.152213	0.672	0.385	9.72769e-41	4.39431e-41
Cks2	2.7445e-42	0.157802	0.572	0.31	9.72769e-41	4.39431e-41
U2surp	3.07629e-42	0.16973	0.731	0.448	1.08762e-40	4.92712e-41
Tjp2	3.17511e-42	0.225117	0.886	0.571	1.12114e-40	5.08068e-41
Uqcrfs1	3.22173e-42	0.21544	0.894	0.563	1.13617e-40	5.1381e-41
Top2b	3.25287e-42	0.150911	0.683	0.409	1.1457e-40	5.17945e-41
Ift57	3.82943e-42	0.109116	0.357	0.148	1.34708e-40	6.09612e-41
Rpl36al	3.9559e-42	0.219619	0.998	0.839	1.38983e-40	6.29513e-41
Adrm1	4.08789e-42	0.152171	0.694	0.419	1.4344e-40	6.49364e-41
Eif2s3x	4.12625e-42	0.158152	0.687	0.411	1.44605e-40	6.54894e-41
Gm10709	4.50878e-42	0.278946	0.95	0.63	1.57813e-40	7.14256e-41
Got2	4.54277e-42	0.153038	0.72	0.434	1.58804e-40	7.1811e-41
Sf3b1	5.03978e-42	0.239642	0.949	0.657	1.75959e-40	7.96203e-41
Magt1	5.09067e-42	0.162346	0.646	0.376	1.77514e-40	8.031e-41
Crebbp	5.72612e-42	0.16982	0.77	0.481	1.99424e-40	9.02955e-41
Anapc7	6.09082e-42	0.145915	0.607	0.359	2.11862e-40	9.58493e-41
Ptges3	6.1477e-42	0.253	0.921	0.598	2.13575e-40	9.66735e-41
Snx6	7.26754e-42	0.164871	0.693	0.422	2.52166e-40	1.14138e-40
Cdk4	7.92413e-42	0.159239	0.709	0.425	2.74609e-40	1.24188e-40
Sec24a	8.19762e-42	0.110129	0.546	0.29	2.83735e-40	1.2842e-40
Pim1	9.0413e-42	0.254771	0.937	0.659	3.1255e-40	1.41401e-40
Wdr61	1.01078e-41	0.13734	0.696	0.417	3.48988e-40	1.57786e-40
5430416N02Rik	1.07239e-41	0.121969	0.512	0.269	3.69802e-40	1.66953e-40
Rars	1.11862e-41	0.187213	0.782	0.483	3.8527e-40	1.7454e-40
Utp14a	1.16744e-41	0.140241	0.588	0.333	4.01589e-40	1.82108e-40
Arl4a	1.2569e-41	0.116092	0.593	0.329	4.31833e-40	1.95876e-40
Eif3i	1.26934e-41	0.273868	0.965	0.657	4.35573e-40	1.97188e-40
Mmd	1.40294e-41	0.107777	0.304	0.111	4.80829e-40	2.17107e-40
Selt	1.47613e-41	0.158678	0.732	0.449	5.05295e-40	2.29232e-40
Ninj1	1.60028e-41	0.146804	0.646	0.38	5.47125e-40	2.47516e-40
Apex1	1.73701e-41	0.149256	0.607	0.351	5.93146e-40	2.68846e-40
Rock2	1.76409e-41	0.266187	0.934	0.605	6.01661e-40	2.71605e-40
Fdx1	1.82899e-41	0.235527	0.892	0.572	6.23035e-40	2.82063e-40
Ube2e1	1.84502e-41	0.164338	0.771	0.471	6.27734e-40	2.848e-40
Sfpq	1.94849e-41	0.226534	0.925	0.64	6.62133e-40	2.9983e-40
Nars	2.06846e-41	0.206749	0.862	0.552	7.02046e-40	3.17895e-40
Qars	2.15027e-41	0.184287	0.814	0.51	7.28932e-40	3.29781e-40
Aldh1a1	2.23271e-41	0.186888	0.559	0.298	7.55962e-40	3.41639e-40
Acsl5	2.42231e-41	0.135826	0.625	0.361	8.19169e-40	3.70299e-40
Kcnk1	2.49325e-41	0.241041	0.891	0.565	8.42142e-40	3.80551e-40
Ssr2	2.52305e-41	0.210747	0.833	0.516	8.51181e-40	3.84671e-40
Lancl3	2.5286e-41	0.0961362	0.294	0.103	8.52025e-40	3.85733e-40
Stag1	2.69818e-41	0.115669	0.579	0.316	9.08075e-40	4.11157e-40
B230219D22Rik	2.81069e-41	0.146774	0.616	0.357	9.44803e-40	4.27394e-40
Zdhhc20	3.13656e-41	0.151745	0.65	0.389	1.05308e-39	4.77014e-40
Gpbp1	3.8512e-41	0.15132	0.714	0.442	1.29147e-39	5.84173e-40
Mrps18b	3.88311e-41	0.140489	0.655	0.38	1.30061e-39	5.88021e-40
Lcmt1	4.34517e-41	0.125403	0.443	0.217	1.45363e-39	6.58463e-40
Aimp1	4.89176e-41	0.225504	0.911	0.579	1.63454e-39	7.3932e-40
Lamtor3	5.0998e-41	0.141713	0.625	0.367	1.70202e-39	7.70151e-40
Lrrc59	5.23081e-41	0.188052	0.849	0.532	1.74367e-39	7.88842e-40
Bclaf1	5.47631e-41	0.18515	0.812	0.514	1.82333e-39	8.25567e-40
Sbds	5.50834e-41	0.227155	0.908	0.573	1.83182e-39	8.291e-40
Kin	5.81657e-41	0.138847	0.518	0.281	1.93203e-39	8.74708e-40
Casc4	5.86821e-41	0.106534	0.366	0.155	1.94687e-39	8.81177e-40
Pdha1	6.27855e-41	0.206498	0.874	0.542	2.08054e-39	9.41609e-40
Sf3b2	7.1852e-41	0.216814	0.88	0.549	2.37816e-39	1.07678e-39
Anxa5	8.16654e-41	0.277071	0.973	0.686	2.69978e-39	1.2221e-39
Mrpl11	8.30966e-41	0.155579	0.682	0.411	2.74385e-39	1.24157e-39
Ddx6	1.26583e-40	0.194983	0.815	0.516	4.17485e-39	1.89524e-39
Cers2	1.31351e-40	0.144414	0.713	0.427	4.327e-39	1.95263e-39
Vps36	1.48545e-40	0.140549	0.61	0.355	4.88769e-39	2.21832e-39
Ankrd11	1.49774e-40	0.189034	0.85	0.552	4.92234e-39	2.23059e-39
Vps35	1.54287e-40	0.158579	0.701	0.426	5.06472e-39	2.28738e-39
Snrpc	1.58329e-40	0.14543	0.718	0.422	5.1913e-39	2.34405e-39
2022-09-11	1.76962e-40	0.140278	0.557	0.313	5.79547e-39	2.62286e-39
Spred1	1.80709e-40	0.0974426	0.42	0.199	5.91124e-39	2.679e-39
Tmem147	2.01455e-40	0.212044	0.883	0.544	6.58219e-39	2.97155e-39
Tfam	2.21019e-40	0.111798	0.408	0.188	7.21299e-39	3.26342e-39
Smu1	2.30413e-40	0.137824	0.631	0.376	7.51083e-39	3.39236e-39
Ezr	2.51163e-40	0.235693	0.988	0.799	8.17768e-39	3.69779e-39
Psma1	2.59049e-40	0.179089	0.793	0.495	8.42465e-39	3.81122e-39
Comt	2.64186e-40	0.182206	0.776	0.476	8.58174e-39	3.88029e-39
H2afv	2.73019e-40	0.18944	0.821	0.508	8.8584e-39	4.00792e-39
Ankrd10	2.76057e-40	0.0892171	0.317	0.118	8.94662e-39	4.04728e-39
Cfap20	2.84409e-40	0.155537	0.636	0.374	9.20662e-39	4.15977e-39
Supt16	2.90465e-40	0.173314	0.735	0.443	9.39181e-39	4.24275e-39
Stxbp6	2.9725e-40	0.129605	0.491	0.254	9.60011e-39	4.34015e-39
Mpp5	3.19612e-40	0.16276	0.747	0.464	1.03104e-38	4.67087e-39
Stra13	3.22205e-40	0.171779	0.655	0.395	1.03821e-38	4.69465e-39
Zfp593	3.26773e-40	0.167454	0.789	0.477	1.05172e-38	4.76207e-39
Ash1l	3.2851e-40	0.171772	0.755	0.475	1.0561e-38	4.7857e-39
Sqstm1	3.47306e-40	0.235156	0.983	0.774	1.11524e-38	5.04174e-39
Ipo5	3.65465e-40	0.167186	0.725	0.451	1.17221e-38	5.2972e-39
Thumpd1	4.02569e-40	0.118332	0.505	0.265	1.28974e-38	5.84199e-39
Dpm1	4.11505e-40	0.12452	0.558	0.313	1.31686e-38	5.96564e-39
Zmpste24	4.21249e-40	0.134294	0.575	0.33	1.34651e-38	6.08899e-39
Tinagl1	4.54006e-40	0.214676	0.861	0.548	1.44956e-38	6.55879e-39
Tra2b	4.89487e-40	0.175218	0.881	0.58	1.56106e-38	7.05638e-39
Cisd2	4.94438e-40	0.177244	0.802	0.508	1.57506e-38	7.12042e-39
Ube2a	5.0143e-40	0.163185	0.752	0.46	1.59552e-38	7.21311e-39
Cdkn1a	5.17098e-40	0.230141	0.891	0.575	1.6435e-38	7.43502e-39
Wwtr1	5.21288e-40	0.168766	0.822	0.527	1.65494e-38	7.48405e-39
Psmb3	5.83358e-40	0.233573	0.912	0.577	1.8499e-38	8.36518e-39
Eif2s1	6.31687e-40	0.191867	0.804	0.507	2.00089e-38	9.058e-39
Tbc1d1	7.0498e-40	0.185248	0.76	0.481	2.23052e-38	1.00928e-38
Ptbp1	7.43813e-40	0.211745	0.895	0.586	2.35073e-38	1.06391e-38
Mydgf	7.51395e-40	0.185261	0.804	0.493	2.37202e-38	1.07271e-38
Tmed9	7.64251e-40	0.272693	0.95	0.617	2.40989e-38	1.09005e-38
Mnat1	7.9187e-40	0.123319	0.453	0.227	2.49417e-38	1.12873e-38
Rbm39	8.07836e-40	0.259771	0.965	0.701	2.5416e-38	1.15024e-38
Paics	8.21251e-40	0.15922	0.722	0.433	2.5809e-38	1.16744e-38
Cd82	8.30727e-40	0.186738	0.82	0.511	2.60776e-38	1.18033e-38
Actr3	8.34353e-40	0.217227	0.887	0.559	2.61621e-38	1.18327e-38
Rpl7a	8.44613e-40	0.174703	0.998	0.896	2.64541e-38	1.19753e-38
Xpo6	8.67446e-40	0.124334	0.547	0.299	2.71389e-38	1.22734e-38
Prkca	9.04353e-40	0.109229	0.501	0.257	2.8262e-38	1.27829e-38
Ltv1	9.13178e-40	0.12178	0.471	0.24	2.8506e-38	1.28957e-38
Fbp1	9.52446e-40	0.187966	0.665	0.402	2.96987e-38	1.34316e-38
Zfp24	1.01861e-39	0.122645	0.493	0.256	3.16928e-38	1.4359e-38
Sap18	1.01866e-39	0.174115	0.846	0.539	3.16928e-38	1.4359e-38
Osgin1	1.09704e-39	0.154467	0.636	0.375	3.40936e-38	1.5468e-38
Yipf4	1.10822e-39	0.166593	0.774	0.463	3.44028e-38	1.55914e-38
Fkbp1a	1.12503e-39	0.272906	0.948	0.623	3.48858e-38	1.58547e-38
Ddx39	1.20427e-39	0.18262	0.794	0.497	3.73018e-38	1.68182e-38
Nedd4	1.25583e-39	0.261039	0.95	0.637	3.88559e-38	1.76396e-38
Zc3h13	1.3026e-39	0.14834	0.651	0.4	4.02585e-38	1.81795e-38
Dnajc7	1.30887e-39	0.139017	0.72	0.435	4.04075e-38	1.82992e-38
Ttc19	1.49815e-39	0.135694	0.536	0.298	4.62001e-38	2.09302e-38
Capza2	1.5271e-39	0.229674	0.908	0.573	4.70411e-38	2.13253e-38
Rbpj	1.54967e-39	0.135379	0.638	0.379	4.76838e-38	2.15803e-38
Cr1l	1.7835e-39	0.130114	0.599	0.343	5.48188e-38	2.47554e-38
Mob1b	1.8072e-39	0.149339	0.653	0.397	5.54328e-38	2.51174e-38
Rpl10-ps3	1.80744e-39	0.121317	0.482	0.251	5.54328e-38	2.51174e-38
Ginm1	1.9535e-39	0.139553	0.623	0.373	5.98469e-38	2.70306e-38
Cers4	1.98774e-39	0.0982364	0.396	0.175	6.08292e-38	2.75549e-38
Rp9	2.08653e-39	0.145328	0.656	0.387	6.37826e-38	2.8908e-38
Gsk3b	2.10145e-39	0.208773	0.871	0.551	6.41687e-38	2.90147e-38
Eif4a3	2.18187e-39	0.153344	0.797	0.494	6.65518e-38	3.00872e-38
Atp6v1h	2.21168e-39	0.136408	0.659	0.387	6.73875e-38	3.0468e-38
Rsf1	2.22037e-39	0.139113	0.589	0.341	6.7579e-38	3.05726e-38
Ppp6c	2.37524e-39	0.127506	0.574	0.328	7.22141e-38	3.27405e-38
Rcc2	2.49302e-39	0.142622	0.622	0.366	7.57127e-38	3.42165e-38
Nfkb2	2.58847e-39	0.114408	0.541	0.298	7.85264e-38	3.55521e-38
Spty2d1	2.67769e-39	0.162684	0.751	0.464	8.1145e-38	3.67477e-38
Ankrd12	2.83823e-39	0.140871	0.554	0.312	8.59169e-38	3.88995e-38
Echdc2	2.90562e-39	0.0740804	0.609	0.337	8.78622e-38	3.98153e-38
Ubn1	2.95815e-39	0.128891	0.63	0.369	8.93539e-38	4.04557e-38
Arhgap6	3.18715e-39	0.107764	0.52	0.278	9.60828e-38	4.35053e-38
Tram1	3.18778e-39	0.147345	0.743	0.451	9.60828e-38	4.35053e-38
Srm	3.34849e-39	0.129722	0.495	0.256	1.00818e-37	4.56383e-38
Snhg6	3.45687e-39	0.142983	0.625	0.371	1.0397e-37	4.70862e-38
Yipf5	3.60105e-39	0.131642	0.62	0.355	1.0819e-37	4.89389e-38
Cycs	3.84788e-39	0.199631	0.862	0.538	1.15482e-37	5.22813e-38
Utp11l	4.01774e-39	0.126111	0.557	0.311	1.20451e-37	5.45314e-38
Wbp11	4.31686e-39	0.138889	0.684	0.413	1.2928e-37	5.85382e-38
Mgat2	4.3947e-39	0.140947	0.712	0.441	1.3147e-37	5.94232e-38
Fcf1	4.55235e-39	0.139329	0.625	0.37	1.36041e-37	6.15233e-38
2810403A07Rik	4.70689e-39	0.121616	0.601	0.344	1.40509e-37	6.36188e-38
Polr3d	4.93444e-39	0.121834	0.477	0.251	1.47145e-37	6.65195e-38
Irf2bpl	5.33614e-39	0.150572	0.68	0.416	1.58955e-37	7.19749e-38
Ube2q2	5.37426e-39	0.141591	0.674	0.405	1.5992e-37	7.23023e-38
Hsd17b12	5.42006e-39	0.150129	0.761	0.478	1.61111e-37	7.28981e-38
Wasf2	5.74943e-39	0.183562	0.823	0.514	1.70721e-37	7.72545e-38
Whsc1	6.12158e-39	0.117667	0.484	0.249	1.81579e-37	8.21385e-38
Usp14	6.16359e-39	0.15542	0.675	0.41	1.82632e-37	8.25879e-38
Prpf8	6.32668e-39	0.139716	0.625	0.376	1.87266e-37	8.47774e-38
Vasp	6.45394e-39	0.144743	0.766	0.476	1.90831e-37	8.62933e-38
Naa20	6.50337e-39	0.162217	0.761	0.467	1.9209e-37	8.68705e-38
Psmb7	7.1261e-39	0.186379	0.865	0.546	2.10261e-37	9.51899e-38
Gprc5a	7.17539e-39	0.216045	0.865	0.557	2.11493e-37	9.57565e-38
Zfr	7.24741e-39	0.14337	0.731	0.447	2.13306e-37	9.6487e-38
Ccdc186	7.25215e-39	0.132306	0.609	0.357	2.13306e-37	9.6487e-38
Mrpl35	7.55172e-39	0.131972	0.618	0.358	2.21884e-37	1.00374e-37
Psmc4	8.31738e-39	0.179133	0.811	0.514	2.44125e-37	1.10495e-37
Swt1	9.04589e-39	0.130082	0.505	0.277	2.65229e-37	1.20064e-37
Otud4	9.46788e-39	0.120277	0.593	0.338	2.77312e-37	1.25505e-37
Trak2	9.63264e-39	0.112178	0.41	0.197	2.81843e-37	1.27492e-37
Ext1	1.01493e-38	0.127933	0.725	0.456	2.9665e-37	1.33574e-37
Irf2	1.05479e-38	0.161171	0.648	0.394	3.07978e-37	1.3872e-37
Rc3h2	1.11643e-38	0.133696	0.582	0.344	3.25637e-37	1.4766e-37
Nav3	1.11876e-38	0.110845	0.382	0.171	3.25978e-37	1.4766e-37
Csnk2b	1.22005e-38	0.178103	0.829	0.518	3.5512e-37	1.60676e-37
Ndufc2	1.28301e-38	0.235096	0.939	0.606	3.73058e-37	1.68404e-37
Dld	1.29796e-38	0.128732	0.591	0.342	3.77014e-37	1.70857e-37
Flnc	1.41622e-38	0.117114	0.269	0.092	4.10938e-37	1.86435e-37
Sf3a3	1.43316e-38	0.125954	0.542	0.299	4.15424e-37	1.87554e-37
Trp53inp1	1.5004e-38	0.126253	0.505	0.261	4.34465e-37	1.96532e-37
Mt3	1.71328e-38	0.169907	0.234	0.069	4.95595e-37	2.23815e-37
Alcam	1.71808e-38	0.161588	0.702	0.435	4.96469e-37	2.24891e-37
Prkab2	1.74219e-38	0.126305	0.463	0.235	5.02919e-37	2.27272e-37
Rrbp1	1.77063e-38	0.238656	0.931	0.633	5.106e-37	2.30952e-37
Sf3b4	1.88169e-38	0.136683	0.638	0.386	5.42069e-37	2.45052e-37
Rnh1	1.92984e-38	0.257515	0.97	0.695	5.5537e-37	2.51311e-37
Apc	1.944e-38	0.157178	0.678	0.421	5.5887e-37	2.52354e-37
Smc1a	1.98474e-38	0.195875	0.819	0.516	5.69996e-37	2.57293e-37
Pkp4	1.99415e-38	0.131264	0.623	0.371	5.72114e-37	2.58328e-37
Ppp2r2a	2.26801e-38	0.164377	0.778	0.491	6.50016e-37	2.94374e-37
Gls	2.31915e-38	0.143136	0.77	0.495	6.63992e-37	3.0055e-37
Plaur	2.5138e-38	0.251479	0.912	0.61	7.18987e-37	3.24832e-37
4931406P16Rik	2.57013e-38	0.118142	0.527	0.286	7.34348e-37	3.32257e-37
Hdgf	2.68002e-38	0.2373	0.914	0.587	7.64965e-37	3.46125e-37
Eif6	2.82244e-38	0.258872	0.968	0.713	8.04797e-37	3.63836e-37
Crk	3.01769e-38	0.15718	0.749	0.479	8.59598e-37	3.89243e-37
Thoc7	3.43603e-38	0.16542	0.737	0.46	9.77768e-37	4.42476e-37
Sumo1	3.44106e-38	0.213565	0.918	0.588	9.78204e-37	4.42476e-37
Prodh	3.46226e-38	0.106248	0.666	0.39	9.83233e-37	4.44597e-37
2022-03-05	3.53897e-38	0.13515	0.672	0.401	1.004e-36	4.54416e-37
Mphosph8	3.6003e-38	0.116631	0.419	0.201	1.02036e-36	4.6165e-37
Mrpl48	3.62064e-38	0.135636	0.603	0.351	1.02509e-36	4.63746e-37
Pitpnb	4.1511e-38	0.150006	0.676	0.414	1.17409e-36	5.31105e-37
Ifrd1	4.18579e-38	0.235895	0.991	0.819	1.18264e-36	5.35143e-37
Cdc73	4.18976e-38	0.123554	0.602	0.354	1.18264e-36	5.35143e-37
Rnaseh2c	4.3872e-38	0.172446	0.777	0.477	1.23712e-36	5.60122e-37
Xbp1	4.52503e-38	0.19921	0.858	0.551	1.2747e-36	5.77403e-37
Zfos1	4.71716e-38	0.211329	0.904	0.608	1.32749e-36	6.01017e-37
Rtn4	4.89456e-38	0.257971	0.977	0.713	1.37603e-36	6.22038e-37
Nfkbia	4.90818e-38	0.265704	0.974	0.774	1.37847e-36	6.23956e-37
Ndufa12	5.17537e-38	0.242493	0.92	0.594	1.45206e-36	6.57607e-37
Zyx	5.34451e-38	0.168342	0.734	0.473	1.49801e-36	6.77241e-37
Mgat4b	5.51449e-38	0.117295	0.556	0.305	1.54411e-36	6.98102e-37
Nradd	5.72751e-38	0.131258	0.523	0.285	1.60216e-36	7.25251e-37
Cnn3	6.45935e-38	0.179844	0.811	0.525	1.80507e-36	8.16831e-37
Rbbp7	6.47086e-38	0.217135	0.903	0.586	1.80649e-36	8.1728e-37
Atp11b	6.64204e-38	0.12752	0.682	0.417	1.85243e-36	8.37919e-37
Cct7	6.88108e-38	0.229206	0.936	0.623	1.91719e-36	8.67341e-37
Grwd1	6.88902e-38	0.110677	0.413	0.199	1.91749e-36	8.67738e-37
1110004F10Rik	7.17337e-38	0.195794	0.83	0.524	1.99348e-36	9.02105e-37
Dhx9	7.17628e-38	0.170672	0.807	0.519	1.99348e-36	9.02467e-37
Mdh2	7.27993e-38	0.237528	0.934	0.609	2.02027e-36	9.1413e-37
Stard10	7.32493e-38	0.159979	0.837	0.515	2.03075e-36	9.18242e-37
Fyttd1	7.93169e-38	0.147647	0.733	0.46	2.19679e-36	9.93778e-37
Vbp1	8.03918e-38	0.117444	0.552	0.313	2.22436e-36	1.00657e-36
Mrps28	8.49586e-38	0.138135	0.604	0.359	2.3484e-36	1.06311e-36
Tsn	8.68876e-38	0.163528	0.731	0.452	2.39935e-36	1.0858e-36
Cspp1	8.73262e-38	0.121744	0.572	0.324	2.40763e-36	1.08972e-36
Zswim4	8.73593e-38	0.112666	0.507	0.27	2.40763e-36	1.0899e-36
Pafah1b2	8.77045e-38	0.124163	0.641	0.38	2.41476e-36	1.09256e-36
Slc35b1	8.84712e-38	0.142204	0.656	0.392	2.43348e-36	1.10145e-36
Jak1	9.25228e-38	0.159797	0.764	0.482	2.54242e-36	1.1501e-36
Trappc6b	9.26292e-38	0.147972	0.733	0.46	2.54285e-36	1.15021e-36
Hacd2	9.39893e-38	0.138735	0.677	0.418	2.57766e-36	1.16646e-36
Milr1	9.65975e-38	0.0842649	0.197	0.05	2.6466e-36	1.19755e-36
Stip1	9.6858e-38	0.13377	0.6	0.359	2.65114e-36	1.2001e-36
Arntl	9.89412e-38	0.109563	0.469	0.24	2.70552e-36	1.22367e-36
Ndrg1	1.02002e-37	0.227253	0.872	0.572	2.78649e-36	1.26079e-36
Osbpl1a	1.02617e-37	0.0950946	0.306	0.118	2.80058e-36	1.27191e-36
Ndufv2	1.04708e-37	0.17664	0.796	0.492	2.85485e-36	1.29535e-36
Higd1a	1.12965e-37	0.152779	0.827	0.51	3.07698e-36	1.39268e-36
Igsf3	1.17766e-37	0.115739	0.519	0.282	3.20463e-36	1.45289e-36
Pcgf5	1.18738e-37	0.113545	0.477	0.251	3.22796e-36	1.46378e-36
Soat1	1.19573e-37	0.0834838	0.22	0.062	3.24748e-36	1.47465e-36
Use1	1.24961e-37	0.185831	0.858	0.537	3.39054e-36	1.53461e-36
Yif1b	1.31907e-37	0.147054	0.614	0.373	3.57553e-36	1.61898e-36
Nipa2	1.35976e-37	0.147329	0.714	0.447	3.68226e-36	1.66643e-36
Usp7	1.46412e-37	0.127144	0.702	0.434	3.96106e-36	1.78723e-36
Gas6	1.68237e-37	0.111376	0.492	0.239	4.54711e-36	2.05455e-36
Med1	1.71707e-37	0.122636	0.537	0.304	4.63642e-36	2.10144e-36
Mbtd1	1.75026e-37	0.122551	0.484	0.262	4.72148e-36	2.13603e-36
Srpk2	1.77821e-37	0.144565	0.598	0.355	4.79227e-36	2.17056e-36
Cops4	1.81247e-37	0.136754	0.707	0.425	4.87911e-36	2.2029e-36
Slc2a1	1.81392e-37	0.147445	0.673	0.4	4.87911e-36	2.2029e-36
Rap1b	1.88019e-37	0.22278	0.92	0.596	5.05251e-36	2.2859e-36
Tubb2b	1.95e-37	0.159032	0.678	0.406	5.23509e-36	2.36874e-36
Eif1ad	2.15228e-37	0.13195	0.642	0.385	5.7726e-36	2.60919e-36
Dnajb4	2.18555e-37	0.125034	0.62	0.359	5.85622e-36	2.65519e-36
Casz1	2.54021e-37	0.141053	0.673	0.404	6.80004e-36	3.07659e-36
Arhgap28	2.62185e-37	0.13965	0.589	0.341	7.00519e-36	3.16743e-36
Tmem208	2.75202e-37	0.172072	0.813	0.507	7.34598e-36	3.32143e-36
Psmb4	2.94688e-37	0.25279	0.958	0.64	7.85863e-36	3.55621e-36
Mef2d	2.96044e-37	0.0989014	0.578	0.334	7.87978e-36	3.56487e-36
Pttg1ip	3.17435e-37	0.2131	0.859	0.559	8.44112e-36	3.81416e-36
Uqcrc2	3.21482e-37	0.178661	0.829	0.509	8.54062e-36	3.85862e-36
Ergic2	3.21908e-37	0.140871	0.714	0.433	8.54382e-36	3.86697e-36
Stag2	3.31849e-37	0.140049	0.609	0.362	8.79933e-36	3.98329e-36
Bloc1s2	3.39252e-37	0.129337	0.661	0.402	8.98713e-36	4.06342e-36
Foxq1	3.44931e-37	0.268025	0.926	0.641	9.12426e-36	4.12753e-36
Map3k2	3.4508e-37	0.126966	0.621	0.363	9.12426e-36	4.12753e-36
Cul5	3.6071e-37	0.103635	0.453	0.231	9.52854e-36	4.31488e-36
Slc3a2	3.65925e-37	0.198997	0.871	0.579	9.65717e-36	4.37052e-36
Ankrd17	3.68055e-37	0.155082	0.82	0.534	9.70424e-36	4.39027e-36
Slc19a2	3.95979e-37	0.0769704	0.275	0.097	1.04307e-35	4.71986e-36
Gnpnat1	4.26254e-37	0.128473	0.56	0.315	1.12176e-35	5.07266e-36
Serp1	4.50752e-37	0.215403	0.911	0.592	1.18512e-35	5.36531e-36
Metap1	4.79196e-37	0.129144	0.617	0.372	1.25872e-35	5.69306e-36
Morf4l2	4.93248e-37	0.204962	0.887	0.574	1.29442e-35	5.85396e-36
Fam96b	5.1279e-37	0.138673	0.661	0.403	1.34444e-35	6.08574e-36
Gorasp2	5.62634e-37	0.133915	0.682	0.411	1.47374e-35	6.67265e-36
Npepps	5.81288e-37	0.148832	0.734	0.468	1.52118e-35	6.87955e-36
Snrnp48	6.16115e-37	0.112766	0.523	0.295	1.61081e-35	7.28717e-36
Rhoc	6.25317e-37	0.160371	0.652	0.38	1.63335e-35	7.38674e-36
Hnrnpdl	6.27446e-37	0.151806	0.858	0.566	1.63738e-35	7.40347e-36
Canx	6.35278e-37	0.231077	0.922	0.6	1.65628e-35	7.49095e-36
Sar1b	6.3639e-37	0.190258	0.855	0.527	1.65763e-35	7.49577e-36
Rasa1	6.57637e-37	0.141404	0.619	0.38	1.71139e-35	7.74785e-36
Senp2	6.96855e-37	0.11921	0.592	0.35	1.81176e-35	8.19945e-36
Bend7	6.97747e-37	0.115137	0.42	0.213	1.81239e-35	8.20359e-36
Grb14	7.01364e-37	0.0851702	0.222	0.067	1.8201e-35	8.23122e-36
Magi3	7.11779e-37	0.157873	0.757	0.481	1.84542e-35	8.35264e-36
Rbm18	7.20937e-37	0.120339	0.492	0.269	1.86743e-35	8.4504e-36
Lats1	7.30975e-37	0.118533	0.551	0.315	1.89169e-35	8.55968e-36
Gabpa	7.52857e-37	0.109542	0.463	0.241	1.94651e-35	8.80915e-36
Ppa1	7.55682e-37	0.192639	0.859	0.53	1.95202e-35	8.83609e-36
Rraga	7.61836e-37	0.125882	0.643	0.382	1.9661e-35	8.89801e-36
Foxp1	7.86265e-37	0.135185	0.612	0.364	2.02728e-35	9.16981e-36
Hnrnph1	8.67509e-37	0.166478	0.839	0.554	2.23469e-35	1.01171e-35
Rab22a	8.8568e-37	0.150395	0.739	0.465	2.27941e-35	1.03174e-35
Pofut2	8.91796e-37	0.127107	0.582	0.339	2.29304e-35	1.03778e-35
Dcun1d1	9.13759e-37	0.135111	0.537	0.309	2.34735e-35	1.0624e-35
Dennd5a	9.1521e-37	0.0840543	0.377	0.17	2.34893e-35	1.06259e-35
1110008F13Rik	9.28512e-37	0.209029	0.887	0.551	2.38088e-35	1.07786e-35
Zswim6	9.83464e-37	0.0654854	0.475	0.24	2.51949e-35	1.13946e-35
Wdr74	9.92886e-37	0.116509	0.572	0.332	2.5413e-35	1.15e-35
Hars	1.02225e-36	0.119107	0.544	0.31	2.61406e-35	1.18019e-35
Rlim	1.02866e-36	0.152024	0.749	0.472	2.62806e-35	1.19068e-35
Rai1	1.21446e-36	0.123345	0.484	0.267	3.09991e-35	1.39748e-35
Dhx36	1.28227e-36	0.122937	0.594	0.352	3.27003e-35	1.47698e-35
Polb	1.40923e-36	0.135069	0.727	0.448	3.59053e-35	1.62551e-35
Exoc5	1.44251e-36	0.132566	0.655	0.393	3.67197e-35	1.65858e-35
Dctn2	1.5468e-36	0.177	0.826	0.508	3.93388e-35	1.78366e-35
Yod1	1.57128e-36	0.114269	0.557	0.312	3.99251e-35	1.80503e-35
Sft2d1	1.57537e-36	0.118506	0.484	0.265	3.99926e-35	1.81488e-35
Cops5	1.67532e-36	0.154616	0.738	0.454	4.24914e-35	1.928e-35
Prkrir	1.69605e-36	0.122108	0.567	0.328	4.29783e-35	1.94919e-35
Capn2	1.73647e-36	0.135146	0.564	0.323	4.39627e-35	1.99145e-35
Zbtb11	1.74389e-36	0.0975674	0.42	0.205	4.41109e-35	1.99145e-35
Yes1	1.75928e-36	0.100561	0.489	0.264	4.446e-35	2.01252e-35
Pip5k1a	1.81148e-36	0.165139	0.796	0.491	4.57378e-35	2.06783e-35
Spire1	1.87618e-36	0.112884	0.423	0.215	4.73287e-35	2.14587e-35
Ndufb5	1.89021e-36	0.25774	0.952	0.619	4.76398e-35	2.15534e-35
Arl5b	1.92159e-36	0.111019	0.609	0.358	4.83871e-35	2.18758e-35
Gcn1l1	2.0275e-36	0.0944616	0.521	0.289	5.10081e-35	2.31083e-35
Ets1	2.09726e-36	0.0909825	0.353	0.15	5.27157e-35	2.38837e-35
Khk	2.20074e-36	0.10947	0.433	0.218	5.52673e-35	2.49986e-35
Utp18	2.22845e-36	0.101804	0.503	0.271	5.5913e-35	2.53168e-35
Gnl1	2.25502e-36	0.126848	0.612	0.369	5.65288e-35	2.56344e-35
Tm9sf2	2.28024e-36	0.147031	0.74	0.469	5.711e-35	2.58381e-35
Abl2	2.33104e-36	0.131805	0.557	0.329	5.83302e-35	2.63811e-35
Gadd45gip1	2.38203e-36	0.137496	0.683	0.416	5.95528e-35	2.69232e-35
Traf4	2.4006e-36	0.128433	0.624	0.368	5.99637e-35	2.71252e-35
Creb5	2.45306e-36	0.143385	0.453	0.235	6.12193e-35	2.76656e-35
Myc	2.57228e-36	0.129254	0.736	0.462	6.41376e-35	2.89949e-35
Rala	2.61984e-36	0.183771	0.818	0.506	6.52651e-35	2.95327e-35
Map4k5	2.71294e-36	0.102377	0.479	0.252	6.75246e-35	3.052e-35
Zfp800	2.90368e-36	0.130533	0.571	0.334	7.21951e-35	3.26308e-35
Pfdn2	2.90575e-36	0.236129	0.94	0.603	7.21951e-35	3.27142e-35
Nhsl1	3.06495e-36	0.145511	0.687	0.423	7.60831e-35	3.437e-35
Nktr	3.07103e-36	0.175078	0.821	0.525	7.61665e-35	3.44518e-35
Supt5	3.16328e-36	0.151552	0.808	0.519	7.83848e-35	3.54304e-35
Itpr1	3.28731e-36	0.107424	0.614	0.352	8.13864e-35	3.68554e-35
D10Wsu102e	3.54854e-36	0.106828	0.447	0.231	8.77763e-35	3.96978e-35
Mrps24	3.55197e-36	0.147137	0.712	0.44	8.77835e-35	3.96978e-35
Cnot7	3.7188e-36	0.136507	0.686	0.426	9.18255e-35	4.15621e-35
Zbtb7a	3.86872e-36	0.161348	0.741	0.475	9.54432e-35	4.31999e-35
Lmo4	3.8871e-36	0.160799	0.721	0.455	9.58122e-35	4.33849e-35
Fbxo30	3.93278e-36	0.0993818	0.436	0.217	9.6853e-35	4.37925e-35
Psmb6	4.16094e-36	0.244379	0.945	0.607	1.02382e-34	4.63147e-35
Dnaja2	4.22876e-36	0.220832	0.901	0.565	1.03959e-34	4.70527e-35
Shoc2	4.31022e-36	0.124668	0.568	0.331	1.05869e-34	4.79005e-35
Ndufs3	4.39072e-36	0.139686	0.771	0.468	1.07752e-34	4.87468e-35
Fam21	4.74125e-36	0.115488	0.557	0.317	1.16252e-34	5.25872e-35
Znrd1	4.84284e-36	0.132753	0.685	0.426	1.18639e-34	5.36496e-35
Hcfc1	4.86037e-36	0.103914	0.437	0.223	1.18964e-34	5.38242e-35
Epb41l2	4.92449e-36	0.0775322	0.275	0.1	1.20429e-34	5.44411e-35
Cdc42ep1	5.03835e-36	0.112429	0.554	0.316	1.23105e-34	5.57203e-35
Psmg4	5.1449e-36	0.130277	0.619	0.363	1.25599e-34	5.67763e-35
Riok1	5.36465e-36	0.128001	0.599	0.352	1.3085e-34	5.91549e-35
Seh1l	5.39999e-36	0.110701	0.495	0.271	1.31597e-34	5.95444e-35
Rabep1	5.45119e-36	0.106695	0.547	0.309	1.32729e-34	6.00435e-35
Rragc	5.71583e-36	0.124341	0.58	0.345	1.39052e-34	6.29634e-35
Rbms3	6.01448e-36	0.167731	0.777	0.503	1.46191e-34	6.60982e-35
Pno1	6.02327e-36	0.11091	0.55	0.32	1.46277e-34	6.61507e-35
2022-03-07	6.19002e-36	0.182526	0.849	0.553	1.50196e-34	6.79598e-35
Strbp	6.30553e-36	0.1283	0.634	0.374	1.52866e-34	6.91575e-35
Sh3bgrl	6.31096e-36	0.168038	0.786	0.494	1.52866e-34	6.91575e-35
Kdelr1	6.43311e-36	0.173972	0.817	0.503	1.5569e-34	7.04118e-35
Eif3f	6.9489e-36	0.258578	0.995	0.788	1.68028e-34	7.60403e-35
Ddost	7.08834e-36	0.195487	0.851	0.522	1.71251e-34	7.75051e-35
Ppm1g	7.31783e-36	0.123508	0.673	0.41	1.76644e-34	7.99504e-35
Chka	7.56222e-36	0.250112	0.947	0.657	1.82386e-34	8.25006e-35
3110043O21Rik	8.09275e-36	0.117027	0.421	0.21	1.95013e-34	8.82084e-35
Tnfaip3	8.62781e-36	0.218162	0.777	0.515	2.07728e-34	9.40153e-35
Arid4a	8.68938e-36	0.105165	0.571	0.331	2.0903e-34	9.45876e-35
Ndufb11	9.14746e-36	0.261756	0.963	0.643	2.19861e-34	9.95091e-35
Map1b	9.41741e-36	0.145121	0.571	0.323	2.26155e-34	1.02358e-34
Gm21092	9.57057e-36	0.120251	0.668	0.413	2.29636e-34	1.03898e-34
Nisch	9.83535e-36	0.137054	0.829	0.544	2.35787e-34	1.06738e-34
Rwdd1	1.1674e-35	0.161891	0.734	0.457	2.79626e-34	1.26806e-34
Sh3glb1	1.34523e-35	0.213072	0.883	0.558	3.21725e-34	1.46064e-34
Eif3a	1.34545e-35	0.243365	0.935	0.648	3.21725e-34	1.46064e-34
N4bp1	1.40052e-35	0.110967	0.637	0.37	3.34606e-34	1.51345e-34
Sertad1	1.49176e-35	0.128421	0.736	0.467	3.56103e-34	1.60937e-34
Nop14	1.65803e-35	0.129712	0.533	0.31	3.95457e-34	1.79146e-34
Fgd4	1.70507e-35	0.111273	0.382	0.184	4.0633e-34	1.84385e-34
Vps29	1.85496e-35	0.171809	0.831	0.524	4.41672e-34	1.99311e-34
Hipk1	1.85779e-35	0.143938	0.765	0.481	4.41972e-34	2.00218e-34
Ndufa9	1.96006e-35	0.128267	0.69	0.417	4.65906e-34	2.10625e-34
Ddx50	1.96491e-35	0.118547	0.534	0.307	4.66661e-34	2.10625e-34
Pnpla8	2.24312e-35	0.126822	0.585	0.352	5.32286e-34	2.4051e-34
Ptp4a1	2.49481e-35	0.173355	0.878	0.592	5.91508e-34	2.67127e-34
Mfge8	2.53724e-35	0.218422	0.833	0.549	6.01059e-34	2.7226e-34
Cdk9	2.63177e-35	0.139854	0.772	0.492	6.22926e-34	2.81669e-34
Kti12	2.85744e-35	0.103731	0.474	0.257	6.7577e-34	3.06043e-34
Psme2	2.8871e-35	0.187096	0.814	0.504	6.82209e-34	3.08992e-34
Pes1	2.93365e-35	0.117579	0.528	0.301	6.92624e-34	3.13004e-34
Pmpcb	3.06343e-35	0.11568	0.627	0.373	7.22655e-34	3.26617e-34
Api5	3.06786e-35	0.119614	0.615	0.37	7.2309e-34	3.27408e-34
Mia3	3.08022e-35	0.115793	0.618	0.377	7.25394e-34	3.28198e-34
Nfx1	3.14439e-35	0.106199	0.525	0.3	7.39883e-34	3.34311e-34
Arhgef12	3.40275e-35	0.128443	0.666	0.407	8.00003e-34	3.61688e-34
Ipo7	3.45881e-35	0.142499	0.731	0.466	8.12501e-34	3.67762e-34
Sp3	3.68487e-35	0.109625	0.572	0.329	8.6488e-34	3.90818e-34
Emc4	3.69931e-35	0.131904	0.691	0.431	8.67541e-34	3.92613e-34
Hyou1	3.82412e-35	0.103569	0.597	0.341	8.9606e-34	4.05007e-34
Slc39a7	3.83254e-35	0.132165	0.681	0.422	8.97282e-34	4.05728e-34
Cstb	3.87807e-35	0.248199	0.988	0.766	9.07183e-34	4.10681e-34
Llph	4.01431e-35	0.252455	0.971	0.666	9.38269e-34	4.24087e-34
Rangap1	4.41172e-35	0.151375	0.755	0.464	1.0303e-33	4.66001e-34
Il13ra1	4.50807e-35	0.119053	0.605	0.354	1.05192e-33	4.76171e-34
Rtfdc1	5.14573e-35	0.127839	0.648	0.398	1.19871e-33	5.42838e-34
Psma4	5.22179e-35	0.166749	0.835	0.525	1.21542e-33	5.49759e-34
Lgr5	5.37342e-35	0.091624	0.373	0.171	1.24968e-33	5.65087e-34
Zrsr2	5.53989e-35	0.129412	0.713	0.443	1.28732e-33	5.82492e-34
Fam103a1	5.75573e-35	0.138359	0.725	0.449	1.33637e-33	6.05122e-34
Wdr75	5.90897e-35	0.096342	0.422	0.21	1.37081e-33	6.20366e-34
Pdpk1	6.05874e-35	0.118735	0.558	0.327	1.40439e-33	6.35584e-34
Supt4a	6.086e-35	0.184228	0.868	0.548	1.40955e-33	6.38203e-34
Ggnbp2	6.16823e-35	0.126493	0.645	0.406	1.42741e-33	6.46052e-34
Ppp2r5e	6.65186e-35	0.111144	0.464	0.254	1.53806e-33	6.95737e-34
Smchd1	6.86718e-35	0.124937	0.611	0.363	1.58653e-33	7.18161e-34
Tshz1	6.98218e-35	0.12614	0.565	0.328	1.61177e-33	7.29058e-34
Supt6	7.10121e-35	0.166158	0.807	0.522	1.6379e-33	7.40981e-34
Nsa2	7.54156e-35	0.260019	0.954	0.641	1.73802e-33	7.86254e-34
Mrps7	7.54769e-35	0.146317	0.762	0.471	1.73802e-33	7.86649e-34
Kdm3a	7.64279e-35	0.107073	0.615	0.376	1.75847e-33	7.95372e-34
Rheb	7.73684e-35	0.243525	0.948	0.642	1.77865e-33	8.05121e-34
Aftph	7.80617e-35	0.131454	0.666	0.414	1.79311e-33	8.11736e-34
Bag5	7.82349e-35	0.128996	0.601	0.361	1.79562e-33	8.12109e-34
Nme2	7.84413e-35	0.101684	0.464	0.245	1.79888e-33	8.13519e-34
Nfia	7.9573e-35	0.103682	0.485	0.26	1.82334e-33	8.25295e-34
Mrpl4	8.22473e-35	0.100885	0.536	0.301	1.88308e-33	8.51555e-34
Rbm42	8.33199e-35	0.135876	0.731	0.465	1.90608e-33	8.62246e-34
Rpl11	8.67888e-35	0.133057	1	0.964	1.98382e-33	8.97741e-34
Timm17a	9.00419e-35	0.18163	0.87	0.541	2.0565e-33	9.30078e-34
Slc25a24	9.01746e-35	0.186519	0.78	0.509	2.05785e-33	9.31386e-34
Ist1	9.81898e-35	0.134308	0.747	0.469	2.23893e-33	1.01317e-33
Mrps6	9.87595e-35	0.107783	0.467	0.249	2.25009e-33	1.01853e-33
Pbx1	1.00148e-34	0.130511	0.544	0.313	2.27987e-33	1.03006e-33
Abcf1	1.05963e-34	0.161697	0.809	0.51	2.41028e-33	1.09098e-33
Ythdf3	1.07211e-34	0.104058	0.582	0.349	2.43671e-33	1.10037e-33
Smad1	1.17576e-34	0.115153	0.549	0.322	2.67011e-33	1.21251e-33
Polr2m	1.34998e-34	0.138105	0.739	0.462	3.06239e-33	1.38495e-33
Zbtb38	1.35069e-34	0.157469	0.681	0.429	3.06239e-33	1.38495e-33
Ahcyl2	1.40217e-34	0.114118	0.502	0.281	3.17655e-33	1.43392e-33
Phlda1	1.40496e-34	0.244662	0.984	0.78	3.1803e-33	1.43392e-33
Lysmd3	1.60471e-34	0.0970664	0.398	0.196	3.62953e-33	1.63745e-33
Setd2	1.61921e-34	0.116152	0.598	0.365	3.65936e-33	1.65658e-33
Rcor1	1.75958e-34	0.117456	0.661	0.398	3.97338e-33	1.79828e-33
Birc6	1.7938e-34	0.139551	0.799	0.521	4.0474e-33	1.82746e-33
Hmbox1	1.80316e-34	0.10124	0.466	0.253	4.06523e-33	1.83619e-33
Psmd2	1.85946e-34	0.152326	0.776	0.491	4.18879e-33	1.89587e-33
Skil	1.9136e-34	0.149463	0.777	0.495	4.3073e-33	1.94527e-33
Gxylt2	2.1033e-34	0.101642	0.354	0.156	4.73049e-33	2.13706e-33
Fkbp2	2.13488e-34	0.201889	0.906	0.568	4.79766e-33	2.16585e-33
Ndufs4	2.27973e-34	0.176169	0.856	0.536	5.11905e-33	2.31652e-33
Cs	2.4837e-34	0.119338	0.621	0.382	5.57261e-33	2.5177e-33
Hnrnph2	2.50687e-34	0.119434	0.576	0.338	5.62009e-33	2.54612e-33
Appl1	2.72568e-34	0.113032	0.484	0.265	6.10575e-33	2.76707e-33
Tln1	2.81617e-34	0.134525	0.697	0.433	6.3034e-33	2.85601e-33
Fnta	3.16727e-34	0.115331	0.569	0.33	7.08359e-33	3.20791e-33
Sf3b3	3.22259e-34	0.101819	0.617	0.378	7.20158e-33	3.25591e-33
Lman2	3.3365e-34	0.169006	0.828	0.524	7.4502e-33	3.37455e-33
Pdcd5	3.40542e-34	0.153059	0.815	0.516	7.59803e-33	3.44253e-33
Shc1	3.54096e-34	0.101508	0.477	0.256	7.89414e-33	3.57093e-33
Tle1	3.59683e-34	0.112936	0.713	0.44	8.01233e-33	3.62856e-33
Rnf11	3.81767e-34	0.153944	0.774	0.504	8.49749e-33	3.84419e-33
Wdr36	3.82307e-34	0.105892	0.447	0.237	8.50276e-33	3.84419e-33
Cyld	3.87177e-34	0.131844	0.536	0.318	8.60425e-33	3.89142e-33
Asl	3.95063e-34	0.156628	0.776	0.496	8.77253e-33	3.96871e-33
Fbxo22	4.13729e-34	0.104263	0.407	0.206	9.17974e-33	4.15632e-33
Ccdc25	4.55665e-34	0.142064	0.724	0.452	1.01022e-32	4.57435e-33
Eea1	4.72958e-34	0.146025	0.687	0.429	1.04773e-32	4.74113e-33
N4bp2l2	4.82695e-34	0.151557	0.795	0.505	1.06845e-32	4.83754e-33
Katnbl1	4.99728e-34	0.110778	0.487	0.27	1.10528e-32	5.00384e-33
Tmem39a	5.01473e-34	0.0893943	0.376	0.176	1.10827e-32	5.0099e-33
Bbc3	5.49081e-34	0.112605	0.499	0.272	1.21253e-32	5.48556e-33
Idh3b	5.56625e-34	0.133595	0.713	0.447	1.22822e-32	5.56111e-33
Psmd4	5.58811e-34	0.212253	0.916	0.599	1.23207e-32	5.57668e-33
Snx4	5.60105e-34	0.113363	0.555	0.327	1.23395e-32	5.58226e-33
Fbxo11	5.72831e-34	0.105792	0.506	0.291	1.26099e-32	5.70736e-33
Immt	5.82552e-34	0.150428	0.73	0.456	1.28138e-32	5.8024e-33
Sgta	5.914e-34	0.103969	0.594	0.35	1.29983e-32	5.8774e-33
Usp34	6.07307e-34	0.130218	0.727	0.465	1.33374e-32	6.03179e-33
Clic4	6.78235e-34	0.163437	0.777	0.495	1.48834e-32	6.73204e-33
Prkx	7.05396e-34	0.100075	0.522	0.298	1.54673e-32	6.99465e-33
Arhgef5	7.67369e-34	0.152714	0.815	0.522	1.68131e-32	7.60382e-33
Fam177a	7.69701e-34	0.127826	0.524	0.306	1.6851e-32	7.6276e-33
Gtf2h1	7.85438e-34	0.114716	0.459	0.251	1.71821e-32	7.77011e-33
Faf2	8.11124e-34	0.114292	0.58	0.349	1.77301e-32	8.0212e-33
Ywhab	8.24169e-34	0.198222	0.893	0.576	1.80012e-32	8.14342e-33
Nenf	9.04562e-34	0.166907	0.813	0.51	1.97417e-32	8.93695e-33
Nckap1	9.12289e-34	0.14568	0.75	0.478	1.98949e-32	8.99906e-33
Nudt4	9.28001e-34	0.212191	0.876	0.565	2.02217e-32	9.14982e-33
Mtmr14	9.64174e-34	0.084108	0.391	0.189	2.09937e-32	9.49738e-33
Ostc	9.70706e-34	0.152173	0.758	0.474	2.11195e-32	9.55891e-33
Ppme1	9.74251e-34	0.11054	0.564	0.328	2.11801e-32	9.581e-33
Prep	9.80892e-34	0.107808	0.475	0.264	2.1308e-32	9.64237e-33
Lsr	1.09258e-33	0.164895	0.833	0.524	2.37158e-32	1.07054e-32
Trim8	1.11188e-33	0.107374	0.57	0.339	2.4116e-32	1.08934e-32
Raly	1.15002e-33	0.169173	0.838	0.552	2.49239e-32	1.12772e-32
Nsfl1c	1.21778e-33	0.105749	0.631	0.383	2.6372e-32	1.19544e-32
Nop16	1.22969e-33	0.12036	0.523	0.297	2.66095e-32	1.20431e-32
Ecm1	1.24953e-33	0.259913	0.96	0.665	2.70179e-32	1.22295e-32
Btaf1	1.27107e-33	0.0830623	0.453	0.232	2.74623e-32	1.24156e-32
Rel	1.3186e-33	0.105801	0.537	0.309	2.84672e-32	1.28944e-32
Zbtb21	1.38178e-33	0.094942	0.502	0.282	2.98083e-32	1.34701e-32
Lrch3	1.44751e-33	0.0889665	0.429	0.223	3.12022e-32	1.41425e-32
Uba3	1.51468e-33	0.103072	0.534	0.306	3.26251e-32	1.47164e-32
Qrich1	1.52617e-33	0.106548	0.568	0.334	3.28473e-32	1.48998e-32
2900026A02Rik	1.59014e-33	0.120965	0.557	0.327	3.41978e-32	1.54723e-32
Slu7	1.62188e-33	0.132323	0.621	0.383	3.48536e-32	1.57521e-32
Atl2	1.64926e-33	0.0979876	0.513	0.292	3.54148e-32	1.60315e-32
Sod2	1.66746e-33	0.188268	0.877	0.559	3.57781e-32	1.62134e-32
Emc10	1.68568e-33	0.149838	0.751	0.471	3.61414e-32	1.6395e-32
Cpsf6	1.69813e-33	0.0945283	0.56	0.335	3.63806e-32	1.64668e-32
Vps37b	1.69981e-33	0.184219	0.847	0.551	3.63887e-32	1.64668e-32
Dennd1b	1.92728e-33	0.105912	0.517	0.294	4.12267e-32	1.86661e-32
Csnk1g3	1.92899e-33	0.116469	0.586	0.35	4.12317e-32	1.86661e-32
Tmem167	1.94003e-33	0.151437	0.794	0.483	4.14361e-32	1.87485e-32
Prosc	1.95399e-33	0.0975988	0.479	0.265	4.17026e-32	1.88308e-32
Psmb5	1.99498e-33	0.227355	0.921	0.588	4.25449e-32	1.92024e-32
Mbd2	2.22039e-33	0.178743	0.863	0.566	4.73159e-32	2.14055e-32
Socs2	2.2867e-33	0.125848	0.422	0.218	4.8692e-32	2.20636e-32
Tmsb10	2.33384e-33	0.173158	0.846	0.563	4.9658e-32	2.2432e-32
Znrf1	2.38464e-33	0.127329	0.747	0.48	5.07002e-32	2.2896e-32
Trip11	2.45379e-33	0.143199	0.711	0.456	5.2131e-32	2.35515e-32
Cab39	2.498e-33	0.123387	0.734	0.462	5.303e-32	2.40139e-32
Rcn2	2.53261e-33	0.100631	0.498	0.271	5.3724e-32	2.42837e-32
Mex3c	2.54102e-33	0.0978968	0.52	0.297	5.38616e-32	2.43612e-32
Tubb5	2.69431e-33	0.215805	0.872	0.573	5.70676e-32	2.57803e-32
Pik3ca	2.72893e-33	0.102586	0.435	0.228	5.77573e-32	2.61439e-32
Cd3eap	2.73635e-33	0.105828	0.411	0.209	5.7833e-32	2.62001e-32
Stx5a	2.73664e-33	0.104756	0.608	0.369	5.7833e-32	2.62001e-32
Ctsf	2.75996e-33	0.0951284	0.327	0.144	5.82819e-32	2.63714e-32
Stx6	2.8777e-33	0.104756	0.458	0.249	6.07222e-32	2.74972e-32
Eif3e	2.96248e-33	0.281034	0.971	0.645	6.24641e-32	2.82398e-32
Cep170b	3.00123e-33	0.11556	0.592	0.364	6.32337e-32	2.85999e-32
Tspan12	3.26581e-33	0.12944	0.634	0.381	6.87564e-32	3.11504e-32
Slc5a3	3.30913e-33	0.0856838	0.272	0.104	6.96159e-32	3.15078e-32
Bsdc1	3.33168e-33	0.109656	0.6	0.366	7.00377e-32	3.16743e-32
Cks1b	3.44586e-33	0.109806	0.488	0.262	7.23838e-32	3.27911e-32
Yme1l1	3.48028e-33	0.112751	0.645	0.386	7.3052e-32	3.30515e-32
Rrp9	3.93091e-33	0.0876763	0.402	0.199	8.2449e-32	3.72974e-32
Pan3	4.14695e-33	0.0996749	0.608	0.369	8.69152e-32	3.93558e-32
Gm9493	4.21961e-33	0.113433	0.536	0.317	8.8372e-32	3.99897e-32
Riok3	4.27589e-33	0.136016	0.747	0.478	8.94837e-32	4.0528e-32
Krr1	4.33115e-33	0.10451	0.459	0.247	9.05725e-32	4.09708e-32
Slc25a36	4.36755e-33	0.0774935	0.525	0.291	9.12654e-32	4.13185e-32
Hnrnpa3	4.44652e-33	0.237771	0.94	0.637	9.28464e-32	4.20435e-32
Bbs4	4.69435e-33	0.0776099	0.253	0.093	9.79482e-32	4.4278e-32
Crls1	4.86148e-33	0.113794	0.481	0.274	1.0136e-31	4.58488e-32
Srf	4.8848e-33	0.104775	0.438	0.231	1.0177e-31	4.60032e-32
Atp10a	4.89534e-33	0.0783933	0.519	0.295	1.01914e-31	4.61574e-32
Thrap3	5.37726e-33	0.177281	0.847	0.553	1.11864e-31	5.06413e-32
Atxn3	5.44611e-33	0.0939361	0.373	0.182	1.13212e-31	5.12621e-32
Rbm4b	6.09195e-33	0.0933374	0.379	0.179	1.26544e-31	5.72394e-32
Imp4	6.24504e-33	0.102743	0.513	0.292	1.29627e-31	5.86997e-32
Bax	6.30619e-33	0.14903	0.761	0.479	1.308e-31	5.92193e-32
Chd1	6.52539e-33	0.130626	0.742	0.472	1.35246e-31	6.12386e-32
Nab1	6.88563e-33	0.11909	0.671	0.415	1.42607e-31	6.45669e-32
Tnip3	6.95629e-33	0.181559	0.579	0.337	1.43964e-31	6.51747e-32
Casc3	7.0359e-33	0.0926719	0.557	0.325	1.45504e-31	6.58751e-32
Yap1	7.08113e-33	0.107081	0.62	0.378	1.46331e-31	6.62005e-32
Nol9	7.1651e-33	0.0862068	0.365	0.172	1.47957e-31	6.69926e-32
Smap1	7.34078e-33	0.136614	0.724	0.451	1.51473e-31	6.85305e-32
Rexo2	7.98879e-33	0.137884	0.704	0.437	1.64723e-31	7.45443e-32
Rnf4	8.33565e-33	0.128857	0.774	0.49	1.71749e-31	7.77525e-32
Depdc7	8.5636e-33	0.137181	0.591	0.354	1.76316e-31	7.97448e-32
Bccip	8.64052e-33	0.111037	0.561	0.334	1.77769e-31	8.04309e-32
Mettl1	8.72843e-33	0.112417	0.468	0.256	1.79445e-31	8.12091e-32
Elk4	8.74841e-33	0.0973498	0.566	0.336	1.79724e-31	8.13354e-32
Stam	9.8384e-33	0.11313	0.554	0.338	2.01968e-31	9.14004e-32
Atxn7	1.00362e-32	0.100155	0.436	0.23	2.05879e-31	9.28186e-32
Slc25a39	1.00737e-32	0.135617	0.759	0.467	2.06496e-31	9.36781e-32
Sec61g	1.02244e-32	0.259224	0.989	0.719	2.09433e-31	9.45364e-32
Tmem258	1.06848e-32	0.165602	0.826	0.519	2.18702e-31	9.90981e-32
Hmgn5	1.08484e-32	0.129665	0.583	0.343	2.21843e-31	9.99512e-32
Scaf8	1.08541e-32	0.0939759	0.491	0.273	2.21843e-31	1.00803e-31
Psme4	1.10363e-32	0.0986385	0.62	0.382	2.25402e-31	1.01654e-31
Usp9x	1.10756e-32	0.156247	0.79	0.523	2.2604e-31	1.02503e-31
Ino80d	1.13697e-32	0.104965	0.514	0.291	2.31874e-31	1.05197e-31
Ptma	1.26158e-32	0.139497	1	0.939	2.57099e-31	1.16185e-31
Galnt1	1.32015e-32	0.123532	0.624	0.385	2.68841e-31	1.21629e-31
Slc22a23	1.3423e-32	0.0957016	0.516	0.292	2.73153e-31	1.23383e-31
Dhx38	1.34534e-32	0.0860328	0.453	0.242	2.73572e-31	1.24213e-31
Slc25a3	1.39738e-32	0.204867	0.99	0.818	2.83949e-31	1.2872e-31
Dido1	1.40657e-32	0.0808281	0.398	0.195	2.85609e-31	1.29546e-31
Prkci	1.4705e-32	0.114911	0.604	0.365	2.98244e-31	1.34862e-31
Ddi2	1.47093e-32	0.112831	0.595	0.361	2.98244e-31	1.34862e-31
Ppp1r14b	1.56624e-32	0.27738	0.975	0.681	3.1734e-31	1.43933e-31
Pmepa1	1.61404e-32	0.268056	0.931	0.621	3.26613e-31	1.47386e-31
Ctdspl2	1.61434e-32	0.076893	0.379	0.181	3.26613e-31	1.47386e-31
Pycard	1.72848e-32	0.120516	0.513	0.294	3.49452e-31	1.58257e-31
Nob1	1.75375e-32	0.0997528	0.446	0.243	3.54305e-31	1.59971e-31
Sdha	1.75613e-32	0.130578	0.735	0.472	3.5453e-31	1.6077e-31
Gatad2b	1.77737e-32	0.113285	0.608	0.374	3.5856e-31	1.62479e-31
Spin1	1.82108e-32	0.10762	0.706	0.443	3.67114e-31	1.66011e-31
Zfp106	1.83129e-32	0.119774	0.658	0.408	3.68906e-31	1.66803e-31
Slc30a2	1.86921e-32	0.110093	0.582	0.335	3.76274e-31	1.70326e-31
Txndc17	1.90036e-32	0.236894	0.944	0.633	3.8227e-31	1.72935e-31
Nras	2.02362e-32	0.12135	0.703	0.445	4.06581e-31	1.83593e-31
Pdgfc	2.02412e-32	0.0817258	0.353	0.162	4.06581e-31	1.83593e-31
Gapvd1	2.04887e-32	0.104574	0.651	0.408	4.11258e-31	1.86053e-31
Ubap2l	2.05388e-32	0.156724	0.787	0.49	4.11967e-31	1.86053e-31
Nt5c	2.05932e-32	0.126277	0.687	0.423	4.12764e-31	1.86826e-31
Ubald1	2.10893e-32	0.115348	0.682	0.427	4.22405e-31	1.91224e-31
Ranbp1	2.56516e-32	0.203028	0.902	0.597	5.13416e-31	2.32746e-31
Tgfbr1	2.65249e-32	0.104877	0.478	0.265	5.30517e-31	2.3982e-31
Suz12	2.81096e-32	0.120443	0.596	0.367	5.6181e-31	2.54118e-31
Ivns1abp	2.90718e-32	0.0845407	0.647	0.397	5.80627e-31	2.62974e-31
Micu3	2.92869e-32	0.0768205	0.303	0.127	5.84507e-31	2.64592e-31
Tmem5	2.9693e-32	0.105646	0.426	0.224	5.92188e-31	2.67823e-31
Bcl7c	2.97142e-32	0.113426	0.628	0.382	5.9219e-31	2.67823e-31
Atp6ap2	2.99157e-32	0.139561	0.792	0.505	5.95783e-31	2.69435e-31
Dynlt3	3.10466e-32	0.138904	0.774	0.477	6.17866e-31	2.79148e-31
1500015A07Rik	3.12578e-32	0.112436	0.432	0.227	6.21626e-31	2.8165e-31
Sap30bp	3.22996e-32	0.115286	0.594	0.362	6.41888e-31	2.90442e-31
Ets2	3.30945e-32	0.237264	0.974	0.708	6.57219e-31	2.97424e-31
Tnpo3	3.32057e-32	0.0925121	0.514	0.292	6.5896e-31	2.98111e-31
Itm2b	3.33322e-32	0.19293	0.997	0.867	6.61002e-31	2.98798e-31
Pgls	3.38669e-32	0.231323	0.943	0.64	6.71131e-31	3.03966e-31
Nop10	3.50432e-32	0.202211	0.894	0.576	6.9395e-31	3.13607e-31
Rab7	3.55712e-32	0.187105	0.887	0.586	7.03907e-31	3.18758e-31
Efemp1	3.65212e-32	0.111481	0.437	0.231	7.22197e-31	3.26586e-31
Exosc3	3.69874e-32	0.101152	0.493	0.279	7.30899e-31	3.30826e-31
Uck2	3.73889e-32	0.102704	0.495	0.278	7.38313e-31	3.34166e-31
Ptpn2	3.87559e-32	0.108898	0.512	0.295	7.64767e-31	3.46431e-31
Furin	3.99472e-32	0.122791	0.65	0.41	7.8772e-31	3.56002e-31
Anp32b	4.01041e-32	0.214945	0.916	0.593	7.89766e-31	3.57283e-31
Ddx10	4.01074e-32	0.0994061	0.429	0.228	7.89766e-31	3.57283e-31
Btbd1	4.19921e-32	0.110344	0.596	0.352	8.25841e-31	3.73686e-31
Sos2	4.19984e-32	0.0964953	0.401	0.206	8.25841e-31	3.73686e-31
Slc16a10	4.31089e-32	0.0899949	0.643	0.388	8.47081e-31	3.83204e-31
Tle4	4.35678e-32	0.0645405	0.431	0.217	8.55499e-31	3.87378e-31
Rae1	4.37648e-32	0.0995229	0.462	0.255	8.58766e-31	3.88882e-31
Tsr1	4.40069e-32	0.0859855	0.511	0.29	8.62911e-31	3.90384e-31
Acot1	4.79953e-32	0.113024	0.397	0.204	9.40459e-31	4.25575e-31
Gmfb	4.80747e-32	0.116374	0.579	0.356	9.41356e-31	4.26164e-31
Rpn2	4.84585e-32	0.187318	0.862	0.55	9.48208e-31	4.29408e-31
Psmc3	4.93368e-32	0.182755	0.891	0.582	9.64721e-31	4.36186e-31
Srxn1	4.99761e-32	0.146605	0.51	0.299	9.7654e-31	4.4207e-31
Cxxc5	5.22352e-32	0.122074	0.536	0.321	1.01997e-30	4.612e-31
Mcfd2	5.35112e-32	0.115103	0.595	0.357	1.04416e-30	4.72356e-31
4932438A13Rik	5.45609e-32	0.112507	0.67	0.421	1.0639e-30	4.81732e-31
Amd1	5.49804e-32	0.216269	0.924	0.61	1.07133e-30	4.84924e-31
Nrn1	5.72701e-32	0.180097	0.776	0.481	1.11517e-30	5.04851e-31
Camk2d	5.91327e-32	0.138814	0.674	0.422	1.15064e-30	5.20348e-31
Stxbp3	6.03693e-32	0.116939	0.599	0.361	1.17389e-30	5.31425e-31
Plscr1	6.2043e-32	0.161893	0.693	0.446	1.2056e-30	5.45124e-31
Ikzf5	6.62552e-32	0.0993812	0.443	0.237	1.28655e-30	5.82527e-31
Hbs1l	6.71169e-32	0.0769445	0.465	0.254	1.30238e-30	5.89147e-31
Pcm1	7.00818e-32	0.124562	0.632	0.391	1.35897e-30	6.15061e-31
Hdlbp	7.25032e-32	0.238949	0.953	0.663	1.40496e-30	6.35679e-31
Ik	7.33727e-32	0.120425	0.677	0.434	1.42082e-30	6.43125e-31
Mysm1	7.6189e-32	0.104399	0.504	0.287	1.47434e-30	6.67197e-31
Ehf	7.67334e-32	0.247731	0.95	0.637	1.48385e-30	6.71111e-31
Pcbd1	7.95e-32	0.116121	0.627	0.366	1.53629e-30	6.9513e-31
Ankrd13c	8.02703e-32	0.106351	0.549	0.321	1.5501e-30	7.01641e-31
Ncor1	8.18284e-32	0.150989	0.809	0.538	1.5791e-30	7.14255e-31
Chmp4c	8.24484e-32	0.116426	0.583	0.354	1.58997e-30	7.18999e-31
Ikbkb	8.25069e-32	0.127616	0.705	0.457	1.59e-30	7.19376e-31
Rbbp6	8.40836e-32	0.201606	0.889	0.589	1.61927e-30	7.32823e-31
Glud1	8.83377e-32	0.134213	0.766	0.503	1.70003e-30	7.68892e-31
Wdr48	9.16567e-32	0.0870022	0.386	0.195	1.76269e-30	7.9795e-31
Trpm7	9.85257e-32	0.0822379	0.542	0.319	1.89349e-30	8.56533e-31
Ndufa10	9.88216e-32	0.156776	0.781	0.501	1.89788e-30	8.58553e-31
Larp4b	9.96141e-32	0.152511	0.779	0.499	1.91179e-30	8.64911e-31
Smek2	1.01643e-31	0.106904	0.618	0.373	1.94938e-30	8.85146e-31
Acaa1a	1.07241e-31	0.118185	0.688	0.437	2.05534e-30	9.279e-31
Sacs	1.08213e-31	0.0508514	0.132	0.024	2.07256e-30	9.35931e-31
Snx30	1.10114e-31	0.0746674	0.278	0.112	2.10752e-30	9.51961e-31
Gpbp1l1	1.21697e-31	0.0986843	0.585	0.35	2.32604e-30	1.05509e-30
Pitpna	1.23658e-31	0.193802	0.877	0.566	2.3619e-30	1.07166e-30
Wnk1	1.30341e-31	0.193962	0.867	0.586	2.48786e-30	1.12274e-30
Nrd1	1.34031e-31	0.127751	0.779	0.506	2.55654e-30	1.1565e-30
Psmd14	1.37914e-31	0.123701	0.609	0.385	2.62882e-30	1.19021e-30
Zfp704	1.40143e-31	0.0860143	0.482	0.265	2.66949e-30	1.20664e-30
Lsm5	1.46357e-31	0.0978408	0.492	0.271	2.78596e-30	1.2575e-30
Hivep2	1.52111e-31	0.115254	0.623	0.386	2.89352e-30	1.30829e-30
Lmo7	1.54355e-31	0.245829	0.982	0.752	2.93422e-30	1.3246e-30
Zfp592	1.62649e-31	0.0843167	0.391	0.199	3.08978e-30	1.40106e-30
Ube2d2a	1.6448e-31	0.190591	0.892	0.575	3.12167e-30	1.4087e-30
Lats2	1.6455e-31	0.090051	0.37	0.181	3.12167e-30	1.41633e-30
Eml4	1.65634e-31	0.100138	0.573	0.341	3.13833e-30	1.42203e-30
Phactr4	1.65653e-31	0.114465	0.648	0.406	3.13833e-30	1.42203e-30
Rab7b	1.66466e-31	0.121813	0.498	0.284	3.1516e-30	1.42203e-30
Slc25a4	1.6929e-31	0.156083	0.809	0.514	3.20291e-30	1.44675e-30
Grpel2	1.72579e-31	0.127279	0.714	0.438	3.26291e-30	1.47999e-30
Akr7a5	1.79968e-31	0.106693	0.495	0.28	3.40033e-30	1.53883e-30
Tmem65	1.892e-31	0.104659	0.573	0.34	3.57235e-30	1.61469e-30
Slc38a1	1.91504e-31	0.13162	0.651	0.413	3.61341e-30	1.63921e-30
P2ry2	1.94424e-31	0.113431	0.528	0.305	3.66603e-30	1.65517e-30
Gm10020	1.94946e-31	0.0886572	0.447	0.24	3.6734e-30	1.66258e-30
Orc6	2.04809e-31	0.0797395	0.393	0.193	3.85665e-30	1.74667e-30
Usp16	2.06086e-31	0.182128	0.875	0.573	3.87811e-30	1.75401e-30
Rbfox2	2.1939e-31	0.111212	0.714	0.451	4.12569e-30	1.86345e-30
Dnajc11	2.2087e-31	0.0737962	0.388	0.189	4.15073e-30	1.8792e-30
Tpd52l1	2.30652e-31	0.165034	0.775	0.479	4.33165e-30	1.96292e-30
Trnt1	2.42392e-31	0.108522	0.438	0.24	4.54907e-30	2.05501e-30
Fbxl3	2.46893e-31	0.0958396	0.554	0.33	4.63045e-30	2.09606e-30
Maml3	2.57765e-31	0.101747	0.701	0.459	4.83111e-30	2.18795e-30
Srek1	2.60035e-31	0.0801219	0.463	0.256	4.8684e-30	2.20196e-30
Acadl	2.60103e-31	0.140637	0.753	0.468	4.8684e-30	2.20196e-30
Far1	2.81582e-31	0.107344	0.593	0.357	5.26691e-30	2.38668e-30
Usp25	2.84743e-31	0.114175	0.673	0.417	5.32249e-30	2.41046e-30
Slc38a2	2.89081e-31	0.154459	0.842	0.567	5.39996e-30	2.44266e-30
Nav2	3.08153e-31	0.140946	0.507	0.299	5.7524e-30	2.60152e-30
Mrpl50	3.33323e-31	0.0986999	0.494	0.279	6.21811e-30	2.81081e-30
Hprt	3.34051e-31	0.128176	0.717	0.455	6.22754e-30	2.81737e-30
Stk19	3.40295e-31	0.0997493	0.619	0.384	6.33972e-30	2.86607e-30
Sbno1	3.44314e-31	0.119879	0.7	0.441	6.41032e-30	2.89786e-30
Sltm	3.72229e-31	0.144324	0.79	0.508	6.92543e-30	3.13166e-30
Numb	3.74931e-31	0.0925765	0.466	0.259	6.97108e-30	3.15481e-30
Uqcrc1	3.88898e-31	0.141815	0.788	0.505	7.22597e-30	3.27042e-30
Rbm28	4.47218e-31	0.0981879	0.53	0.309	8.30408e-30	3.75555e-30
Memo1	4.53622e-31	0.091228	0.481	0.266	8.41741e-30	3.81184e-30
Vkorc1l1	4.63551e-31	0.107899	0.587	0.356	8.59595e-30	3.89322e-30
Qtrt1	4.65546e-31	0.0754662	0.477	0.263	8.62724e-30	3.90741e-30
Rbm3	4.78953e-31	0.237698	0.988	0.768	8.86982e-30	4.01376e-30
Chtop	4.84202e-31	0.10563	0.654	0.408	8.9611e-30	4.05298e-30
Lrp6	4.90952e-31	0.093258	0.555	0.328	9.08002e-30	4.10888e-30
Pex5l	4.96291e-31	0.0459565	0.156	0.037	9.1727e-30	4.14798e-30
9930021J03Rik	5.07559e-31	0.0854773	0.412	0.214	9.37477e-30	4.24553e-30
Ehd1	5.21022e-31	0.232833	0.941	0.641	9.6171e-30	4.35131e-30
Banf1	5.35821e-31	0.145313	0.785	0.494	9.88374e-30	4.47364e-30
Dhps	5.41921e-31	0.116789	0.596	0.362	9.98969e-30	4.52073e-30
Fundc2	5.49337e-31	0.146299	0.746	0.457	1.01197e-29	4.57611e-30
Cnot6l	5.54619e-31	0.108855	0.598	0.362	1.02103e-29	4.62308e-30
Mfsd10	5.57812e-31	0.109565	0.56	0.331	1.02623e-29	4.64501e-30
Mtpn	5.73191e-31	0.150494	0.805	0.514	1.05384e-29	4.76675e-30
Rwdd4a	6.03297e-31	0.0993414	0.431	0.23	1.10846e-29	5.01303e-30
Nkd1	6.05558e-31	0.0983516	0.659	0.392	1.11188e-29	5.03466e-30
Ppp1r11	6.33834e-31	0.144143	0.723	0.467	1.16304e-29	5.26383e-30
Cnbp	6.40735e-31	0.237351	0.953	0.653	1.17493e-29	5.31847e-30
Sf1	6.60997e-31	0.134988	0.825	0.538	1.21129e-29	5.48082e-30
Abi2	6.84217e-31	0.0694544	0.293	0.123	1.25303e-29	5.66782e-30
Pisd	6.89054e-31	0.0894236	0.459	0.252	1.26106e-29	5.70552e-30
Uchl3	6.97422e-31	0.164475	0.786	0.496	1.27554e-29	5.768e-30
Hgs	6.98905e-31	0.100429	0.592	0.361	1.27742e-29	5.78077e-30
Zfp664	7.03738e-31	0.104142	0.502	0.286	1.28541e-29	5.81833e-30
Ube2i	7.05916e-31	0.210767	0.929	0.614	1.28855e-29	5.83105e-30
Camta1	7.10191e-31	0.0914761	0.495	0.283	1.29551e-29	5.86027e-30
Dync1li1	7.18767e-31	0.109346	0.575	0.349	1.3103e-29	5.93069e-30
Axin1	7.27857e-31	0.101974	0.542	0.323	1.32601e-29	6.00102e-30
Gse1	7.29498e-31	0.0862959	0.49	0.277	1.32813e-29	6.00536e-30
Dnajc1	7.30164e-31	0.116664	0.551	0.334	1.32848e-29	6.00969e-30
Hypk	7.44796e-31	0.128012	0.678	0.428	1.35386e-29	6.12521e-30
Ptpn23	7.4508e-31	0.0794197	0.541	0.315	1.35386e-29	6.12521e-30
Mapk1	7.45952e-31	0.127151	0.745	0.484	1.35456e-29	6.12946e-30
Mrps30	7.55053e-31	0.100315	0.462	0.258	1.3702e-29	6.19938e-30
Frk	7.59046e-31	0.120743	0.63	0.38	1.37656e-29	6.22819e-30
Iah1	7.80439e-31	0.118513	0.579	0.349	1.41444e-29	6.39637e-30
Twsg1	7.81808e-31	0.0874237	0.494	0.28	1.416e-29	6.40862e-30
Slc25a46	7.94253e-31	0.0972316	0.495	0.284	1.43761e-29	6.50276e-30
Caml	8.32048e-31	0.0961427	0.551	0.327	1.50505e-29	6.80957e-30
Esyt2	8.45208e-31	0.12178	0.725	0.469	1.52787e-29	6.91151e-30
Zpr1	8.52465e-31	0.0942602	0.539	0.326	1.53999e-29	6.96427e-30
Noc3l	8.82649e-31	0.0850463	0.347	0.165	1.59349e-29	7.21301e-30
Psmb1	8.89072e-31	0.258795	0.971	0.679	1.60405e-29	7.25734e-30
Uba2	9.33461e-31	0.0927248	0.557	0.331	1.68305e-29	7.61163e-30
Tmem87b	9.5053e-31	0.087186	0.451	0.247	1.71273e-29	7.75349e-30
Sms	9.62619e-31	0.0908969	0.346	0.165	1.73339e-29	7.84627e-30
Rab3gap1	9.67899e-31	0.106682	0.568	0.345	1.74178e-29	7.88194e-30
AI314180	1.00357e-30	0.101311	0.588	0.361	1.80481e-29	8.13727e-30
Wsb2	1.01963e-30	0.152158	0.815	0.521	1.83252e-29	8.29469e-30
Commd2	1.07243e-30	0.111732	0.603	0.374	1.92618e-29	8.69571e-30
Mettl6	1.0804e-30	0.0836409	0.337	0.158	1.93863e-29	8.76574e-30
Nek8	1.08075e-30	0.087476	0.347	0.166	1.93863e-29	8.76574e-30
AU019823	1.10579e-30	0.11477	0.48	0.272	1.98228e-29	9.00346e-30
Gatad2a	1.13197e-30	0.117584	0.724	0.459	2.02792e-29	9.15982e-30
Fam104a	1.15086e-30	0.155881	0.823	0.523	2.06043e-29	9.31598e-30
Diaph1	1.2241e-30	0.153783	0.812	0.529	2.19016e-29	9.87673e-30
Prpf19	1.24985e-30	0.106166	0.585	0.352	2.23481e-29	1.01131e-29
Mt2	1.28185e-30	0.188147	0.854	0.566	2.29056e-29	1.03492e-29
Man1a2	1.28662e-30	0.104502	0.654	0.413	2.29762e-29	1.04234e-29
Setbp1	1.31379e-30	0.10765	0.503	0.292	2.34464e-29	1.05783e-29
Ndufa8	1.31872e-30	0.168119	0.839	0.532	2.35194e-29	1.06523e-29
Lcor	1.35868e-30	0.0981211	0.478	0.266	2.42167e-29	1.09681e-29
Atrx	1.3886e-30	0.17526	0.863	0.585	2.47343e-29	1.12029e-29
Hipk2	1.4268e-30	0.112146	0.619	0.375	2.53986e-29	1.15179e-29
Pnn	1.45476e-30	0.103236	0.721	0.459	2.58798e-29	1.16716e-29
Hnrnpm	1.55409e-30	0.130192	0.816	0.544	2.76292e-29	1.24686e-29
Vdac3	1.83739e-30	0.12515	0.728	0.461	3.26452e-29	1.47921e-29
Por	2.05376e-30	0.158735	0.809	0.537	3.64664e-29	1.64699e-29
Aimp2	2.05907e-30	0.0997423	0.444	0.243	3.65374e-29	1.65397e-29
Map4k4	2.08109e-30	0.107824	0.672	0.416	3.69047e-29	1.66897e-29
Hspb1	2.09914e-30	0.108454	1	0.972	3.72013e-29	1.68395e-29
Psmd13	2.11699e-30	0.127964	0.764	0.478	3.7494e-29	1.69891e-29
Wtap	2.15172e-30	0.0954338	0.555	0.33	3.80848e-29	1.72187e-29
Ern1	2.26118e-30	0.0632738	0.391	0.193	3.99971e-29	1.80882e-29
Aggf1	2.32709e-30	0.117007	0.583	0.36	4.1137e-29	1.86367e-29
Yaf2	2.45625e-30	0.103577	0.556	0.335	4.33927e-29	1.96641e-29
Alg5	2.62473e-30	0.12307	0.643	0.408	4.634e-29	2.09298e-29
Adipor2	2.80515e-30	0.103551	0.632	0.39	4.94941e-29	2.24335e-29
Txlng	2.87298e-30	0.0842338	0.307	0.14	5.06589e-29	2.28981e-29
Ablim1	2.89188e-30	0.0981207	0.481	0.269	5.096e-29	2.30431e-29
Tab2	2.93051e-30	0.11877	0.658	0.42	5.16084e-29	2.33474e-29
Gm26518	2.99699e-30	0.111054	0.373	0.189	5.27458e-29	2.38901e-29
Dync1i2	3.03907e-30	0.170117	0.856	0.559	5.34528e-29	2.41935e-29
Tmem173	3.05929e-30	0.105683	0.495	0.281	5.37748e-29	2.43373e-29
Cdc5l	3.15213e-30	0.11081	0.607	0.374	5.53537e-29	2.50217e-29
Rnf121	3.15307e-30	0.108473	0.537	0.322	5.53537e-29	2.50217e-29
Fam193a	3.28013e-30	0.0851308	0.405	0.21	5.75482e-29	2.60381e-29
Atp13a3	3.58701e-30	0.201498	0.909	0.616	6.28928e-29	2.84811e-29
Ilf3	3.60043e-30	0.0805405	0.426	0.228	6.30886e-29	2.85426e-29
Eif1b	3.78745e-30	0.0915419	0.361	0.179	6.63241e-29	3.00302e-29
Tmem205	4.01801e-30	0.13399	0.744	0.462	7.03177e-29	3.18327e-29
Mrpl46	4.11901e-30	0.108129	0.537	0.32	7.20402e-29	3.26042e-29
Impad1	4.20258e-30	0.101935	0.523	0.307	7.34559e-29	3.32165e-29
1810022K09Rik	4.31878e-30	0.131729	0.712	0.458	7.54399e-29	3.41443e-29
Tnks1bp1	4.40296e-30	0.0883693	0.485	0.277	7.68623e-29	3.47549e-29
Foxj3	4.7024e-30	0.08725	0.41	0.219	8.20386e-29	3.71014e-29
Sirt1	4.76394e-30	0.0692752	0.455	0.247	8.30605e-29	3.75516e-29
Sik3	4.77511e-30	0.0801976	0.59	0.357	8.32034e-29	3.7686e-29
Emc3	5.15176e-30	0.111368	0.649	0.409	8.97104e-29	4.05778e-29
Upf3b	5.17238e-30	0.0961594	0.475	0.265	8.99877e-29	4.06848e-29
Srp9	5.17411e-30	0.225619	0.944	0.63	8.99877e-29	4.06848e-29
Lrrc41	5.25228e-30	0.101528	0.48	0.274	9.12906e-29	4.12887e-29
Tpd52l2	5.57579e-30	0.124244	0.733	0.466	9.68535e-29	4.38568e-29
Ewsr1	5.60552e-30	0.128247	0.849	0.574	9.73095e-29	4.40652e-29
Brix1	5.92041e-30	0.103302	0.73	0.455	1.02712e-28	4.64714e-29
Cops6	6.00465e-30	0.135378	0.763	0.478	1.04109e-28	4.70702e-29
Wdr33	6.30745e-30	0.0761312	0.45	0.244	1.09291e-28	4.94716e-29
Ss18	6.37357e-30	0.0975129	0.48	0.272	1.10369e-28	4.99111e-29
Srsf10	6.43381e-30	0.129754	0.768	0.497	1.11343e-28	5.03501e-29
Rsrc2	7.14617e-30	0.160964	0.838	0.531	1.23573e-28	5.59189e-29
Brd1	7.14932e-30	0.128089	0.76	0.498	1.23573e-28	5.59189e-29
Tceal8	7.25461e-30	0.130588	0.666	0.419	1.25315e-28	5.6666e-29
Chpt1	7.28147e-30	0.118147	0.565	0.35	1.25702e-28	5.68654e-29
Clk4	7.29925e-30	0.097654	0.563	0.344	1.25931e-28	5.69865e-29
Rab10os	7.36691e-30	0.100644	0.537	0.324	1.2702e-28	5.74975e-29
Pank3	7.48031e-30	0.0786931	0.389	0.198	1.28896e-28	5.83198e-29
Mnt	7.53372e-30	0.0900088	0.434	0.237	1.29737e-28	5.86735e-29
Gm8797	7.60124e-30	0.145799	0.828	0.546	1.30819e-28	5.91825e-29
Scyl2	8.02571e-30	0.108218	0.663	0.421	1.38039e-28	6.24926e-29
Pom121	8.24159e-30	0.103404	0.524	0.316	1.41665e-28	6.40875e-29
Tubb4b	8.34787e-30	0.243105	0.966	0.717	1.43404e-28	6.49032e-29
Git1	8.94054e-30	0.0816202	0.508	0.295	1.53491e-28	6.94466e-29
Btg3	9.19926e-30	0.0975297	0.474	0.268	1.57836e-28	7.14225e-29
Dkc1	9.58099e-30	0.110724	0.525	0.314	1.64285e-28	7.4327e-29
Ppfia1	9.75751e-30	0.100355	0.669	0.418	1.67209e-28	7.56772e-29
Trim33	9.82537e-30	0.102008	0.586	0.359	1.68269e-28	7.61734e-29
Ctsl	9.9182e-30	0.132465	0.712	0.462	1.69755e-28	7.68238e-29
Dnm1l	9.94563e-30	0.083282	0.526	0.306	1.70121e-28	7.70091e-29
Mapkapk2	1.07178e-29	0.131252	0.816	0.537	1.83217e-28	8.27632e-29
Dusp16	1.07991e-29	0.0931399	0.537	0.315	1.84494e-28	8.34857e-29
Ndufs8	1.08544e-29	0.134554	0.765	0.468	1.85326e-28	8.41561e-29
Edn1	1.08942e-29	0.199688	0.599	0.374	1.85891e-28	8.41561e-29
Dnajc8	1.10135e-29	0.165687	0.835	0.527	1.87813e-28	8.48764e-29
Acin1	1.10754e-29	0.132693	0.815	0.545	1.88753e-28	8.55438e-29
Shb	1.11055e-29	0.136125	0.748	0.486	1.89151e-28	8.55438e-29
Zfand6	1.19851e-29	0.0954662	0.675	0.421	2.04009e-28	9.24236e-29
Btbd9	1.213e-29	0.0875031	0.425	0.231	2.0635e-28	9.31372e-29
Syne4	1.24463e-29	0.0748071	0.373	0.184	2.11602e-28	9.53884e-29
Esr1	1.2721e-29	0.0861002	0.403	0.213	2.16142e-28	9.75777e-29
Clcn4	1.27303e-29	0.0868881	0.494	0.285	2.16169e-28	9.75777e-29
Nap1l4	1.28074e-29	0.119871	0.694	0.438	2.17346e-28	9.82864e-29
Smek1	1.31664e-29	0.0771792	0.624	0.385	2.23303e-28	1.01235e-28
Bckdha	1.31954e-29	0.116699	0.622	0.39	2.23658e-28	1.01235e-28
Tnks2	1.33319e-29	0.136176	0.798	0.525	2.25836e-28	1.0194e-28
Prps1	1.43332e-29	0.0962817	0.38	0.194	2.42651e-28	1.09539e-28
Lif	1.4448e-29	0.101552	0.27	0.112	2.44446e-28	1.10238e-28
Lactb	1.44695e-29	0.113529	0.62	0.376	2.44662e-28	1.10937e-28
Gatad1	1.50836e-29	0.115749	0.651	0.41	2.54891e-28	1.15457e-28
Lsm2	1.5458e-29	0.11028	0.529	0.321	2.61061e-28	1.18373e-28
Dera	1.55471e-29	0.112667	0.571	0.353	2.62407e-28	1.18373e-28
Crem	1.61525e-29	0.0756023	0.395	0.202	2.72462e-28	1.23496e-28
Urod	1.61956e-29	0.104526	0.501	0.294	2.73024e-28	1.23496e-28
Uso1	1.62399e-29	0.118461	0.646	0.412	2.73607e-28	1.23496e-28
Ndufs2	1.68532e-29	0.153706	0.854	0.557	2.83768e-28	1.28677e-28
Ptpn21	1.69374e-29	0.079404	0.4	0.204	2.85015e-28	1.28677e-28
Hmgb1	1.70335e-29	0.265677	0.958	0.655	2.86459e-28	1.29361e-28
Uhrf2	1.79191e-29	0.083139	0.467	0.262	3.01172e-28	1.36127e-28
Tenm4	1.82176e-29	0.078117	0.583	0.344	3.06005e-28	1.38326e-28
Clic6	1.82583e-29	0.0622901	0.177	0.051	3.06505e-28	1.39002e-28
2010107E04Rik	1.84039e-29	0.219123	0.946	0.622	3.08764e-28	1.39678e-28
Ptpn12	1.84584e-29	0.105248	0.537	0.321	3.09493e-28	1.40353e-28
Stt3b	1.91346e-29	0.100221	0.647	0.403	3.20639e-28	1.44819e-28
Uaca	1.94632e-29	0.10768	0.534	0.321	3.25951e-28	1.47763e-28
Pafah1b1	2.00831e-29	0.220951	0.932	0.63	3.36131e-28	1.52219e-28
Emsy	2.05605e-29	0.0847125	0.32	0.151	3.43916e-28	1.55912e-28
Dnttip1	2.15137e-29	0.112128	0.588	0.358	3.59645e-28	1.62626e-28
Yipf3	2.53759e-29	0.113439	0.702	0.441	4.23845e-28	1.91897e-28
Sec63	2.53844e-29	0.124812	0.734	0.473	4.23845e-28	1.91897e-28
Arid1b	2.64402e-29	0.0972109	0.644	0.411	4.41211e-28	1.99333e-28
Psmb10	2.75469e-29	0.110266	0.53	0.316	4.59405e-28	2.07515e-28
Larp4	2.82091e-29	0.14541	0.822	0.522	4.70169e-28	2.12671e-28
Jade3	2.83895e-29	0.0802476	0.264	0.11	4.72894e-28	2.14051e-28
Tet3	2.87271e-29	0.134955	0.652	0.419	4.78233e-28	2.16184e-28
Inpp4b	2.89008e-29	0.0545074	0.169	0.047	4.80838e-28	2.17561e-28
Csde1	2.97848e-29	0.217447	0.927	0.618	4.95251e-28	2.24203e-28
Elf2	3.10918e-29	0.0980893	0.539	0.324	5.16678e-28	2.33845e-28
Pa2g4	3.15569e-29	0.135429	0.764	0.485	5.24096e-28	2.37464e-28
Eif3b	3.21274e-29	0.15522	0.878	0.582	5.33254e-28	2.41078e-28
Il6st	3.34286e-29	0.082494	0.486	0.279	5.54523e-28	2.50693e-28
Dctn3	3.65213e-29	0.18305	0.862	0.562	6.05466e-28	2.73798e-28
Phldb2	3.71974e-29	0.130742	0.633	0.405	6.16311e-28	2.78884e-28
1810032O08Rik	3.74979e-29	0.0761344	0.331	0.156	6.20922e-28	2.80967e-28
Atg3	3.96082e-29	0.179425	0.874	0.566	6.54924e-28	2.96176e-28
Laptm4a	3.96179e-29	0.234437	0.946	0.618	6.54924e-28	2.96176e-28
Mbp	3.96215e-29	0.163793	0.784	0.507	6.54924e-28	2.96176e-28
Lpp	3.99256e-29	0.129942	0.724	0.468	6.59561e-28	2.98243e-28
Cebpg	4.25894e-29	0.0989206	0.488	0.281	7.03152e-28	3.18237e-28
Rabggtb	4.27919e-29	0.102617	0.747	0.484	7.06079e-28	3.19355e-28
Ldlr	4.28205e-29	0.097402	0.415	0.223	7.06135e-28	3.19355e-28
Nub1	4.42463e-29	0.104483	0.565	0.349	7.29217e-28	3.29607e-28
Tmed7	4.44466e-29	0.115785	0.742	0.483	7.32088e-28	3.30904e-28
Bet1l	4.53617e-29	0.107892	0.635	0.399	7.46722e-28	3.38158e-28
Sars	4.63518e-29	0.171303	0.869	0.567	7.62571e-28	3.45403e-28
Mtdh	4.68876e-29	0.18034	0.857	0.544	7.70934e-28	3.4892e-28
Nsun2	4.78706e-29	0.111895	0.651	0.41	7.86633e-28	3.5615e-28
Ascc3	4.79826e-29	0.0931619	0.693	0.444	7.88013e-28	3.56685e-28
Nmt1	4.91767e-29	0.119169	0.79	0.517	8.07149e-28	3.65387e-28
D8Ertd82e	4.95223e-29	0.147964	0.755	0.476	8.12346e-28	3.674e-28
Nufip2	4.9573e-29	0.0900056	0.721	0.471	8.12702e-28	3.67927e-28
Hnrnpk	5.10332e-29	0.231594	0.984	0.721	8.3615e-28	3.7809e-28
Hspa4	5.17213e-29	0.23668	0.949	0.642	8.46929e-28	3.83056e-28
Wipf3	5.29878e-29	0.0847433	0.346	0.167	8.67161e-28	3.92458e-28
Rrp12	5.42394e-29	0.0820109	0.286	0.126	8.87125e-28	4.0111e-28
Fmr1	5.52215e-29	0.0957083	0.536	0.327	9.02661e-28	4.08272e-28
Maff	5.54392e-29	0.213711	0.931	0.644	9.0569e-28	4.09512e-28
Letm1	5.75655e-29	0.0971612	0.49	0.287	9.39878e-28	4.25526e-28
Ddx1	5.80822e-29	0.10926	0.649	0.404	9.47762e-28	4.28969e-28
Msl1	6.00258e-29	0.0722158	0.495	0.287	9.78906e-28	4.4274e-28
Dcaf10	6.01767e-29	0.0841641	0.42	0.228	9.80796e-28	4.43957e-28
Rbms1	6.04531e-29	0.122673	0.666	0.415	9.84727e-28	4.4591e-28
Ism1	6.25615e-29	0.0907145	0.337	0.161	1.01848e-27	4.61119e-28
Kif5b	6.27273e-29	0.210032	0.913	0.614	1.02059e-27	4.61588e-28
Add3	6.2869e-29	0.119966	0.636	0.405	1.0223e-27	4.62791e-28
Mta1	6.30413e-29	0.0874596	0.452	0.256	1.0245e-27	4.63258e-28
Dlat	6.46928e-29	0.0865232	0.456	0.254	1.05073e-27	4.75483e-28
Acap2	6.58938e-29	0.0905995	0.493	0.283	1.06962e-27	4.84021e-28
Cdc40	6.68982e-29	0.100874	0.493	0.293	1.08529e-27	4.91081e-28
Cdyl	7.40504e-29	0.0904665	0.474	0.269	1.20063e-27	5.43617e-28
Setx	7.55477e-29	0.101899	0.452	0.256	1.2242e-27	5.53568e-28
Ube2g1	7.693e-29	0.106866	0.574	0.352	1.24587e-27	5.63506e-28
Patl1	8.06341e-29	0.0809238	0.341	0.166	1.30511e-27	5.90278e-28
Smo	8.53115e-29	0.0655229	0.226	0.083	1.38002e-27	6.24338e-28
Fgfr1op	9.2474e-29	0.0773218	0.335	0.16	1.49501e-27	6.76646e-28
Csnk1g1	9.34716e-29	0.0840739	0.423	0.229	1.51027e-27	6.83566e-28
Mapk1ip1l	9.43663e-29	0.105842	0.617	0.389	1.52385e-27	6.89748e-28
L3mbtl3	9.81594e-29	0.103307	0.401	0.218	1.58419e-27	7.171e-28
Peo1	1.05518e-28	0.116351	0.512	0.308	1.70196e-27	7.73613e-28
Plpp2	1.06728e-28	0.168649	0.857	0.548	1.72049e-27	7.80012e-28
Erbb2ip	1.07137e-28	0.14904	0.816	0.552	1.72609e-27	7.80012e-28
Pum3	1.08887e-28	0.0941837	0.485	0.283	1.75315e-27	7.93223e-28
Smim15	1.08942e-28	0.101653	0.509	0.299	1.75315e-27	7.93223e-28
Tapbp	1.09297e-28	0.138857	0.787	0.513	1.75785e-27	7.93223e-28
Sec31a	1.0977e-28	0.108759	0.691	0.448	1.76445e-27	8.00041e-28
Ergic3	1.11357e-28	0.143411	0.842	0.53	1.78893e-27	8.06851e-28
Vma21	1.12169e-28	0.0991447	0.611	0.384	1.80095e-27	8.13653e-28
Ep400	1.13273e-28	0.0661688	0.556	0.334	1.81763e-27	8.20447e-28
Tmem251	1.18956e-28	0.104482	0.554	0.336	1.90772e-27	8.63516e-28
Tor1aip1	1.20353e-28	0.108897	0.687	0.443	1.92903e-27	8.70274e-28
Efna5	1.20773e-28	0.0768421	0.274	0.116	1.93465e-27	8.77024e-28
Nfxl1	1.25068e-28	0.0676168	0.342	0.164	2.00231e-27	9.05499e-28
Tsr2	1.25979e-28	0.0886581	0.369	0.189	2.01573e-27	9.12221e-28
Zc3h12a	1.27832e-28	0.116677	0.714	0.459	2.04421e-27	9.26171e-28
Rpl23a	1.29619e-28	0.181501	0.991	0.859	2.07161e-27	9.40106e-28
Bms1	1.30634e-28	0.0940522	0.463	0.269	2.08664e-27	9.46257e-28
Trmt112	1.31147e-28	0.142364	0.804	0.516	2.09363e-27	9.46257e-28
Git2	1.3464e-28	0.0784112	0.414	0.219	2.14818e-27	9.74595e-28
Dgkd	1.37857e-28	0.0729594	0.343	0.164	2.19825e-27	9.95119e-28
Fam210a	1.384e-28	0.0904864	0.409	0.22	2.20566e-27	9.95119e-28
Borcs8	1.4273e-28	0.111817	0.612	0.388	2.27336e-27	1.03059e-27
Amotl2	1.43834e-28	0.0974812	0.627	0.378	2.28965e-27	1.0372e-27
Arhgap21	1.5089e-28	0.0802456	0.517	0.306	2.40061e-27	1.08701e-27
Rassf8	1.5284e-28	0.0857341	0.377	0.192	2.43025e-27	1.10078e-27
R3hdm1	1.5446e-28	0.0876941	0.507	0.3	2.45462e-27	1.10734e-27
Cdca4	1.55583e-28	0.102364	0.487	0.286	2.47106e-27	1.12045e-27
Rps17	1.56064e-28	0.174541	1	0.889	2.4773e-27	1.12045e-27
Hint1	1.63717e-28	0.247088	0.988	0.716	2.59731e-27	1.17724e-27
Tmed2	1.64611e-28	0.222529	0.956	0.635	2.61001e-27	1.18375e-27
Vcl	1.73033e-28	0.130627	0.756	0.496	2.74199e-27	1.24044e-27
Kctd3	1.81283e-28	0.0815507	0.41	0.221	2.8711e-27	1.29707e-27
Exosc8	1.91363e-28	0.085642	0.396	0.21	3.02903e-27	1.36796e-27
Dazap1	1.94471e-28	0.103009	0.663	0.421	3.07648e-27	1.38866e-27
Atxn1	1.98434e-28	0.0954228	0.543	0.332	3.1374e-27	1.41649e-27
Aqr	2.02033e-28	0.0940704	0.447	0.252	3.1925e-27	1.44429e-27
Glrb	2.0321e-28	0.0671783	0.23	0.086	3.2093e-27	1.45062e-27
Vta1	2.15544e-28	0.0914786	0.528	0.316	3.40217e-27	1.54178e-27
Helz	2.16329e-28	0.0861968	0.463	0.262	3.41263e-27	1.54178e-27
Ten1	2.21197e-28	0.1083	0.614	0.385	3.48747e-27	1.57658e-27
Frg1	2.23056e-28	0.122269	0.658	0.412	3.51479e-27	1.58996e-27
Ubap1	2.30668e-28	0.0892506	0.544	0.33	3.6327e-27	1.64607e-27
Ddx47	2.33274e-28	0.0974761	0.544	0.326	3.67167e-27	1.65939e-27
Cenpv	2.34e-28	0.0902949	0.414	0.224	3.68103e-27	1.66557e-27
Ndufa5	2.36764e-28	0.131732	0.772	0.502	3.72243e-27	1.68598e-27
Lrrfip2	2.38062e-28	0.128602	0.8	0.506	3.74073e-27	1.69214e-27
Sav1	2.43674e-28	0.0653765	0.375	0.19	3.82676e-27	1.73383e-27
Tmcc1	2.50566e-28	0.0919663	0.43	0.237	3.93279e-27	1.78257e-27
Top1	2.55971e-28	0.236214	0.957	0.695	4.01538e-27	1.81706e-27
Cfl2	2.62448e-28	0.106528	0.587	0.356	4.11468e-27	1.85861e-27
Mtfr1l	2.64017e-28	0.106908	0.689	0.446	4.13696e-27	1.87175e-27
G3bp2	2.65015e-28	0.158057	0.801	0.522	4.15027e-27	1.87779e-27
Suv420h1	2.67777e-28	0.0830601	0.538	0.327	4.19118e-27	1.89798e-27
Sdhd	2.76378e-28	0.114686	0.693	0.436	4.32339e-27	1.95355e-27
Ercc1	2.79583e-28	0.0956128	0.419	0.233	4.37108e-27	1.98075e-27
Rpl41	2.8102e-28	0.102377	1	0.978	4.39109e-27	1.98672e-27
Ctcf	2.89089e-28	0.103372	0.575	0.355	4.51466e-27	2.04214e-27
Tpm3	2.90261e-28	0.237267	0.958	0.658	4.53043e-27	2.04806e-27
Slc23a2	2.98312e-28	0.0998951	0.425	0.233	4.6535e-27	2.10339e-27
Hint2	2.99159e-28	0.127841	0.724	0.454	4.66412e-27	2.10927e-27
Asrgl1	3.09225e-28	0.0789753	0.282	0.122	4.81838e-27	2.1786e-27
Ubap2	3.17037e-28	0.0933965	0.646	0.406	4.93735e-27	2.23376e-27
Smc4	3.36642e-28	0.0846546	0.397	0.202	5.23975e-27	2.37337e-27
Arhgap17	3.44236e-28	0.112444	0.622	0.391	5.35497e-27	2.42133e-27
Nufip1	3.46555e-28	0.0812096	0.396	0.21	5.38805e-27	2.44109e-27
Gkap1	3.7443e-28	0.0797862	0.26	0.108	5.81821e-27	2.62957e-27
Rab35	3.90289e-28	0.109957	0.547	0.346	6.06128e-27	2.74054e-27
Lin7c	4.04927e-28	0.114851	0.727	0.46	6.28512e-27	2.84437e-27
Fndc3a	4.22931e-28	0.145699	0.784	0.508	6.56094e-27	2.96914e-27
Ccnh	4.84748e-28	0.0862085	0.359	0.183	7.51158e-27	3.40057e-27
Sos1	4.85538e-28	0.0800865	0.366	0.187	7.51966e-27	3.40569e-27
Zfp948	4.89491e-28	0.0709085	0.251	0.101	7.5767e-27	3.42482e-27
Pfdn6	4.97358e-28	0.121571	0.772	0.506	7.69421e-27	3.47893e-27
Aasdhppt	5.4404e-28	0.0894556	0.479	0.281	8.41174e-27	3.80582e-27
Phf20	5.50211e-28	0.0944218	0.442	0.251	8.50246e-27	3.84567e-27
Mrpl51	5.57763e-28	0.118761	0.761	0.495	8.61441e-27	3.89946e-27
Dyrk1a	5.90088e-28	0.0690918	0.502	0.299	9.10862e-27	4.12081e-27
Fdx1l	5.91301e-28	0.102254	0.634	0.4	9.12233e-27	4.12552e-27
Gstm5	5.9519e-28	0.0831385	0.264	0.112	9.17726e-27	4.15115e-27
Dock5	6.11077e-28	0.0699131	0.404	0.214	9.41705e-27	4.26043e-27
Scamp1	6.23466e-28	0.0907674	0.604	0.386	9.60267e-27	4.34172e-27
Naa35	6.30937e-28	0.0928225	0.506	0.304	9.7124e-27	4.39505e-27
Appbp2	6.58552e-28	0.0973499	0.601	0.386	1.01319e-26	4.58756e-27
Adcy1	6.70599e-28	0.0536752	0.143	0.035	1.03116e-26	4.66853e-27
Jak2	6.72112e-28	0.0967085	0.672	0.433	1.03292e-26	4.67292e-27
Taf5l	6.96407e-28	0.0728047	0.352	0.178	1.06967e-26	4.83716e-27
Chd6	7.09408e-28	0.0580143	0.536	0.321	1.08904e-26	4.9248e-27
Avl9	7.1328e-28	0.0829671	0.588	0.363	1.09439e-26	4.94987e-27
Abcf2	7.34574e-28	0.0877165	0.502	0.295	1.12644e-26	5.09981e-27
Trim59	7.56147e-28	0.0917864	0.344	0.175	1.15889e-26	5.24265e-27
Wdr44	7.64787e-28	0.0872091	0.399	0.213	1.17149e-26	5.29926e-27
Senp3	7.65396e-28	0.0831542	0.494	0.296	1.17178e-26	5.29926e-27
Usp1	7.76598e-28	0.0957919	0.427	0.235	1.18828e-26	5.37944e-27
Sike1	7.87942e-28	0.0895835	0.455	0.261	1.20498e-26	5.45262e-27
Ice1	8.18917e-28	0.0698611	0.359	0.179	1.25166e-26	5.66404e-27
Otud7b	8.49536e-28	0.0946862	0.488	0.291	1.29776e-26	5.87522e-27
Bod1l	8.59699e-28	0.0994994	0.538	0.332	1.31257e-26	5.9411e-27
Taok3	8.65019e-28	0.132728	0.682	0.441	1.31997e-26	5.97238e-27
Ensa	8.69898e-28	0.0896538	0.522	0.315	1.3265e-26	6.00036e-27
Mrps16	8.70246e-28	0.108158	0.659	0.412	1.3265e-26	6.00036e-27
Podxl	9.31551e-28	0.102692	0.62	0.387	1.41917e-26	6.42448e-27
Daam1	9.45393e-28	0.123596	0.679	0.429	1.43947e-26	6.51055e-27
Tmem256	9.68976e-28	0.138909	0.75	0.479	1.47458e-26	6.67227e-27
Eps8l2	9.8937e-28	0.121754	0.764	0.494	1.5048e-26	6.80628e-27
Luc7l	9.96754e-28	0.0671299	0.556	0.33	1.51521e-26	6.85761e-27
Actl6a	1.02408e-27	0.0972297	0.577	0.355	1.5559e-26	7.01201e-27
Ngdn	1.04516e-27	0.0928383	0.483	0.282	1.58707e-26	7.21042e-27
Nae1	1.05339e-27	0.10471	0.518	0.312	1.5987e-26	7.21042e-27
Trps1	1.09469e-27	0.103074	0.444	0.254	1.66047e-26	7.48105e-27
Usmg5	1.13206e-27	0.191585	0.924	0.622	1.71624e-26	7.75138e-27
Kmt2a	1.30789e-27	0.08711	0.681	0.442	1.98172e-26	8.98125e-27
Srrt	1.35083e-27	0.0661855	0.535	0.325	2.04567e-26	9.25048e-27
Mtmr10	1.36097e-27	0.0938549	0.44	0.249	2.05993e-26	9.31397e-27
Huwe1	1.36873e-27	0.146815	0.869	0.599	2.07054e-26	9.37738e-27
Asf1a	1.39122e-27	0.0837567	0.27	0.117	2.10343e-26	9.50914e-27
Smg7	1.45049e-27	0.0955003	0.599	0.374	2.19186e-26	9.91426e-27
Glrx5	1.47618e-27	0.114795	0.681	0.44	2.22947e-26	1.01139e-26
Cds2	1.57668e-27	0.0894152	0.491	0.287	2.37998e-26	1.07915e-26
Rfx7	1.6107e-27	0.0591906	0.354	0.175	2.43002e-26	1.09904e-26
Setd3	1.70217e-27	0.0885131	0.684	0.434	2.56664e-26	1.15986e-26
Gnaq	1.72117e-27	0.0969526	0.653	0.425	2.5939e-26	1.17287e-26
Pcf11	1.76571e-27	0.0315952	0.571	0.337	2.65959e-26	1.20567e-26
Phip	1.77149e-27	0.0997963	0.519	0.311	2.66685e-26	1.20567e-26
Chmp2b	1.88617e-27	0.155361	0.834	0.538	2.83797e-26	1.28672e-26
Hmox1	1.90773e-27	0.157467	0.479	0.281	2.86887e-26	1.29963e-26
Aamp	2.00867e-27	0.172756	0.9	0.587	3.01904e-26	1.36694e-26
Cebpb	2.031e-27	0.223533	0.978	0.755	3.05097e-26	1.3798e-26
Rorb	2.12052e-27	0.092437	0.234	0.092	3.18373e-26	1.44021e-26
Ddrgk1	2.13101e-27	0.13122	0.801	0.516	3.19777e-26	1.44622e-26
Rce1	2.13632e-27	0.101261	0.532	0.325	3.20402e-26	1.45224e-26
Pdcd4	2.16002e-27	0.0938333	0.566	0.351	3.23783e-26	1.46502e-26
Eftud1	2.20284e-27	0.0903884	0.437	0.251	3.30026e-26	1.49135e-26
Usp32	2.22086e-27	0.0711135	0.474	0.27	3.32547e-26	1.50411e-26
Cars	2.24276e-27	0.0805624	0.413	0.228	3.35647e-26	1.51685e-26
Tspan31	2.27473e-27	0.0930611	0.512	0.305	3.40121e-26	1.53634e-26
Ddx54	2.27509e-27	0.0901673	0.677	0.434	3.40121e-26	1.54228e-26
Eef2	2.31024e-27	0.141849	0.997	0.909	3.45192e-26	1.56091e-26
Smn1	2.31311e-27	0.0950294	0.509	0.307	3.45436e-26	1.56091e-26
Pcnp	2.40638e-27	0.115163	0.779	0.504	3.59175e-26	1.62675e-26
Col4a3bp	2.409e-27	0.0886245	0.641	0.404	3.59373e-26	1.62675e-26
Cyp2e1	2.5656e-27	0.0872294	0.306	0.139	3.82532e-26	1.73382e-26
Aig1	2.6309e-27	0.0944236	0.544	0.323	3.92058e-26	1.77336e-26
Atad1	2.68171e-27	0.0827376	0.483	0.279	3.99418e-26	1.80611e-26
Ggt7	2.83287e-27	0.0597885	0.242	0.096	4.21707e-26	1.90619e-26
1810058I24Rik	2.88884e-27	0.182632	0.882	0.58	4.29812e-26	1.94557e-26
Nme1	3.00772e-27	0.244453	0.956	0.666	4.47023e-26	2.02312e-26
Polr2i	3.01458e-27	0.120444	0.667	0.427	4.47806e-26	2.02312e-26
Ndufaf4	3.05445e-27	0.0870159	0.373	0.195	4.53487e-26	2.04892e-26
Dmtf1	3.08043e-27	0.0836066	0.452	0.259	4.57101e-26	2.06798e-26
Trim16	3.11174e-27	0.124235	0.782	0.517	4.61503e-26	2.08702e-26
Eny2	3.11684e-27	0.142856	0.816	0.528	4.62015e-26	2.09262e-26
Fbxo28	3.15686e-27	0.0707413	0.381	0.2	4.677e-26	2.11833e-26
Fam117b	3.20955e-27	0.0810262	0.383	0.204	4.75255e-26	2.15071e-26
Kat6a	3.32881e-27	0.0953458	0.552	0.337	4.92654e-26	2.22993e-26
Ppp2r1a	3.36471e-27	0.0965891	0.703	0.455	4.97703e-26	2.24883e-26
Smc6	3.42333e-27	0.0927602	0.568	0.351	5.06107e-26	2.28778e-26
Lims1	3.46672e-27	0.0797129	0.473	0.275	5.12251e-26	2.32e-26
Hdgfrp3	3.51659e-27	0.0630162	0.253	0.101	5.19347e-26	2.35219e-26
Cflar	3.86204e-27	0.125036	0.729	0.467	5.70063e-26	2.57803e-26
Atp5o	3.86658e-27	0.218662	0.947	0.633	5.70433e-26	2.58334e-26
Cope	3.89267e-27	0.15102	0.824	0.543	5.73979e-26	2.59533e-26
Zbtb44	3.97151e-27	0.0739249	0.339	0.167	5.85296e-26	2.64731e-26
Srp54b	4.00355e-27	0.105407	0.669	0.442	5.89708e-26	2.66591e-26
Nipal1	4.03917e-27	0.203	0.891	0.58	5.94642e-26	2.69115e-26
Snrpa1	4.25898e-27	0.108612	0.601	0.387	6.26673e-26	2.83621e-26
Mat2a	4.30633e-27	0.10186	0.792	0.523	6.33306e-26	2.86799e-26
Arhgap42	4.55701e-27	0.0882931	0.624	0.398	6.69821e-26	3.03276e-26
Coq10b	4.67118e-27	0.163414	0.891	0.599	6.86242e-26	3.10428e-26
Vps4b	4.91172e-27	0.127379	0.751	0.489	7.21201e-26	3.26211e-26
2810428I15Rik	5.02916e-27	0.134662	0.807	0.518	7.38058e-26	3.34008e-26
Zfp655	5.07679e-27	0.0949237	0.676	0.447	7.44658e-26	3.37152e-26
Atn1.1	5.17382e-27	0.0894707	0.502	0.3	7.58126e-26	3.42766e-26
Atp6v1d	5.17402e-27	0.121464	0.748	0.478	7.58126e-26	3.42766e-26
Spint1	5.30054e-27	0.220867	0.947	0.683	7.76258e-26	3.51201e-26
Cggbp1	5.51672e-27	0.149454	0.854	0.568	8.07494e-26	3.65588e-26
Acaa2	5.5352e-27	0.0987455	0.682	0.43	8.09776e-26	3.66721e-26
Gm9930	5.75317e-27	0.0938995	0.281	0.13	8.41225e-26	3.80423e-26
Noct	6.02893e-27	0.102897	0.65	0.421	8.81086e-26	3.9874e-26
Med6	6.05809e-27	0.0790189	0.43	0.241	8.84885e-26	4.00514e-26
Nit2	6.22371e-27	0.0958822	0.385	0.211	9.08604e-26	4.10875e-26
Acsl4	6.24232e-27	0.136906	0.78	0.512	9.10846e-26	4.11981e-26
Hs2st1	6.24622e-27	0.0846826	0.479	0.277	9.10939e-26	4.12426e-26
Kctd6	6.29012e-27	0.0767807	0.3	0.14	9.16865e-26	4.1485e-26
Rnf115	6.52408e-27	0.0887416	0.51	0.309	9.50472e-26	4.29795e-26
Lpl	6.53003e-27	0.103041	0.557	0.31	9.50844e-26	4.30231e-26
Hbp1	6.91623e-27	0.0888094	0.686	0.432	1.00656e-25	4.55689e-26
Taf4b	6.978e-27	0.0524011	0.4	0.21	1.01502e-25	4.59401e-26
Armcx3	7.03862e-27	0.0724576	0.246	0.101	1.0233e-25	4.6311e-26
Hspa4l	7.25313e-27	0.0709746	0.307	0.143	1.05394e-25	4.76677e-26
Bub3	7.2645e-27	0.0864035	0.559	0.347	1.05505e-25	4.77086e-26
Suclg2	7.54112e-27	0.102473	0.625	0.392	1.09465e-25	4.9523e-26
M6pr	7.72385e-27	0.100697	0.702	0.457	1.1206e-25	5.06789e-26
Ndufb2	7.75413e-27	0.144665	0.84	0.537	1.12441e-25	5.08495e-26
Cdk11b	7.83846e-27	0.0973693	0.671	0.434	1.13605e-25	5.14134e-26
Map2k2	7.86054e-27	0.142424	0.778	0.51	1.13866e-25	5.15179e-26
Ubn2	8.0208e-27	0.106299	0.695	0.45	1.16127e-25	5.25394e-26
Bphl	8.26358e-27	0.10279	0.464	0.273	1.19581e-25	5.40837e-26
Rab12	8.35341e-27	0.0788862	0.392	0.214	1.20818e-25	5.46448e-26
Zkscan17	8.55645e-27	0.080311	0.324	0.157	1.23691e-25	5.59902e-26
Setd8	8.99398e-27	0.170216	0.847	0.552	1.29949e-25	5.87724e-26
Snrpe	9.54159e-27	0.230321	0.945	0.641	1.3779e-25	6.23359e-26
Timm9	9.5938e-27	0.0756257	0.31	0.15	1.38472e-25	6.26303e-26
Pdcd6ip	9.85059e-27	0.166913	0.891	0.604	1.42105e-25	6.42952e-26
Samd5	1.05283e-26	0.132039	0.672	0.416	1.51804e-25	6.84674e-26
Tns3	1.05491e-26	0.0892333	0.459	0.268	1.52026e-25	6.84674e-26
Hmces	1.07051e-26	0.0681935	0.288	0.13	1.54194e-25	6.97357e-26
Dcaf12	1.07609e-26	0.100754	0.645	0.413	1.54918e-25	7.03512e-26
Thoc1	1.08823e-26	0.0711216	0.388	0.204	1.56585e-25	7.09661e-26
Tmem41b	1.12607e-26	0.0886497	0.557	0.343	1.61947e-25	7.35326e-26
Ap2b1	1.13664e-26	0.105491	0.662	0.432	1.63383e-25	7.41453e-26
Zfp771	1.16982e-26	0.0778056	0.457	0.262	1.68066e-25	7.60574e-26
Ube2b	1.2074e-26	0.221082	0.942	0.637	1.73377e-25	7.86173e-26
Dnajc5	1.24312e-26	0.114559	0.714	0.472	1.78414e-25	8.05252e-26
Cwc15	1.26498e-26	0.128747	0.776	0.505	1.81458e-25	8.17821e-26
Ing2	1.27922e-26	0.0790864	0.452	0.255	1.83407e-25	8.30377e-26
Dpp4	1.29397e-26	0.116505	0.731	0.466	1.85427e-25	8.36436e-26
2022-03-02	1.31399e-26	0.147716	0.835	0.541	1.88199e-25	8.48969e-26
Serinc5	1.37067e-26	0.0917569	0.525	0.316	1.96217e-25	8.874e-26
Tpr	1.49132e-26	0.167227	0.855	0.575	2.1338e-25	9.64635e-26
Anxa4	1.49725e-26	0.221314	0.932	0.632	2.1412e-25	9.70118e-26
Mettl16	1.5024e-26	0.0843468	0.398	0.218	2.14747e-25	9.70118e-26
Jmjd6	1.54306e-26	0.058131	0.485	0.287	2.20445e-25	9.95479e-26
Ppib	1.54716e-26	0.255177	0.98	0.69	2.20919e-25	1.00143e-25
Otud1	1.646e-26	0.0504297	0.191	0.064	2.34911e-25	1.0655e-25
Rbbp8	1.66916e-26	0.0743883	0.427	0.241	2.38095e-25	1.07786e-25
Mob4	1.68648e-26	0.114346	0.759	0.487	2.40444e-25	1.09022e-25
Cirh1a	1.72804e-26	0.0781679	0.397	0.216	2.46244e-25	1.11545e-25
Anapc16	1.73623e-26	0.0945432	0.612	0.391	2.47285e-25	1.12133e-25
Degs1	1.78899e-26	0.0715767	0.444	0.245	2.54669e-25	1.15297e-25
Smyd2	1.89771e-26	0.0920983	0.562	0.35	2.70009e-25	1.2232e-25
Fam3c	1.91446e-26	0.151184	0.851	0.529	2.72254e-25	1.22901e-25
Slain2	1.92296e-26	0.0859815	0.528	0.327	2.73324e-25	1.23482e-25
Usp22	1.93873e-26	0.0768338	0.597	0.373	2.75425e-25	1.24705e-25
Ggt1	1.9515e-26	0.0820826	0.39	0.205	2.77099e-25	1.25284e-25
Gm8251	1.97896e-26	0.0518918	0.111	0.021	2.80855e-25	1.27147e-25
Cramp1l	2.05923e-26	0.0656135	0.343	0.172	2.92099e-25	1.32217e-25
Rcan1	2.08171e-26	0.0657142	0.348	0.171	2.95139e-25	1.33433e-25
Spred3	2.08898e-26	0.0568858	0.19	0.064	2.9587e-25	1.33871e-25
Lars	2.08898e-26	0.103211	0.569	0.353	2.9587e-25	1.33871e-25
Atxn2l	2.09412e-26	0.0695795	0.622	0.395	2.96449e-25	1.33871e-25
Mrpl38	2.1005e-26	0.0804587	0.581	0.363	2.97201e-25	1.34444e-25
Hax1	2.17034e-26	0.11052	0.56	0.346	3.06927e-25	1.38855e-25
Fam184a	2.18029e-26	0.0619544	0.222	0.085	3.08179e-25	1.39425e-25
Nup98	2.19922e-26	0.0705602	0.46	0.266	3.10698e-25	1.40633e-25
Cpne3	2.25717e-26	0.114151	0.595	0.379	3.18724e-25	1.44395e-25
Fam173a	2.34338e-26	0.126985	0.768	0.491	3.3073e-25	1.49431e-25
Msmo1	2.50269e-26	0.114239	0.603	0.385	3.53036e-25	1.59568e-25
Foxa1	2.52248e-26	0.10635	0.703	0.459	3.5565e-25	1.60764e-25
Rab1a	2.55194e-26	0.183293	0.897	0.59	3.59622e-25	1.62596e-25
Rc3h1	2.61539e-26	0.122291	0.734	0.48	3.68378e-25	1.66975e-25
Pex5	2.69333e-26	0.0728863	0.401	0.221	3.79165e-25	1.7135e-25
Ammecr1l	2.70236e-26	0.0791965	0.466	0.274	3.80246e-25	1.71901e-25
Ankrd40	2.80064e-26	0.0941121	0.457	0.268	3.93876e-25	1.78178e-25
Clcn3	2.81901e-26	0.100161	0.685	0.445	3.96261e-25	1.79361e-25
Fem1b	2.84204e-26	0.0815744	0.54	0.329	3.99298e-25	1.80542e-25
Phf5a	2.94023e-26	0.139291	0.797	0.503	4.12886e-25	1.86806e-25
Specc1l	3.22079e-26	0.0936288	0.657	0.419	4.52057e-25	2.04494e-25
Acly	3.3745e-26	0.0849818	0.607	0.38	4.73393e-25	2.13913e-25
Ctdp1	3.38666e-26	0.0699323	0.353	0.182	4.74861e-25	2.15075e-25
AI837181	3.40935e-26	0.0794987	0.547	0.339	4.77803e-25	2.16235e-25
Ccdc127	3.53579e-26	0.090489	0.42	0.237	4.95276e-25	2.24254e-25
Mrpl43	3.54459e-26	0.136501	0.793	0.513	4.9626e-25	2.24254e-25
Calm2	3.63026e-26	0.21994	0.973	0.75	5.08001e-25	2.29841e-25
Fbrsl1	3.6362e-26	0.0544647	0.453	0.259	5.08578e-25	2.30359e-25
Cbl	3.67889e-26	0.0791496	0.485	0.291	5.14291e-25	2.32774e-25
Rrp1b	3.71341e-26	0.0607397	0.305	0.142	5.18859e-25	2.34554e-25
Traf3	4.14716e-26	0.0614633	0.336	0.167	5.79175e-25	2.62241e-25
Rnf19b	4.17164e-26	0.117596	0.765	0.497	5.82304e-25	2.63374e-25
Sntb2	4.18522e-26	0.0925167	0.53	0.322	5.83908e-25	2.64505e-25
Qser1	4.22342e-26	0.073788	0.368	0.193	5.88944e-25	2.66266e-25
Capza1	4.58081e-26	0.0920321	0.639	0.409	6.38464e-25	2.88837e-25
Arf2	4.67023e-26	0.0907813	0.563	0.353	6.50603e-25	2.94366e-25
Fh1	4.72188e-26	0.0864452	0.541	0.328	6.5747e-25	2.9737e-25
Tnf	4.79e-26	0.0960676	0.559	0.335	6.66624e-25	3.0163e-25
Sbf2	4.85137e-26	0.0807197	0.443	0.253	6.74829e-25	3.05257e-25
Chuk	4.89101e-26	0.0744653	0.437	0.25	6.80005e-25	3.07622e-25
Rev3l	4.89626e-26	0.0569403	0.366	0.189	6.80398e-25	3.08098e-25
Eif4e2	5.06917e-26	0.164828	0.861	0.567	7.04076e-25	3.18629e-25
[truncated: 5,245 more rows]
