# Supplementary material for: Androgen deprivation induces double-null prostate cancer via aberrant nuclear export and ribosomal biogenesis through HGF and Wnt activation
Source: Nat Commun. 2024 Feb 9;15:1231. doi: 10.1038/s41467-024-45489-4 (PMC10858246; doi:10.1038/s41467-024-45489-4)
Supplement: Supplementary file 10 — Supplementary Data 7 [file 41467_2024_45489_MOESM10_ESM.xlsx]

## Sheet: Supplementary Data 7
Supplementary Data 7: (Related to Fig. 7d-e) RNAseq DEGs comparing castrated to intact TripleTg prostates
gene	logFC	logCPM	LR	adj. PValue
Cfd	14.1725	6.47621	19.2794	1.12918e-05
Car3	8.40178	7.93934	12.9979	0.000311844
Cyp2f2	5.8879	6.743	19.4941	1.00912e-05
Cd36	5.88278	8.568	23.9042	1.01251e-06
Hp	4.7205	7.32092	7.63129	0.00573643
Fgl1	4.41614	6.86667	8.44624	0.00365798
Apod	4.29337	9.36182	22.6929	1.90065e-06
Mmp12	4.26459	10.394	16.3111	5.37478e-05
Cxcl12	4.1367	7.25076	29.0449	7.07198e-08
Azgp1	4.05826	8.01167	6.51186	0.0107157
Pkd2l1	3.90166	5.67301	11.0361	0.000893532
Matn2	3.83505	7.35861	18.6539	1.56729e-05
Myh11	3.83332	9.94453	20.461	6.08593e-06
Ckb	3.76742	6.22759	14.4093	0.000147071
Cnn1	3.75721	7.7884	30.3465	3.61349e-08
Gpnmb	3.2959	10.983	10.9198	0.000951444
Ctsk	3.25655	7.56007	14.6982	0.000126166
Itgax	3.2308	7.24042	10.2737	0.00134938
Itih5	3.21585	6.49187	10.1467	0.00144558
Ogn	3.18971	6.15278	11.1319	0.000848559
Hmox1	3.11035	6.91562	24.2576	8.42735e-07
Lpl	3.00029	9.06773	9.41422	0.00215309
Des	2.98599	7.70499	22.905	1.70212e-06
Gsn	2.97186	9.47341	12.298	0.000453435
Spp1	2.92046	10.8442	9.04173	0.00263886
Itgb2	2.89356	7.71451	15.359	8.8898e-05
Wfdc2	2.87823	7.06206	9.55305	0.00199618
Scd1	2.84959	10.0327	11.1067	0.000860159
Ugt2b34	2.79957	6.36849	7.4457	0.00635884
Fxyd6	2.76398	8.00227	14.2977	0.000156051
Mfge8	2.76021	10.3131	9.32269	0.00226334
Lipa	2.74853	7.8703	16.0034	6.32293e-05
Atp6v0d2	2.7478	6.96325	6.84053	0.00891123
Hpgd	2.73642	6.50686	10.6755	0.00108563
Mgll	2.70761	6.19775	10.802	0.0010139
Synpo2	2.69984	6.77885	13.6314	0.000222428
Fmo2	2.68344	7.72491	9.43817	0.00212515
H2-Eb1	2.67971	7.69419	14.3187	0.000154321
Tgm2	2.62348	8.30669	15.4416	8.50965e-05
Cebpa	2.61395	5.71238	7.59584	0.00585032
Cbr2	2.61376	7.52132	5.62665	0.0176894
Cd68	2.60475	7.55601	15.8416	6.88709e-05
H2-Ab1	2.60233	7.16409	12.335	0.000444536
Pltp	2.59059	6.51709	10.3048	0.00132682
H2-Aa	2.54942	8.05544	11.4902	0.000699647
Krt15	2.52783	7.44102	19.2887	1.12367e-05
Anpep	2.50965	8.01014	7.44925	0.00634628
Plek	2.50115	7.4003	13.4605	0.000243641
C4b	2.49584	7.26497	9.50622	0.00204777
Dpt	2.48985	6.74724	10.3153	0.00131933
Plin2	2.47236	7.09431	16.6583	4.4753e-05
Dcn	2.47037	10.7176	14.266	0.000158703
Ctsl	2.40473	10.6251	8.77047	0.00306147
Cav1	2.38818	7.25435	18.6571	1.5646e-05
C3ar1	2.37432	6.73113	11.5545	0.000675866
Laptm5	2.36506	7.60976	14.9483	0.000110497
Lum	2.3546	8.0439	15.7	7.42242e-05
Cd84	2.34126	6.72133	9.31982	0.00226688
Aldh2	2.33114	9.07168	15.413	8.63911e-05
Bhlhe41	2.32088	6.05461	9.27142	0.00232757
Cd74	2.31985	9.39449	9.58719	0.0019594
Cybb	2.30922	7.63145	11.546	0.000678935
Gjb2	2.28192	6.17496	6.15882	0.0130758
C3	2.28183	10.1206	8.87162	0.00289638
Fhl1	2.28169	6.88245	14.7091	0.000125442
Steap4	2.22632	6.54539	5.24462	0.0220147
Acp5	2.20705	6.25383	8.92842	0.00280767
Gabrp	2.20557	8.26696	6.04862	0.0139171
Fabp5	2.19816	6.9332	8.8081	0.00299895
Nceh1	2.19642	6.63938	10.2554	0.00136286
Lgals3	2.19537	8.93254	9.65667	0.00188665
Adam8	2.19135	6.72907	9.84588	0.00170213
Msr1	2.14863	6.54572	8.43692	0.00367678
Ccl6	2.1324	8.5005	9.04774	0.0026302
Myl9	2.10695	7.36727	16.2689	5.49587e-05
Igf1	2.10042	7.22483	13.3614	0.000256851
Tmem30b	2.09783	7.04549	20.9328	4.75686e-06
Derl3	2.09399	6.80085	7.02994	0.00801582
Prelp	2.08308	7.35595	8.52681	0.00349952
Mme	2.07982	8.9716	6.42118	0.0112767
Sparcl1	2.03961	8.99915	8.22985	0.0041207
Fbln1	1.96731	8.0862	11.1643	0.000833876
Nckap1l	1.96111	6.44427	6.99608	0.00816882
Gstm1	1.95899	7.80135	9.50734	0.00204652
Ctsb	1.95632	11.1426	8.23356	0.00411229
Ctsz	1.92794	7.89062	12.6948	0.000366682
Clec4n	1.92379	5.55652	7.48182	0.00623249
Reg3g	1.92251	6.21798	5.4344	0.0197439
Clec7a	1.90966	7.07062	5.87482	0.0153589
Colec12	1.90765	7.44282	9.88529	0.00166605
Cd53	1.89623	6.81975	10.0046	0.00156152
Tyrobp	1.89134	6.79784	7.71918	0.00546372
Pdpn	1.88958	6.34772	8.09911	0.00442869
Mpeg1	1.87572	8.98898	7.5648	0.00595193
Ctss	1.86599	9.52755	7.82898	0.00514151
Lsp1	1.86475	6.62285	8.38195	0.00378966
Psap	1.86296	11.2701	8.41688	0.00371753
Acta2	1.84984	9.85773	8.76997	0.0030623
Aldh1a3	1.83386	7.3411	13.6509	0.000220135
Scpep1	1.82815	7.11536	11.1609	0.000835381
Creg1	1.81685	7.89952	13.0526	0.000302863
Svep1	1.80715	6.11375	4.30167	0.038075
Ptprc	1.80019	6.51653	5.83438	0.015716
Sdc3	1.79487	7.1898	9.80499	0.00174039
Pmp22	1.79227	6.37724	6.47384	0.0109474
Cygb	1.79174	7.11545	6.88489	0.00869276
Vim	1.78968	9.44432	7.97565	0.00474106
Lyz2	1.78499	10.6396	6.97451	0.00826789
Thy1	1.77383	6.53398	6.78911	0.00917156
Smpdl3a	1.76571	6.53769	7.35098	0.00670261
5330417C22Rik	1.76561	9.07048	7.92083	0.00488688
Mtss1	1.75973	6.29281	5.93857	0.014813
Gm2a	1.73601	7.77423	8.89072	0.00286624
Actg2	1.71881	7.08089	9.63703	0.00190693
Mylk	1.7183	8.5776	7.32981	0.00678203
Mcoln2	1.71604	6.11775	4.2986	0.0381438
Serping1	1.70527	8.52851	8.29905	0.00396659
Tnfrsf1b	1.69016	6.50412	5.87833	0.0153284
Ccl9	1.68079	6.77915	5.19922	0.022597
Cilp	1.67428	6.98913	5.83267	0.0157312
Rasa3	1.67236	5.8823	4.9375	0.02628
Fads2	1.67149	7.34187	6.62699	0.0100445
Epas1	1.66879	7.18727	7.19276	0.00731983
Csf1r	1.65521	7.32603	7.09492	0.00773029
Cwc22	1.64866	6.44681	5.28435	0.021518
Pdgfra	1.63519	7.04249	6.94463	0.00840714
Ftl1	1.63482	10.252	8.53896	0.00347625
Arg1	1.6313	7.81549	6.56388	0.0104069
Col14a1	1.6305	6.65669	4.95371	0.0260347
Dhrs3	1.62447	7.34851	6.01054	0.0142206
Cotl1	1.6168	6.62283	5.93843	0.0148142
Csf2rb	1.60709	6.33189	4.12611	0.0422264
Hexb	1.59962	7.55093	6.99674	0.00816583
Gas7	1.58747	6.62583	5.68114	0.0171482
Fam174b	1.58515	7.13003	10.5329	0.00117266
Entpd1	1.57426	6.70168	4.99895	0.0253626
Ltbp4	1.56455	7.70294	4.73978	0.0294728
Ctsd	1.5381	10.7607	7.14666	0.00751039
Apoe	1.52812	10.8747	6.41305	0.0113285
Pla2g7	1.50941	7.27593	6.62048	0.0100813
C1qb	1.49827	7.25577	7.47433	0.0062585
Fgl2	1.49587	6.53653	4.54019	0.0331078
Sh3bgrl3	1.49257	6.70299	6.26021	0.012348
Lhfpl2	1.47862	7.16049	6.33606	0.0118307
Ifi30	1.47241	6.67106	5.74281	0.0165563
Col4a6	1.46016	7.77437	3.98925	0.0457916
C1qc	1.45407	7.25209	5.99507	0.0143459
Lars2	1.44331	10.6502	5.79863	0.0160387
Penk	1.44235	6.09873	3.94902	0.0468987
Ddr2	1.43353	6.69437	4.77792	0.0288269
Ephx1	1.42427	7.66605	7.47242	0.00626513
Cfh	1.41857	7.73001	5.12261	0.023616
Icam1	1.40448	5.83511	4.10463	0.0427658
Prom1	1.40088	8.16711	6.00067	0.0143004
Lgals1	1.40072	7.55725	9.49639	0.00205876
Pi16	1.37905	6.98176	5.83156	0.0157412
Slc48a1	1.36299	7.07807	8.59646	0.00336817
Iqgap2	1.35793	8.37411	6.27999	0.0122109
Lcp1	1.35696	8.63123	4.99567	0.0254108
Msln	1.35421	7.02655	3.99536	0.0456256
Nsf	1.35357	6.69402	4.66352	0.03081
Xdh	1.35346	6.98122	5.77334	0.0162711
Sorbs1	1.35257	6.44077	4.16134	0.0413566
Acsl1	1.35193	6.87823	7.38376	0.00658155
Ctsa	1.35086	8.43306	7.03237	0.00800493
Axl	1.32333	7.59695	6.82443	0.00899191
Dusp3	1.32065	6.97243	7.33842	0.00674962
Lrpap1	1.32013	7.21705	6.97678	0.00825741
Gpx3	1.31516	8.57322	3.84225	0.0499764
Tgfbr3	1.31392	7.54868	7.88891	0.00497389
Synm	1.31235	7.30697	5.47578	0.0192817
Pros1	1.30498	6.7338	4.59409	0.0320825
Hexa	1.29976	8.02826	7.6616	0.00564085
Unc93b1	1.29538	6.42682	3.86869	0.049195
Fcgr2b	1.29253	6.98671	4.70939	0.0299984
Aldoc	1.28397	6.46677	4.06519	0.0437758
Bace2	1.27558	6.99964	4.56455	0.0326402
H2-D1	1.27031	9.27349	5.1296	0.0235211
Mylip	1.26402	7.02468	4.82532	0.0280446
Lgmn	1.26366	8.44279	5.62044	0.0177522
Pik3r1	1.26303	7.54547	5.39792	0.0201608
Fcgr3	1.25239	7.12703	5.44452	0.0196299
Phyh	1.24875	7.76239	6.00673	0.0142514
Nbl1	1.24442	7.62381	3.9613	0.0465579
Gramd1b	1.23483	7.25934	6.12187	0.0133519
Man2b1	1.2186	8.3716	4.89901	0.0268721
C1qa	1.21576	7.54925	5.08758	0.0240978
Pld3	1.20606	7.98008	5.0593	0.0244941
Itgb5	1.20412	7.05588	6.26111	0.0123417
Rab8b	1.2025	6.73774	4.23836	0.0395203
Mrc1	1.20022	7.08486	4.88958	0.0270193
Cat	1.18931	6.94826	5.02092	0.0250428
Fzd1	1.1884	7.31315	4.51581	0.033583
Tpm2	1.18703	8.30813	5.47365	0.0193052
Tef	1.18624	6.86812	3.96178	0.0465446
Vat1	1.15526	8.2983	5.40342	0.0200974
Cst3	1.13836	8.39797	5.82866	0.0157671
Gas6	1.12945	9.25585	4.60427	0.0318925
Tagln	1.11898	8.97101	4.48142	0.0342652
Prnp	1.11057	7.08711	5.59685	0.0179928
Dab2	1.10495	7.06062	6.62407	0.010061
Il6st	1.08227	8.64117	4.26658	0.038869
Fth1	1.08048	11.8854	4.36148	0.0367603
Jak1	1.06455	8.22275	6.05005	0.0139059
Lgr4	1.05415	7.02682	4.56492	0.0326332
Atp6v1a	1.04636	8.12349	5.38028	0.0203656
Srgn	1.04121	6.9786	4.21383	0.0400958
Ehd4	1.02743	7.27289	5.7067	0.0169003
Fbxo32	1.00117	7.74063	3.89768	0.0483528
Cyb5b	-1.00078	9.67079	3.88473	0.0487272
Nampt	-1.022	8.05079	3.89033	0.0485648
Lama5	-1.03832	8.39532	6.17391	0.0129648
Rpl38	-1.03903	8.35037	5.70457	0.0169208
Rpl37	-1.04026	9.01245	4.33757	0.0372801
Ogt	-1.05232	8.90885	4.51437	0.0336112
Snrnp70	-1.05317	8.77369	5.13397	0.0234621
Itga6	-1.0743	8.84092	4.63399	0.0313445
Nfat5	-1.0845	8.60761	5.52443	0.0187527
Rpl13a	-1.08998	7.53314	5.55874	0.0183887
Shroom3	-1.10368	8.05078	3.9985	0.0455407
Axin2	-1.10412	8.2751	5.18934	0.0227258
Rpl5	-1.10712	10.0788	4.27552	0.0386651
Rps23	-1.10898	9.43412	4.54221	0.0330689
Rps28	-1.11733	8.51075	5.04361	0.024717
Net1	-1.12052	7.94029	5.78205	0.0161907
Vmp1	-1.13382	8.58063	5.4415	0.0196638
Camsap3	-1.13886	7.6026	4.00064	0.045483
Rps3	-1.1429	10.2629	4.46815	0.0345324
Slc7a1	-1.14464	8.32952	6.74734	0.00938877
Ttc14	-1.15768	7.08916	7.45117	0.00633951
Rpl41	-1.15872	9.36594	5.13436	0.0234568
Rps16	-1.16049	9.15944	4.73452	0.0295631
Rps19	-1.16586	8.89297	4.8554	0.0275597
Rps7	-1.16921	9.84219	4.5787	0.0323717
Rpl9	-1.18711	10.1186	4.80565	0.0283665
Vegfa	-1.19011	7.51533	7.45942	0.00631053
Rpl36	-1.19857	8.4258	6.48089	0.0109041
Itpr1	-1.22208	7.45331	4.81089	0.0282804
Abca5	-1.22832	7.21001	5.92089	0.0149624
Rpl39	-1.23165	8.60841	6.52193	0.0106552
Gars	-1.23615	8.93371	6.03372	0.0140351
Slc25a37	-1.26001	6.75435	5.49271	0.019096
Rps18	-1.26272	9.45475	5.46529	0.0193979
Entpd3	-1.27675	6.77072	6.30148	0.0120637
Ccnl2	-1.29336	7.45424	10.2495	0.0013672
Rps15a	-1.32996	9.48082	6.24896	0.0124267
Rpl26	-1.33269	9.75695	5.70626	0.0169045
Adcy1	-1.34477	7.63935	5.08513	0.0241318
Tspan12	-1.35588	7.76622	9.53889	0.00201164
Rpl17	-1.36186	10.4953	5.18062	0.0228402
Atp8b1	-1.36467	8.07182	7.50247	0.00616145
Mal	-1.37567	7.72698	6.42537	0.0112502
Tc2n	-1.38022	6.7265	5.16571	0.0230371
Rps13	-1.38333	9.03639	7.03853	0.00797746
Leng8	-1.38392	8.3093	6.40254	0.0113957
Rps21	-1.38425	9.05365	6.43527	0.0111876
Pfkfb2	-1.38637	7.17791	7.86126	0.00505052
Rnf149	-1.39521	9.10695	5.76445	0.0163536
Eef1b2	-1.40731	9.80163	6.60361	0.0101772
Rpl35	-1.44781	8.95371	7.45386	0.00633006
Stat5a	-1.45392	7.39908	4.0663	0.0437471
Rpl12	-1.45659	10.2144	6.5457	0.0105138
Dnajc10	-1.46494	11.2107	6.12295	0.0133438
Rpl35a	-1.46527	7.93226	8.16636	0.00426745
Rpl32	-1.47075	10.0947	7.43411	0.0063999
Dkk2	-1.48066	7.98214	3.84222	0.0499772
Klf12	-1.49282	6.55226	6.20749	0.0127211
Prex2	-1.499	6.81592	5.9452	0.0147574
Rps25	-1.50734	9.90764	7.11014	0.00766492
Rps27a	-1.50826	10.0021	7.26783	0.00702007
Slc30a2	-1.53774	7.83083	4.9836	0.0255888
Svopl	-1.55671	6.84503	6.61344	0.0101212
Taf1d	-1.56171	6.34786	7.09376	0.00773529
Rps24	-1.56176	11.0711	7.24138	0.00712421
Cpm	-1.59062	6.90943	7.10227	0.00769864
Tfrc	-1.60208	6.92246	12.5658	0.000392875
Arglu1	-1.64107	7.7501	12.0311	0.000523193
Fut9	-1.64556	8.2229	4.15657	0.0414734
Rpl22l1	-1.65105	7.44605	13.2482	0.000272836
Lap3	-1.65406	8.85046	4.50794	0.0337379
Prodh	-1.65982	7.08308	6.50598	0.0107512
Zfp697	-1.67161	7.06385	13.0563	0.000302267
Grin2d	-1.68833	6.03091	5.37746	0.0203985
Rps12	-1.71257	10.1151	9.02013	0.00267022
Ptgs1	-1.75873	7.35699	7.39454	0.00654222
Snhg1	-1.76337	6.09004	8.57808	0.00340234
Nhsl1	-1.80626	7.56012	16.3457	5.27761e-05
Mki67	-1.82	5.98619	8.27871	0.00401126
Atp6v1c2	-1.85466	8.22736	6.83394	0.00894418
Car2	-1.9469	9.01362	5.91574	0.0150062
Rpl34	-1.96357	8.31186	12.0531	0.000517053
Usp16	-2.00026	7.46391	18.6948	1.53401e-05
Tmem45a	-2.01342	7.80497	8.92299	0.00281603
Mmp7	-2.09957	10.386	6.75136	0.00936761
Slc22a1	-2.25747	8.06198	4.5166	0.0335675
Csrp2	-2.29589	7.31733	10.608	0.00112602
Dpp4	-2.35757	7.83321	5.2512	0.0219317
Lmo7	-2.41814	9.37341	13.1141	0.000293085
Slc16a7	-2.4307	8.51971	5.55489	0.0184292
Satb1	-2.57795	7.02229	11.3727	0.000745331
Gsdma	-2.59636	9.33423	15.6089	7.78872e-05
B3gnt7	-2.72939	6.7283	7.18773	0.00734036
Pnliprp1	-3.06983	9.54502	7.97082	0.00475373
Olfm4	-3.14787	6.14886	10.0573	0.00151749
Pbsn	-3.29644	12.8854	8.17025	0.0042583
4930412O13Rik	-3.66548	7.7675	11.2068	0.000814978
Ms4a5	-3.95354	6.94023	6.4559	0.0110585
Srpx	-4.06153	6.74012	15.6708	7.53796e-05
Defb1	-4.67613	7.86059	16.7518	4.26022e-05
Gm16063	-4.69475	6.59867	9.62279	0.00192178
Nkx3-1	-5.06247	10.2012	19.8013	8.59235e-06
Atp12a	-5.81117	8.51899	18.6278	1.5889e-05
Ren1	-6.78028	12.2122	17.9311	2.29048e-05
Glb1l3	-6.90985	10.5198	15.2902	9.21934e-05
9530053A07Rik	-7.93711	16.6357	30.7699	2.90506e-08
C1rb	-8.99513	10.8854	24.8887	6.0738e-07
Defb50	-9.04697	6.92276	26.1291	3.19331e-07
9530002B09Rik	-10.3094	11.2627	34.6746	3.89679e-09
Tgm4	-11.7445	14.4129	37.7107	8.20526e-10
