# Supplementary material for: Androgen deprivation induces double-null prostate cancer via aberrant nuclear export and ribosomal biogenesis through HGF and Wnt activation
Source: Nat Commun. 2024 Feb 9;15:1231. doi: 10.1038/s41467-024-45489-4 (PMC10858246; doi:10.1038/s41467-024-45489-4)
Supplement: Supplementary file 12 — Source Data [file 41467_2024_45489_MOESM12_ESM.xlsx]

## Sheet: Fig.2b
Fig. 2b: HGF concentration in serum from H11hMET/+:PBCre4 and hHGFtg:H11hMET/+:PBCre4 mice
Standard Curve
Conc.	average O.D
0	0.0653
156	0.1256
313	0.1661
625	0.2611
1250	0.4527
2500	0.8037
5000	1.3405
10000	2.3135
	average O.D	Conc. (ng/ml)
H11hMET/+:PBCre4	0.0844	0.0636667
	0.0697	0.0146667
	0.0673	0.00666667
	0.0733	0.0266667
	0.047	-0.061
	0.04	-0.0843333
	0.06	-0.0176667
	0.06	-0.0176667
hHGFtg:H11hMET/+:PBCre4	0.52	1.71974
	0.4627	1.46676
	0.66	2.33784
	0.6402	2.25042
	2.4667	10.3144
	2.5204	10.5515
	0.5298	1.76301
	0.4937	1.60363
	3.1252	13.2217
	3.0053	12.6923
	FTEST	1.77115e-13
	TTEST	0.0061553

## Sheet: Fig.2k
Fig. 2k: qPCR of Wnt axes genes results
	cDNA	Sample label	Ct1	Ct2	Ct3	Ct4	dCt1	dCt2	dCt3	dCt4	ddCt1	ddCt2	ddCt3	ddCt4	Fold	Fold	Fold	Fold	Average	SD	Ftest	Ttest (vs WT)	Ftest	Ttest (vs H11hMET/+:PBCre4)
															Change 1	Change 2	Change 3	Change 4
Ppia	25 ng	WT	21.5118	21.4641	21.3739	21.2523
	25 ng	H11hMET/+:PBCre4	21.4884	21.4985	21.252	21.3684
	25 ng	hHGFtg:H11hMET/+:PBCre4	19.8919	19.9586	20.462	20.4416
Cd44	25 ng	WT	29.9442	29.735	28.5881	28.4842	8.54367	8.33449	7.18758	7.08367	0.756319	0.54714	-0.599775	-0.703684	0.592005	0.684376	1.51548	1.62866	1.10513	0.542464
	25 ng	H11hMET/+:PBCre4	29.6119	29.1793	28.9502	28.591	8.2101	7.77746	7.54837	7.1892	0.422748	-0.00989529	-0.238986	-0.598152	0.746002	1.00688	1.18016	1.51378	1.11171	0.322011
	25 ng	hHGFtg:H11hMET/+:PBCre4	23.689	23.716	23.663	23.68	3.50045	3.52745	3.47445	3.49145	-4.28691	-4.25991	-4.31291	-4.29591	19.5203	19.1584	19.8753	19.6425	19.5491	0.299224	0.354563	1.50794e-09	0.906803	1.93262e-10
Sox9	25 ng	WT	33.982	34.398	32.285	32.764	12.5815	12.9975	10.8845	11.3635	0.62475	1.04075	-1.07225	-0.59325	0.648532	0.486075	2.10271	1.50864	1.18649	0.757896
	25 ng	H11hMET/+:PBCre4	33.1019	33.3902	33.3781	33.3544	11.7001	11.9884	11.9763	11.9525	-0.256651	0.0316898	0.0195934	-0.00418765	1.1947	0.978274	0.986511	1.00291	1.0406	0.103245
	25 ng	hHGFtg:H11hMET/+:PBCre4	27.473	27.38	27.51	27.711	7.28445	7.19145	7.32145	7.52245	-4.67227	-4.76527	-4.63527	-4.43427	25.4973	27.195	24.8517	21.6197	24.7909	2.33376	0.0971367	8.79472e-05	0.000292945	0.000253686
Ppia	25 ng	WT	21.5118	21.4641	21.3739	21.2523
	25 ng	H11hMET/+:PBCre4	21.3629	21.5113	21.2844	21.3802
	25 ng	hHGFtg:H11hMET/+:PBCre4	19.9304	19.9586	20.462	20.4416
Mmp7	25 ng	WT	22.781	21.7229	22.8544	23.6847	1.38051	0.322412	1.45386	2.28412	0.0202824	-1.03781	0.0936317	0.923898	0.98604	2.05311	0.937161	0.527083	1.12585	0.651533
	25 ng	H11hMET/+:PBCre4	21.9335	21.9717	23.5306	23.6042	0.548869	0.587058	2.14591	2.21952	-0.811355	-0.773166	0.785683	0.859291	1.75486	1.70902	0.580077	0.551223	1.14879	0.673719
	25 ng	hHGFtg:H11hMET/+:PBCre4	17.9319	17.9309	17.9473	17.9097	-2.26625	-2.26726	-2.25089	-2.28848	-3.62648	-3.62748	-3.61111	-3.64871	12.3503	12.3589	12.2195	12.5421	12.3677	0.132612	0.0266147	2.99019e-05	0.0241828	3.47946e-05
Plaur	25 ng	WT	31.6584	31.741	31.2282	31.1094	10.2579	10.3405	9.82766	9.70884	0.224149	0.30678	-0.206055	-0.324874	0.8561	0.808444	1.15353	1.25256	1.01766	0.218716
	25 ng	H11hMET/+:PBCre4	31.6207	31.6491	31.0912	31.1085	10.236	10.2644	9.70656	9.72382	0.202274	0.230669	-0.327153	-0.3099	0.869179	0.85224	1.25453	1.23962	1.05389	0.22326
	25 ng	hHGFtg:H11hMET/+:PBCre4	27.1944	27.2492	26.8125	26.9385	6.99617	7.051	6.61435	6.74028	-3.03755	-2.98272	-3.41936	-3.29343	8.21094	7.90475	10.6987	9.80443	9.15471	1.32403	0.0145814	0.000930831	0.0154783	0.000935372

## Sheet: Fig.3h
Fig. 3h: Number of nucleolus per cell
No.	Normal	Adeno-Pca	Solid-PCa
1	2	4	10
2	2	5	12
3	1	4	11
4	2	3	8
5	3	4	10
6	2	5	6
7	2	3	10
8	4	4	11
9	4	2	11
10	1	5	6
11	1	1	8
12	1	4	7
13	2	3	11
14	1	3	6
15	2	4	9
16	2	4	7
17	1	2	5
18	1	4	10
19	1	6	7
20	1	4	8
21	2	2	10
22	1	3	10
23	1	4	14
24	0	6	5
25	2	4	5
26	1	3	2
27	1	3	3
28	2	4	8
29	1	2	5
30	4	3	4
31	2	2	6
32	1	2	8
33	1	5	9
34	1	4	4
35	0	3	7
36	1	4	4
37	1	5	7
38	1	4	6
39	1	3	9
40	4	3	4
41	0	2	6
42	1	4	7
43	2	4	6
44	1	2	11
45	2	4	8
46	1	3	8
47	2	2	3
48	1	4	4
49	2	4	7
50	0	4	8
Average	1.52	3.52	7.42
SD	0.973946	1.09246	2.6503
	FTEST	0.424373	8.28482e-11
	TTEST	6.53112e-16	5.54866e-22
		FTEST	5.58502e-09
		TTEST	3.95014e-14

## Sheet: Fig.3j
Fig. 3j: Number of nuclear pore complex per nuclear membrane length
Normal			Adeno-Pca			Solid-Pca
NPC	Nuclear Membrane (um)	NPC/NM	NPC	Nuclear Membrane (um)	NPC/NM	NPC	Nuclear Membrane (um)	NPC/NM
10	18.264	0.547525	17	21.551	0.788827	44	23.84	1.84564
13	21.141	0.614919	14	14.96	0.935829	35	25.454	1.37503
7	11.977	0.584454	12	13.577	0.883848	34	24.282	1.40021
9	17.14	0.525088	17	18.422	0.92281	29	23.336	1.24272
15	20.693	0.724883	15	19.257	0.778938	36	23.835	1.51038
8	11.109	0.720137	13	20.312	0.640016	27	20.725	1.30277
8	14.365	0.556909	15	21.354	0.702445	34	24.65	1.37931
5	15.741	0.317642	12	16.896	0.710227	33	25.605	1.28881
16	20.635	0.775382	8	11.203	0.714094	37	25.195	1.46855
11	16.469	0.667922	10	14.671	0.681617	43	29.843	1.44087
15	21.105	0.710732	8	10.884	0.735024	40	31.157	1.28382
12	18.37	0.653239	10	14.076	0.710429	38	24	1.58333
14	20.883	0.670402	19	18.27	1.03996	30	22.269	1.34716
13	20.792	0.62524	19	24.245	0.783667	31	24.059	1.2885
8	11.018	0.726085	22	20.913	1.05198	37	23.189	1.59558
13	18.781	0.692189	22	21.639	1.01668	34	27.532	1.23493
13	17.652	0.73646	15	22.292	0.672887	45	32.057	1.40375
11	20.094	0.547427	20	23.102	0.865726	37	24.545	1.50744
13	19.921	0.652578	23	30.253	0.760255	54	33.53	1.6105
14	19.683	0.711274	10	11.197	0.893096	39	22.802	1.71038
8	10.957	0.730127	20	22.662	0.882535	36	25.185	1.42942
	Average	0.64241		Average	0.817661		Average	1.44043
	SD	0.104066		SD	0.12594		SD	0.159894
				FTEST	0.400846		FTEST	0.0615903
				TTEST	1.54794e-05		TTEST	9.10284e-22
							FTEST	0.293999
							TTEST	4.97768e-17

## Sheet: Fig. 4d
Fig. 4d: Adjust P value from hMETtg+ cells in DoubleTg vs TripleTg
	Adjusted P value
Ar	1.67e-15
Pbsn	< 2.22e-16
Fkbp5	< 2.22e-16
Axin2	< 2.22e-16
Tcf4	< 2.22e-16
Xpo1	6.86e-09
Rpl12	< 2.22e-16
Rps16	< 2.22e-16

## Sheet: Fig.4e
Fig. 4e: qPCR results of Xpo1 & Ribosome biogenesis-related genes
	cDNA	Sample label	Ct1	Ct2	Ct3	dCt1	dCt2	dCt3	ddCt1	ddCt2	ddCt3	Fold chage 1	Fold chage 2	Fold chage 3	Average	SD	FTEST	TTEST
Ppia	25 ng	DoubleTg Intact prostate	23.8726	23.7761	23.743
	25 ng	TripleTg Intact prostate	21.5047	21.4753	21.514
	25 ng	TripleTg Lung metastasis	20.7232	20.7008	20.6895
Xpo1	25 ng	DoubleTg Intact prostate	32.371	32.1839	31.9159	8.57371	8.38661	8.11861	0.214067	0.0269642	-0.241032	0.862103	0.981483	1.18184	1.00847	0.161567
	25 ng	TripleTg Intact prostate	26.9247	26.8202	26.8676	5.42671	5.3222	5.36966	-2.93293	-3.03744	-2.98998	7.6366	8.21033	7.94464	7.93053	0.287124	0.480981	3.04737e-05
	25 ng	TripleTg Lung metastasis	26.0848	26.0242	26.0808	5.38031	5.31966	5.37625	-2.97933	-3.03999	-2.98339	7.88619	8.22483	7.90843	8.00648	0.189421	0.842275	1.39919e-06
Eif4a1	25 ng	DoubleTg Intact prostate	29.3827	29.5166	29.5447	5.5854	5.71936	5.74742	-0.0986621	0.0353044	0.0633577	1.07078	0.975826	0.957034	1.00121	0.0609748
	25 ng	TripleTg Intact prostate	23.5205	23.577	23.6028	2.02251	2.07902	2.10478	-3.66155	-3.60504	-3.57928	12.6542	12.1682	11.9528	12.2584	0.359301	0.0559865	0.000238584
	25 ng	TripleTg Lung metastasis	22.6552	22.5981	22.606	1.95067	1.89362	1.90149	-3.73338	-3.79044	-3.78257	13.3003	13.8368	13.7615	13.6329	0.290483	0.0844037	9.73406e-05
Ppia	25 ng	DoubleTg Intact prostate	23.7527	23.855	23.8127
	25 ng	TripleTg Intact prostate	21.6117	21.7043	21.6433
	25 ng	TripleTg Lung metastasis	21.9408	22.6813	21.9655
Rpl12	25 ng	DoubleTg Intact prostate	24.6637	24.7707	24.7554	0.856925	0.963949	0.948591	-0.0662295	0.0407937	0.0254358	1.04698	0.97212	0.982524	1.00054	0.0405503
	25 ng	TripleTg Intact prostate	19.9224	19.9026	19.9188	-1.73075	-1.75045	-1.73429	-2.6539	-2.67361	-2.65744	6.29368	6.38023	6.30915	6.32768	0.046157	0.871215	1.17921e-08
	25 ng	TripleTg Lung metastasis	21.2674	21.3131	21.2918	-0.92845	-0.882794	-0.904032	-1.85161	-1.80595	-1.82719	3.60901	3.49659	3.54845	3.55135	0.0562684	0.683647	1.35238e-05
Rps16	25 ng	DoubleTg Intact prostate	24.7568	24.7328	24.7341	0.950034	0.926002	0.927308	0.0155862	-0.00844638	-0.00713984	0.989255	1.00587	1.00496	1.00003	0.00934217
	25 ng	TripleTg Intact prostate	20.294	20.2866	20.2556	-1.35906	-1.36647	-1.39751	-2.29351	-2.30092	-2.33196	4.90248	4.92772	5.03488	4.95502	0.0702989	0.0347077	8.13242e-05
	25 ng	TripleTg Lung metastasis	21.3806	21.3702	21.313	-0.815243	-0.82568	-0.882872	-1.74969	-1.76013	-1.81732	3.36287	3.38728	3.52426	3.4248	0.0869931	0.0228022	1.12685e-06

## Sheet: Fig. 4i
Fig. 4i: Adjust P value from LE2 vs LE1, 5-9, LE3 vs LE2, LE4 vs LE3 in TripleTg
	LE2 vs LE1, 5-9	LE3 vs LE2	LE4 vs LE3
Tcf4	7.92e-15	7.36e-11	< 2.22e-16
Dkk2	1.15e-08	< 2.22e-16	< 2.22e-16
Spint1	0.6068	1.32e-15	2.59e-09
Uba52	0.7781	8.33e-07	< 2.22e-16
Rpl12	9.75e-07	< 2.22e-16	< 2.22e-16
Rps16	0.0014	< 2.22e-16	< 2.22e-16
Xpo1	2.16e-06	3.68e-05	0.2496
Eif4a1	0.0018	< 2.22e-16	< 2.22e-16

## Sheet: Fig.5c
Fig. 5c: ChIP-qPCR of Untr4 and Xpo1 results
	Sample	Ct1	Ct2	Ct3	relative Ct1	relative Ct2	relative Ct3	% of Input 1	% of Input 2	% of Input 3	Average	SD	Ftest	Ttest
Untr4	Doulbe Tg Input	35.821	36.5633	37.6088
	Doulbe Tg IgG	56.3184	56.9098	50.0239	-22.0847	-22.6761	-15.7902	2.24817e-05	1.49214e-05	0.0017647	0.0006007	0.00100806
	Doulbe Tg SP1 Ab	57.8396	50.9601	54.3539	-23.6059	-16.7264	-20.1202	7.83277e-06	0.000922264	8.77445e-05	0.00033928	0.000506457
	Triple Tg Input	36.9543	35.279	37.2925
	Triple Tg IgG	53.1836	52.7391	52.1555	-19.1057	-18.6611	-18.0776	0.000177263	0.000241232	0.000361488	0.000259994	9.35347e-05	0.0170719	0.618052
	Triple Tg SP1 Ab	52.5858	51.4879	54.1564	-18.5079	-17.41	-20.0785	0.000268268	0.000574203	9.03158e-05	0.000310929	0.000244748	0.378645	0.934628
Xpo1-A	Doulbe Tg Input	26.6374	26.4423	26.4174
	Doulbe Tg IgG	59.6652	40.6744	60	-35.5969	-16.6061	-35.9317	1.92429e-09	0.00100246	1.52578e-09	0.000334154	0.000578769
	Doulbe Tg SP1 Ab	35.5398	39.9411	35.8632	-11.4714	-15.8727	-11.7949	0.0352174	0.0016666	0.0281439	0.021676	0.0176859
	Triple Tg Input	26.5419	26.5493	26.3923
	Triple Tg IgG	47.9243	52.5914	40.8018	-23.8604	-28.5276	-16.738	6.56592e-06	2.58432e-07	0.000914876	0.000307234	0.000526244	0.905146	0.955327
	Triple Tg SP1 Ab	32.1509	31.6033	31.6093	-8.08703	-7.53948	-7.54551	0.367759	0.537513	0.535274	0.480182	0.0973677	0.0638787	0.00130832
Xpo1-B	Doulbe Tg Input	24.2149	24.2105	24.263
	Doulbe Tg IgG	44.3661	51.4526	43.3296	-22.5673	-29.6538	-21.5308	1.609e-05	1.18387e-07	3.3005e-05	1.64045e-05	1.64456e-05
	Doulbe Tg SP1 Ab	33.8299	35.8861	34.8715	-12.0311	-14.0873	-13.0727	0.0238933	0.00574511	0.011607	0.0137485	0.00926167
	Triple Tg Input	23.8284	23.8125	23.7872
	Triple Tg IgG	44.1993	45.7098	45.3909	-22.8206	-24.3311	-24.0121	1.34993e-05	4.73807e-06	5.91048e-06	8.04927e-06	4.75609e-06	0.154365	0.445527
	Triple Tg SP1 Ab	30.8789	30.7371	30.2108	-9.50016	-9.35841	-8.83212	0.138091	0.152348	0.219415	0.169951	0.0434255	0.0870161	0.00366901

## Sheet: Fig. 5d
Fig. 5d: qPCR of SP1 and XPO1 results
Gene	cDNA	Sample label	Ct1	Ct2	Ct3	dCt1	dCt2	dCt3	ddCt1	ddCt2	ddCt3	Fold	Fold	Fold	Average	SD	Ftest	Ttest
												Change 1	Change 2	Change 3
18S rRNA	25 ng	PC3 - No shRNA	13.18	13.1782	13.1073
	25 ng	PC3 - SP1 shRNA	13.1199	13.0616	13.0934
	25 ng	PC3 - Control shRNA	13.0007	13.0285	13.0278
SP1	25 ng	PC3 - No shRNA	22.9228	22.9286	22.9319	9.76759	9.77344	9.7767	-0.00498645	0.000863393	0.00412305	1.00346	0.999402	0.997146	1	0.00320076
	25 ng	PC3 - SP1 shRNA	25.7055	25.7567	25.6135	12.6139	12.6651	12.5219	2.84128	2.89252	2.74929	0.139537	0.134668	0.148724	0.140976	0.00713772	0.0496806	0.000764113
	25 ng	PC3 - Control shRNA	22.8704	22.7748	22.9026	9.85144	9.75581	9.88359	0.078867	-0.0167713	0.111013	0.946801	1.01169	0.925937	0.961477	0.0447218
XPO1	25 ng	PC3 - No shRNA	23.8908	23.8763	23.9227	10.7356	10.7211	10.7675	-0.00580724	-0.0202859	0.0260932	1.00403	1.01416	0.982076	1.00009	0.0164016
	25 ng	PC3 - SP1 shRNA	25.6273	25.3899	25.8276	12.5356	12.2983	12.736	1.79424	1.55692	1.99458	0.288324	0.339875	0.250941	0.293047	0.0446549	0.933744	7.66172e-05
	25 ng	PC3 - Control shRNA	23.9336	23.7968	23.9132	10.9147	10.7778	10.8942	0.173265	0.0363928	0.152789	0.886834	0.97509	0.89951	0.920478	0.0477184
18S rRNA	25 ng	DU145 - No shRNA	13.7038	13.6642	13.5864
	25 ng	DU145 - SP1 shRNA	13.3104	13.4264	13.4357
	25 ng	DU145 - Control shRNA	13.0992	13.0492	13.0126
SP1	25 ng	DU145 - No shRNA	24.8781	24.8094	24.7198	11.2267	11.1579	11.0684	0.0756925	0.0069116	-0.0826041	0.948887	0.995221	1.05893	1.00101	0.0552487
	25 ng	DU145 - SP1 shRNA	27.7632	27.7102	27.795	14.3723	14.3194	14.4042	3.22137	3.16843	3.25325	0.107219	0.111226	0.104876	0.107774	0.0032115	0.00288368	0.0025646
	25 ng	DU145 - Control shRNA	24.2495	24.0251	24.0814	11.1959	10.9714	11.0278	0.044891	-0.179562	-0.123193	0.969363	1.13254	1.08914	1.06368	0.0845154
XPO1	25 ng	DU145 - No shRNA	21.3398	21.726	21.7726	7.68831	8.07455	8.12109	-0.273005	0.113235	0.15977	1.20832	0.924513	0.895168	1.00933	0.172952
	25 ng	DU145 - SP1 shRNA	23.1087	23.0653	23.6996	9.71782	9.67443	10.3087	1.7565	1.71311	2.34742	0.295965	0.305002	0.196497	0.265821	0.0602065	0.573731	0.000568919
	25 ng	DU145 - Control shRNA	20.9861	21.203	21.2661	7.93244	8.14933	8.21238	-0.0288799	0.188006	0.251062	1.02022	0.877818	0.840277	0.912772	0.0949269
Rn18s	25 ng	PCa Organoids - No shRNA	13.2345	13.0897	13.437
	25 ng	PCa Organoids - SP1 shRNA	13.9471	13.9199	13.9618
	25 ng	PCa Organoids - Control shRNA	13.1416	13.2031	13.186
SP1	25 ng	PCa Organoids - No shRNA	22.9228	22.9286	22.9319	9.66901	9.67486	9.67812	-0.00498645	0.000863393	0.00412305	1.00346	0.999402	0.997146	1	0.00320076
	25 ng	PCa Organoids - SP1 shRNA	25.9084	25.9098	25.9477	11.9655	11.9669	12.0048	2.2915	2.29289	2.33079	0.204263	0.204066	0.198775	0.202368	0.00311347	0.000801837	0.000669184
	25 ng	PCa Organoids - Control shRNA	22.5624	22.9852	22.782	9.38547	9.8083	9.60504	-0.288529	0.134306	-0.0689528	1.22139	0.911108	1.04896	1.06049	0.155464
XPO1	25 ng	PCa Organoids - No shRNA	23.8908	23.8763	23.9227	10.637	10.6225	10.6689	-0.00580724	-0.0202859	0.0260932	1.00403	1.01416	0.982076	1.00009	0.0164016
	25 ng	PCa Organoids - SP1 shRNA	26.7936	26.3314	25.9077	12.8507	12.3885	11.9648	2.20787	1.74569	1.322	0.216454	0.298192	0.39998	0.304876	0.0919454	0.681994	0.000671653
	25 ng	PCa Organoids - Control shRNA	23.8255	24.031	23.9272	10.6486	10.8541	10.7503	0.00575969	0.211314	0.107446	0.996016	0.86375	0.92823	0.929332	0.0661396

## Sheet: Fig. 5e
Fig. 5e: Immunoblotting of SP1, XPO1, and Actin results

[truncated: 20 more sheets: Fig. 6d, Fig. 6e, Fig. 6g, Fig. 7f, Supplementary Fig. 1g, Supplementary Fig. 2f, Supplementary Fig. 2j, Supplementary Fig. 2n, Supplementary Fig. 3a, Supplementary Fig. 3d, Supplementary Fig. 3f, Supplementary Fig. 3g, Supplementary Fig. 3i, Supplementary Fig. 4g, Supplementary Fig. 4j, Supplementary Fig. 6b, Supplementary Fig. 6c, Supplementary Fig. 6d, Supplementary Fig. 7b, Supplementary Fig. 7d]
